# Supplementary material for: Patterns of Sequence and Expression Diversification Associate Members of the PADRE Gene Family With Response to Fungal Pathogens
Source: Front Genet. 2020 May 29;11:491. doi: 10.3389/fgene.2020.00491 (PMC7272662; doi:10.3389/fgene.2020.00491)
Supplement: TABLE S1 — PFAM domains enriched in genes induced upon S. sclerotiorum inoculation. [file Table_1.XLSX]

## Sheet: Sheet1
PFAM identifier	Proportion test p-value	description of target	Total number of proteins	Number of induced genes	ratio induced/total	enrichment score
PF00201.17	0.000405418	UDP-glucoronosyl and UDP-glucosyl transferase	106	34	0.320755	0.10138
PF08100.10	0.00900635	Dimerisation domain	13	7	0.538462	0.076035
PF00847.19	0.00196426	AP2 domain	121	35	0.289256	0.038332
PF03106.14	0.000143098	WRKY DNA -binding domain	72	27	0.375	0.279396
PF00069.24	5.02e-10	Protein kinase domain	1007	252	0.250248	0.036297
PF00514.22	0.00489945	Armadillo/beta-catenin-like repeat	61	20	0.327869	0.047915
PF00071.21	2.6e-07	Ras family	96	40	0.416667	0.366272
PF00025.20	3.82e-08	ADP-ribosylation factor family	86	39	0.453488	0.427128
PF01565.22	2.63e-05	FAD binding domain	44	21	0.477273	0.393162
PF08031.11	0.000263813	Berberine and berberine like	27	14	0.518519	0.427424
PF03822.13	1.07e-05	NAF domain	26	16	0.615385	0.7569
PF13417.5	5.34e-07	Glutathione S-transferase. N-terminal domain	50	26	0.52	0.565175
PF07651.15	0.00470966	ANTH domain	18	9	0.5	0.1385
PF00022.18	0.00926472	Actin	20	9	0.45	0.0391
PF00036.31	2.75e-06	EF hand	113	42	0.371681	0.302031
PF00125.23	0.000153422	Core histone H2A/H2B/H3/H4	46	20	0.434783	0.316239
PF00240.22	0.00232655	Ubiquitin family	49	18	0.367347	0.145068
PF00005.26	0.00240488	ABC transporter	118	34	0.288136	0.02442
PF00012.19	0.000499092	Hsp70 protein	19	11	0.578947	0.491832
PF06723.12	0.000166126	MreB/Mbl protein	14	10	0.714286	0.730158
PF04564.14	0.00423479	U-box domain	56	19	0.339286	0.07536
PF00141.22	0.0044047	Peroxidase	82	25	0.304878	0.027232
PF16363.4	0.00187251	GDP-mannose 4.6 dehydratase	56	20	0.357143	0.158998
PF01370.20	0.00652755	NAD dependent epimerase/dehydratase family	67	21	0.313433	0.020535
PF00168.29	0.00221952	C2 domain	82	26	0.317073	0.062049
PF00067.21	0.00958367	Cytochrome P450	249	58	0.232932	0.001332
PF03081.14	0.00245012	Exo70 exocyst complex subunit	23	11	0.478261	0.204425
PF00070.26	0.00283587	Pyridine nucleotide-disulphide oxidoreductase	20	10	0.5	0.194
PF00153.26	0.00726337	Mitochondrial carrier protein	59	19	0.322034	0.027556
PF05678.13	1e-05	VQ motif	23	15	0.652174	0.8214
PF14299.5	0.000236333	Phloem protein 2	30	15	0.5	0.37
PF01453.23	0.00994102	D-mannose binding lectin	48	16	0.333333	0.003654
PF01073.18	0.00187618	3-beta hydroxysteroid dehydrogenase/isomerase family	52	19	0.365385	0.16428
PF02719.14	0.00536054	Polysaccharide biosynthesis protein	15	8	0.533333	0.15552
PF00503.19	0.000499092	G-protein alpha subunit	19	11	0.578947	0.491832
PF01556.17	0.00283587	DnaJ C terminal domain	20	10	0.5	0.194
PF00011.20	0.000817266	Hsp20/alpha crystallin family	17	10	0.588235	0.512006
PF00481.20	0.00111288	Protein phosphatase 2C	78	26	0.333333	0.124033
PF11976.7	0.000107929	Ubiquitin-2 like Rad60 SUMO-like	28	15	0.535714	0.542124
PF01554.17	0.00423479	MatE	56	19	0.339286	0.07536
PF09439.9	0.00900635	Signal recognition particle receptor beta subunit	13	7	0.538462	0.076035
PF00137.20	0.0098747	ATP synthase subunit C	10	6	0.6	0.030821
PF00175.20	0.00363451	Oxidoreductase NAD-binding domain	11	7	0.636364	0.318357
PF02485.20	0.00538722	Core-2/I-Branching enzyme	33	13	0.393939	0.08214
PF03124.13	0.00900635	EXS family	13	7	0.538462	0.076035
PF03105.18	0.00193426	SPX domain	19	10	0.526316	0.337773
PF09425.9	0.0098747	Divergent CCT motif	10	6	0.6	0.030821
PF16209.4	0.00587211	Phospholipid-translocating ATPase N-terminal	12	7	0.583333	0.161588
PF14009.5	0.000386467	Domain of unknown function (DUF4228)	28	14	0.5	0.3515
PF14560.5	4.41e-05	Ubiquitin-like domain	12	10	0.833333	0.817173
PF08449.10	0.00220532	UAA transporter family	13	8	0.615385	0.435
PF01105.23	0.00131452	emp24/gp25L/p24 family/GOLD	12	8	0.666667	0.558848
PF00173.27	0.0035155	Cytochrome b5-like Heme/Steroid binding domain	14	8	0.571429	0.2738
