# Supplementary material for: Patterns of Sequence and Expression Diversification Associate Members of the PADRE Gene Family With Response to Fungal Pathogens
Source: Front Genet. 2020 May 29;11:491. doi: 10.3389/fgene.2020.00491 (PMC7272662; doi:10.3389/fgene.2020.00491)
Supplement: TABLE S2 — Expression of 24 PADRE genes from A. thaliana under a range of biotic and abiotic stress, with mention of their inclusion in the list of genes upregulated upon S. sclerotiorum inoculation, down-regulated upon S. sclerotiorum inoculation and top 10% most induced genes after infection by S. sclerotiorum. [file Table_2.XLSX]

## Sheet: 200319_liste_expressionsPADRE
			Sclerotinia sclerotiorum		Botrytis cinerea		Pst DC3000 AvrRPS4		Verticillium dahliae		Alternaria brassicicola		heat		Cold		Pst DC3000		CalCuV		Heterodera schachtii		Colletotrichum tofeldiae		UV-B
Gene id.	Differentially expressed after infection by S. sclerotiorum?	top10% most induced genes after infection by S. sclerotiorum?	LFC	p.adj	LFC	p.adj	LFC	p.adj	LFC	p.adj	LFC	p.adj	LFC	p.adj	LFC	p.adj	LFC	p.adj	LFC	p.adj	LFC	p.adj	LFC	p.adj	LFC	p.adj
AT1G71015	no	no	-1.2659	NA	0	0.505818	0	0.878539	0	0.913295	0	0.645955	0	0.1028	2.10249	0.0756317	0.999755	0.0152512	-0.382541	NA	0.280764	0.831642	-0.0785176	0.765449	0.459134	0.60641
AT5G03890	UP	no	3.5289	0.0002	1.48383	0.0286899	2.58462	0.00190025	0	0.719249	0	0.0928136	3.65392	0.0004	0.32276	0.699585	-1.15492	0.0107206	1.66353	NA	0.250806	0.910125	-0.418757	0.170556	1.06019	0.3224
AT1G66480	UP	YES	5.6333	0	2.28274	6.16e-25	0	0.135026	0.481236	0.00468571	0	0.809963	0	0.0837	1.74815	0.000201717	-0.337968	0.317827	-0.0524095	0.9952	0.0093646	0.997977	-0.0761641	0.570359	-0.0775636	0.928454
AT5G12340	UP	YES	9.1169	0	3.36138	3.08e-11	7.17524	2.45e-11	1.12384	1.9e-16	2.07624	1.74e-13	0.761722	1	1.16587	NA	-2.83262	0.0012274	4.31016	NA	-0.0169698	0.995837	-0.06047	0.857433	-0.901948	0.251132
AT1G60010	DOWN	no	-4.4788	0	-1.03062	1.3e-15	-1.551	3.24e-15	0	0.39239	-0.339402	0.000587561	-0.714648	5e-05	1.38573	8.33e-11	0.989698	8.85e-07	-0.322979	0.576834	-0.406523	0.0865838	-0.295051	0.151318	0.254148	0.315866
AT3G50800	no	no	0.0037	0.998	0	0.239925	4.01467	2.52e-09	0	0.385137	1.11919	5.1e-08	3.9196	5e-05	1.77256	0.00668154	-1.19019	0.0186352	-2.86177	0.000148605	-0.408809	0.592989	0.19602	0.55356	1.02443	0.0280758
AT5G50090	no	no	-1.3257	0.2858	0	0.918683	2.14588	0.000348944	0	0.631204	0	0.453815	0	0.89335	1.93149	5.94e-05	0.275429	0.644176	1.04772	0.864449	0.253043	0.868679	-0.210307	0.43708	-0.229636	0.793155
AT5G62900	DOWN	no	-4.479	0	0.506592	3.66e-05	1.52251	3.22e-05	-0.414855	3.45e-05	1.5473	7.41e-24	0.771776	0.0036	-0.0824092	0.832301	-1.3992	1.1e-06	-1.31191	0.00118577	-0.17812	0.676754	0.0105452	0.952953	0.854922	0.000233262
AT1G64700	UP	YES	5.6088	0	0.78936	0.0252846	0	0.312605	0	0.748819	0	0.570531	-0.369528	0.3248	0.597828	0.344556	-0.408908	0.384976	-0.769885	0.903548	-0.0186101	0.995837	0.111652	0.686578	0.198024	0.860718
AT5G66580	no	no	-4.911	0.0298	-1.69907	0.00462376	-3.68159	8.13e-06	-0.564699	0.000990423	-0.558035	0.0134772	1.57972	5e-05	4.46189	7.58e-60	3.6176	0.000107671	1.64254	0.059937	-0.216207	0.917835	-0.482716	0.0218813	0.448099	0.437997
AT1G21010	UP	YES	4.8914	0	1.36209	2.37e-11	1.88684	0.000468599	0.633831	1.27e-06	0.518363	0.0059646	1.09297	5e-05	1.18173	0.000135403	0.353525	0.284449	0.562463	0.515564	0.39695	0.602742	-0.681174	1e-05	-0.169577	0.744922
AT1G18290	UP	YES	4.7817	0	4.1637	0.0318293	0	0.821591	0	0.974275	0	NA	0	1	-3.93092	NA	-3.31476	0.306116	1.32768	NA	-0.0936928	0.986522	0.158431	0.624056	0.155197	0.858967
AT2G30230	DOWN	no	-2.3145	0.0065	0	0.745344	1.25382	0.00715396	-0.788297	8.12e-05	0	0.487636	1.91776	5e-05	-0.564658	0.109717	1.70739	0.0338999	0.487423	0.772223	-0.231819	0.777775	0.112949	0.769407	0.399168	0.513629
AT2G01340	UP	YES	5.3961	0	1.75443	7.79e-28	3.31009	3.01e-28	1.45671	5.36e-20	1.07113	1.68e-06	0	0.48175	2.27654	2.84e-07	0.227497	0.758066	0.499401	0.914809	0.983075	4.35e-05	-0.674311	0.00784658	0.184515	0.652319
AT3G03280	UP	YES	5.5159	0	0	NA	0	0.547986	0	0.774397	0	NA	3.25801	1	0.19151	NA	2.05682	0.478239	0	NA	-0.101883	0.992323	0.84201	0.00035991	0.718627	0.408313
AT3G61920	no	no	-1.2922	NA	-1.88784	0.0547408	-4.96124	2.52e-05	0	0.81948	-1.32572	0.0324925	0	0.1135	-0.619304	0.168905	3.35034	0.0400752	-1.65536	0.33378	1.53189	0.456262	-3.93384	0.0145537	-0.982258	NA
AT5G17350	UP	YES	6.9487	0	0.855955	0.0011389	0	0.110449	0	0.541457	1.3567	2.84e-05	5.33175	5e-05	2.3272	0.0584708	-0.272516	0.768644	0.187671	0.983932	-0.850574	0.804513	1.05152	0.100011	-0.761156	0.158304
AT5G37840	UP	YES	10.215	0	6.85984	4.43e-07	5.99198	2.07e-05	5.62883	7.79e-87	0	NA	0	1	-0.159629	NA	-0.563307	0.765099	0.609691	NA	4.76651	0.0112763	-0.407023	0.703418	0.912824	NA
AT5G67620	UP	YES	7.1688	0	0	0.885216	1.5358	0.0219546	-0.570256	0.000143713	0	0.682661	0	0.07075	0.193066	0.852675	0.897238	0.17768	0.0483722	0.996945	-0.186087	0.894254	0.518748	0.000923243	0.494407	0.378621
AT1G76600	UP	YES	7.9069	0	3.63781	1.65e-35	3.93464	9.03e-09	1.28493	3.48e-17	2.67303	3.26e-65	3.31151	5e-05	0.333818	0.620298	-1.40484	0.0169512	0.0578743	0.984404	0.106228	0.983568	-0.783303	0.000185234	-0.871225	0.00527644
AT1G29195	UP	YES	4.617	0	0	0.331965	4.7029	1.63e-14	0	0.513381	0	0.933006	0	0.1006	1.34343	0.142967	0.238734	0.681528	0.865845	0.733161	0.176171	0.910125	-0.481692	0.0299244	0.933933	0.0659213
AT4G02090	no	no	2.1039	0.1249	2.29916	0.0599258	0	0.581641	0	0.926128	0	NA	-0.318579	1	0.531194	0.830335	-1.00466	0.38049	0.0572581	NA	-0.448163	0.170275	0.0138303	0.959825	-0.276884	0.427099
AT4G37240	DOWN	no	-6.1521	0.0037	-1.61626	0.0139421	0	0.138449	-0.69697	0.000312579	-0.553834	0.00411053	-1.55678	0.0001	-0.0961976	0.93639	2.53917	0.000630849	0.600828	0.688612	0.903419	0.0243041	-0.171429	0.595642	-0.781317	0.00644358
AT1G06980	no	no	-5.2637	0.0171	-3.07783	4.57e-24	-4.29795	5.48e-05	0	0.139925	-2.26054	1.68e-12	-1.56164	5e-05	-0.710627	0.076912	4.16264	7.69e-06	1.85608	0.353306	-0.229791	0.963287	0.0120798	0.982215	0.124475	0.863595
AT1G28190	UP	no	7.2039	0	5.4306	1.13e-113	5.22782	1.18e-07	2.02207	2.27e-52	2.85667	1.68e-67	2.64204	5e-05	0.421788	0.385587	-1.82221	6.12e-05	-0.268087	0.935875	-0.607039	0.0256301	-0.555014	0.0140719	0.512401	0.230592
AT1G10530	no	no	0.0234	0.9884	-0.544811	0.232073	2.50641	0.00082525	-0.748097	0.000126176	0	0.32122	0.466078	1	-0.296843	0.874556	-1.38934	0.129853	2.08135	NA	-0.0532633	0.993363	-0.181771	0.429599	0.640236	0.525258
AT3G10120	DOWN	no	-5.2252	0	0	0.620626	-1.45714	0.0577282	0	0.769516	0	0.934732	0	0.0731	2.29167	2.01e-07	0.656515	0.125397	-1.47016	0.373119	-0.132864	0.908682	-0.609927	0.000446978	0.0989347	0.902398
AT2G23690	no	no	0.5101	0.7955	-1.42456	0.00315797	-3.54316	0.00370204	0	0.499858	-1.40664	1.82e-08	0	0.92125	0.0524854	0.957461	3.66019	0.00102081	1.49345	0.491361	0.10876	0.987384	-0.151714	0.570627	-0.938445	0.000161713
DOWN, down-regulated; LFC, Log2 fold change; p.adj, adjusted p-value of Wald test; Pst, Pseudomonas syringae pv. tomato; UP, upregulated
