# Supplementary material for: Patterns of Sequence and Expression Diversification Associate Members of the PADRE Gene Family With Response to Fungal Pathogens
Source: Front Genet. 2020 May 29;11:491. doi: 10.3389/fgene.2020.00491 (PMC7272662; doi:10.3389/fgene.2020.00491)
Supplement: TABLE S3 — Expression of 74 PADRE genes from A. thaliana, S. lycopersicum and R. communis upon S. sclerotiorum inoculation determined by RNA sequencing. [file Table_3.XLSX]

## Sheet: Sheet1
Gene id	Species	Phylogenetic group	Basemean	Log2 Fold Change	lfcSE	DESeq2 stat	p-value	adjusted p-value
Solyc03g006160.1	S. lycopersicum	B	0.946035	-1.73009	1.67669	-1.03185	0.302141	NA
AT1G29195	A. thaliana	B	30.4236	4.62	0.581597	7.93844	2.05e-15	1.12e-14
Solyc02g076800.1	S. lycopersicum	B	245.676	2.2969	0.404059	5.68457	1.31e-08	7.75e-08
Rc29900m001629	R. communis	B	29.7614	-3.53	0.747253	-4.72897	2.26e-06	7.64e-06
Solyc06g007370.1	S. lycopersicum	B	29.8224	-4.47005	0.971502	-4.60117	4.2e-06	1.65e-05
AT1G06980	A. thaliana	B	5.94445	-5.26	2.07294	-2.53924	0.0111095	0.0171361
AT2G30230	A. thaliana	B	45.1037	-2.31	0.802345	-2.88472	0.00391763	0.00651586
Rc27504m000646	R. communis	C	104.57	0.1	0.352127	0.287785	0.773511	0.829483
Rc29732m000324	R. communis	C	2.55708	3.81	1.74238	2.18639	0.0287868	0.0492622
Solyc09g061240.1	S. lycopersicum	C	0.361569	1.47989	1.93143	0.766215	0.443548	NA
Rc29661m000934	R. communis	D	192.395	3.86	0.57258	6.73396	1.65e-11	1.06e-10
Solyc02g092240.3	S. lycopersicum	D	186.589	2.34302	0.587146	3.99052	6.59e-05	0.00020785
AT5G67620	A. thaliana	D	134.724	7.17	0.812513	8.82297	1.11e-18	7.52e-18
AT5G62900	A. thaliana	D	168.422	-4.48	0.522962	-8.56461	1.08e-17	6.86e-17
Solyc06g071320.3	S. lycopersicum	D	27.2672	-3.67805	0.889909	-4.13306	3.58e-05	0.000118223
Rc30147m013999	R. communis	D	883.516	-4.08	0.31726	-12.8593	7.62e-38	4.72e-36
Solyc03g114020.3	S. lycopersicum	D	196.312	-0.273119	0.371009	-0.736152	0.461638	0.540971
AT5G50090	A. thaliana	D	4.96697	-1.33	1.1386	-1.1643	0.244301	0.285819
Rc29168m000385	R. communis	D	109.843	-2.28	0.582939	-3.9125	9.13e-05	0.000247501
Solyc05g006030.3	S. lycopersicum	D	338.727	-2.98608	0.362672	-8.23357	1.82e-16	2.78e-15
AT1G60010	A. thaliana	D	407.921	-4.48	0.490084	-9.1389	6.31e-20	4.59e-19
AT1G10530	A. thaliana	D	1.6919	0.02	1.38342	0.0169227	0.986498	0.988379
Solyc07g008930.1	S. lycopersicum	E	84.4555	1.71164	0.600283	2.85139	0.00435283	0.00941295
Rc30198m000846	R. communis	E	12.9241	0.63	0.968313	0.648034	0.516963	0.605716
AT5G37840	A. thaliana	F	503.876	10.22	0.694536	14.7077	5.76e-49	1.45e-47
AT1G66480	A. thaliana	F	1011.92	5.63	0.275508	20.4468	6.42e-93	5.26e-91
Rc29816m000666	R. communis	F	1689.34	9.45	0.583442	16.2032	4.78e-59	9.54e-57
AT1G71015	A. thaliana	F	0.234418	-1.27	2.49041	-0.508296	0.611246	NA
AT2G01340	A. thaliana	F	2733.22	5.4	0.376925	14.3162	1.73e-46	4e-45
Solyc05g008220.3	S. lycopersicum	F	5484.17	8.0843	0.725793	11.1386	8.14e-29	3.52e-27
Solyc05g008210.3	S. lycopersicum	F	3950.93	7.54021	0.456716	16.5096	3.13e-61	7.16e-59
Solyc00g080750.3	S. lycopersicum	F	245.519	1.88529	0.580043	3.25026	0.00115299	0.00284196
AT3G10120	A. thaliana	F	70.9426	-5.23	0.92492	-5.64935	1.61e-08	5.09e-08
AT5G03890	A. thaliana	F	9.08171	3.53	0.890194	3.96418	7.36e-05	0.000156515
Solyc09g009810.1	S. lycopersicum	F	2.4079	-0.46861	1.47313	-0.318104	0.750406	0.802867
Rc29625m000720	R. communis	F	44.6061	2.7	0.658748	4.10025	4.13e-05	0.000117925
AT3G61920	A. thaliana	F	0.25378	-1.29	2.49747	-0.517399	0.604877	NA
Rc30076m004437	R. communis	F	29.0874	1.12	0.543549	2.06143	0.039262	0.0653448
Solyc10g005020.3	S. lycopersicum	F	3.83061	-0.0955375	1.11807	-0.0854486	0.931905	0.949301
Rc29661m000947	R. communis	F	3.43719	2.26	1.0281	2.19694	0.0280245	0.0480849
AT1G64700	A. thaliana	F	176.226	5.61	0.420833	13.3279	1.59e-40	3.05e-39
Rc30068m002511	R. communis	F	0.211295	0	2.18712	-0.00180084	0.998563	0.998921
Solyc08g008360.2	S. lycopersicum	F	1.4056	1.52127	1.56087	0.974628	0.329745	0.409032
Solyc01g109250.2	S. lycopersicum	G	37.606	1.16208	0.583357	1.99206	0.0463649	0.0760465
AT5G66580	A. thaliana	G	4.60873	-4.91	2.11555	-2.32137	0.0202668	0.0298395
AT3G50800	A. thaliana	G	2.67701	0	1.18797	0.00309402	0.997531	0.997969
AT2G23690	A. thaliana	G	2.01551	0.51	1.71914	0.2967	0.766696	0.795527
AT4G37240	A. thaliana	G	12.659	-6.15	2.00577	-3.06719	0.00216083	0.00374686
Solyc03g044860.1	S. lycopersicum	G	0.179317	0.0607248	1.93274	0.031419	0.974935	NA
Solyc02g065430.1	S. lycopersicum	G	4.52043	-1.67336	1.0367	-1.61412	0.106502	0.156284
Solyc02g089990.1	S. lycopersicum	G	35.0961	-0.592585	0.603119	-0.982534	0.325837	0.405086
Rc29676m001698	R. communis	G	19.0363	-1.84	1.03098	-1.78737	0.0738782	0.115023
Rc29851m002464	R. communis	G	0.350481	1.76	2.19055	0.805007	0.420816	0.510551
Rc30170m013727	R. communis	G	2199.52	4.39	0.417342	10.5151	7.36e-26	1.75e-24
AT1G76600	A. thaliana	G	3851.13	7.91	0.406821	19.4357	3.85e-84	2.66e-82
AT1G21010	A. thaliana	G	559.406	4.89	0.300055	16.3018	9.59e-60	3.41e-58
AT1G18290	A. thaliana	nc	15.3242	4.78	0.853518	5.60238	2.11e-08	6.6e-08
Rc29653m000302	R. communis	nc	1.44953	4.19	1.75009	2.39532	0.0166057	0.0299363
Rc30128m008588	R. communis	H	1770.39	1.59	0.29515	5.39275	6.94e-08	2.86e-07
AT1G28190	A. thaliana	H	8647.4	7.2	0.233151	30.8982	1.26e-209	1.03e-206
Rc33589m000015	R. communis	H	980.163	4.19	0.663757	6.30951	2.8e-10	1.56e-09
AT5G12340	A. thaliana	H	553.757	9.12	0.555162	16.422	1.33e-60	4.86e-59
Solyc04g057830.1	S. lycopersicum	H	496.102	5.12643	0.533361	9.61155	7.15e-22	1.83e-20
Rc30076m004673	R. communis	J	506.942	-0.02	0.347149	-0.0498707	0.960225	0.972625
AT4G02090	A. thaliana	J	3.54728	2.1	1.26944	1.65735	0.0974482	0.124916
Rc30076m004674	R. communis	J	9.88651	2.16	1.02932	2.0982	0.0358876	0.0601775
Solyc01g079550.2	S. lycopersicum	J	18.921	3.38538	0.666175	5.08182	3.74e-07	1.75e-06
AT5G17350	A. thaliana	J	493.923	6.95	0.390451	17.7966	7.52e-71	3.69e-69
AT3G03280	A. thaliana	J	7.17626	5.52	1.17146	4.70857	2.49e-06	6.29e-06
Solyc02g091180.1	S. lycopersicum	J	11.601	4.78813	0.967484	4.94905	7.46e-07	3.32e-06
Solyc03g034410.1	S. lycopersicum	J	5.97692	0.829859	0.842574	0.98491	0.324668	0.403963
Rc29586m000599	R. communis	J	1.04472	-0.57	1.9668	-0.28904	0.772551	0.828647
Rc29586m000602	R. communis	J	5.36814	6.06	1.54107	3.93004	8.49e-05	0.000231146
Solyc04g007580.1	S. lycopersicum	J	763.578	5.12179	0.545055	9.39683	5.62e-21	1.36e-19
Solyc01g009490.1	S. lycopersicum	J	0.361569	1.47989	1.93143	0.766215	0.443548	NA
