# Supplementary material for: Patterns of Sequence and Expression Diversification Associate Members of the PADRE Gene Family With Response to Fungal Pathogens
Source: Front Genet. 2020 May 29;11:491. doi: 10.3389/fgene.2020.00491 (PMC7272662; doi:10.3389/fgene.2020.00491)
Supplement: DATASHEET S1 — Sequence alignment of 24 A. thaliana DUF4228 proteins produced by MAFFT and used for phmmer search, in fasta format. [file Data_Sheet_1.fasta]

>AT1G76600
MGL-----CVSV----NRNEYVSSSTTAKIVTI-NGDLREYDVPVLASQVLESESTS---
SSSSSSSSSYFLC---------------NSDSLYYD-------DFIPAIESDEILQAN--
QIYFVLPISKRQY---------RLSASDMAA--LAVKASVAIEKAAG--KKNRRRRSG-R
ISP----------VVTLNQANDNRIAA-----VNNRIGGEATNMMMQKGK-LPNRTTPFK
DTNGYSRSGSVRKLKR---------YTSGRAKLAVRSFRLRLSTIYEGSSFN--------
----------------------------
>AT1G21010
MGI-----CVSF-----RREDSNSSPTVKIVTV-NGDLREYNVPVIASQVLEAESAAAYS
SSSSSRPSSYFIC---------------DSDSLYYD-------DFIPAIKSEEPLQAD--
QIYFVLPISKRQS---------RLTASDMAA--LAVKASVAIQNSVK--KESRRRKKV-R
ISP----------VMMLTGSNDS-------------VNGNGSETTVKKGRPFVSKTAPVK
ASSGINRSGSVRNLRR---------YTSKRAKLAVRSFRLKLSTIYEGSVV---------
----------------------------
>AT1G29195
MKETI--RCCIA-----CILPCGALDVIRIVHS-NGHVEEISGTITASEIMKAHPKH---
----------VLK-------------KPSSPTSDHDERDVISATKIVIVPPEAELQRG--
KIYFLMPATKSDK------CAGGGKIRREKSN-ANAVVKKRSQYR------RQHRDGDEK
CNG----------GESNDVKDKNYEKD------LLISSDRYLTEILSE------------
----KVATQKDRRKGR------------------VGVWRPHLESISEIITED--------
----------------------------
>AT1G06980
MGNSL--RCCLA-----CVLPCGALDLIRIVHL-NGYVEEITRSITAGEILQANPNH---
----------VLS-------------KPCSQGV---------VRKILILSPESELKRG--
SIYFLIPDSSLPE---------KK--RRRKD--TPRRKKN--------------------
-------------LQNPSADAAGREI--KGDEECVKLCEKYLEEVVSS------------
---ASTGKEHRHRRRH-------------SRSASVSTWRPLLDSISEDLN----------
----------------------------
>AT2G30230
MGNSL--RCCLA-----CVLPCGALDLIRIVHL-NGHVDEITSPMTAGEILQANPNH---
----------VLS-------------KPCSQGV---------VRKILILSPESELKRG--
SIYFLIPDTSMPE---------KKKTKKRKE--LRCRKKP--------------------
LES----------GNDINSDHVSTNK--DLDGHCLTLCEKYLEDVMLS------------
EKMSSAGKENRHRRKH-------------SRSASVSTWRPHLDSITEDLN----------
----------------------------
>AT5G67620
MGN-----CQ-----------AAEAATVLIHHPAENKVERIYWSVTASDIMKSNPGH---
----------YVAVVV------------TSPTMKNEKG--LPLKQLKLLRPDDTLLIG--
HVYRLVSFEEVLN---------EFATKKCVK--LGKLLKEGGGLDL---TKKKTKHRKKK
LDQ---------ETGKVNPNSDPNPNQD--------------------------------
GADNAVAGENGGDGFM---------RRSHGGGRGGGGWRPALHSIPEFGSS---------
----------------------------
>AT5G17350
MGNYV--SSA-L-----SKTSSSSSSAAKVILP-DGGVRNIHAPMKAAELMMEIPSF---
----------FLV---------------DAKSLKIG-------RKFCPLAADDDLQIKGC
HVYVAFPMTRATS---------AANASDLAR--LFVAAKKQRRHR----VGSDHSSAA--
VKHC---------HNNGRVSPDGE-----GDDVKVI---SAGSKLNLE------------
DIEEFSAAEFMHRISV------------------SKSKKPKLETIVEESLS---------
----------------------------
>AT4G02090
MGN-----VAGS-----RKLDAAGMAAGKVVLS-DGRVQNLEEETTVAEIMLENPQH---
----------VVVEF-----------DPSSISFNNDAK--TVKRKLAPLPADKTLEPG--
KIYLVLPAKRSGG---------RAAKSSSAV--LTSEEMRKMLFSATAMVRSSFSYYEGI
LPW----------FTTRSYKNNNPATDT-------------VVAATSV------------
GRLEAEMEEEDRPEFL-------------SRQLSGRGWKPSLDPIREKKAKKKIHQRFLL
----------------------------
>AT3G03280
MGNYV--SCA-L-----NK--TSSSPLAKVILP-DGGVRDIHVPTKAAELMMEMPSY---
----------FLV---------------DTKSVKVG-------RKFIPLAADDDLDLGGC
HVYVAFPMTRATS---------AANASDMAR--LYLTGKKRTKN----------------
-------------CGHRRVSPENE----DNDDVRLI-----GPKLNLE------------
DIEEFSAAEFIHRISV------------------SKSKKPQLETIAEDHVP---------
----------------------------
>AT1G18290
MGNTS--SCAPL-----IISTNSSSGVVKILAPFTGTLEVFSKPIKTSDIVSRHSGH---
----------FIT---------------DSTLLQIS-------HRVTAVSPDEYLRPRR-
HLYLLLPTDMLFS---------VLTQEELSL--ISNKAAETLNKS-------RYNHLKRI
FPVCIFPMTG---DRRRNPSSVNEDR----------------------------------
AHDGVEIRETLDEKVL--------------YESKHGSWRPKLETIVES------------
----------------------------
>AT4G37240
MGI-----CS--------SSESTQVATAKLILQ-DGRMMEFANPVKVGYVLLKYPMC---
----------FIC---------------NSDDMDFD-------DAVAAISADEELQLG--
QIYFALPLCWLRQ---------PLKAEEMAA--LAVKASSALMRGGG--GGCRRKCVEPI
VSDK---------LRMRVGSGDDTVG----------------------------------
-------SGSGRRKVR----NG-DGGGSVSSSRRRKCYAAELSTIDE-------------
----------------------------
>AT5G50090
MGN-----CQ-----------AVDTARVVIQHP-NGKEEKLSCPVSASYVMKMNPGH---
----------CVSLLI-------STTALSSASSGHGGP--LRLTRIKLLRPTDTLVLG--
HVYRLITTKEVMK---------GLMAKKCSK--LKKE----------------SKGSDDK
LEM----------VKAINSTKLDNED----------------------------------
--QLQMKKQEKERSRI------------------SRSWQPSLQSISEGGSS---------
----------------------------
>AT3G50800
MGA-----CA--------SRESRRTETAKLILP-DGTLQEFSTPVKVWQILQKNPTS---
----------FVC---------------NSDDMDFD-------DAVLAVPGSEDLRPG--
ELYFVLPLTWLNH---------PLRADEMAA--LAVKASSALAKSGG--GGL--------
------------------SYNDEDVG----------------------------------
ECR-------VRRVKR----NGCGGRGCGGGGKGRRKFTAELSSIAE-------------
----------------------------
>AT5G66580
MGA-----CA--------SRESLRSDSAKLILL-DGTLQEFSSPVKVWQILQKNPTS---
----------FVC---------------NSDEMDFD-------DAVSAVAGNEELRSG--
QLYFVLPLTWLNH---------PLRAEEMAA--LAVKASSALTKSGG--VGW--------
------------------VSGDDDVT----------------------------------
TSEKTYQKKNIAGVKT----NGGGGRGC---GKGKRRFTANLSTIAE-------------
----------------------------
>AT5G62900
MGN-----CQ-----------AAEAATTVIQQP-DGKSVRFYCTVNASEVIKSHPGH---
----------HVALLL-------------SSAVPHGGS--LRVTRIKLLRPSDNLLLG--
HVYRLISSEEVMK---------GIRAKKSGK--MKKIHGE-------------FSVAEEE
INP----------LTLRSESASDK------------------------------------
--DTQRRIHEKQRGMM----------NTGGATNKVRAWQPSLQSISESTS----------
----------------------------
>AT5G12340
MGRSLINSCFPI-----IRRRQGIVTLVFFEHVSTKTLCGFKKHV-AGEIMFEFPDQ---
----------IVC---------------HADSFYIG-------RQIPALAMDDYLIPG--
QTYFVLPIERFQY---------KILTTSCLS--IFNSNLENVRSNTPP------------
LNF----------TAPSSPPPFEYSQG-PNGKILIKVSPEFIISLICKNR----------
NIREEEATSCGENSAICN-SPELKKQYDQLVGTREHMWSPNLQTISEHKIRVSPLRFFGL
NRKQDEVN--------------------
>AT5G03890
MGN-----CL-----------VMEKKVIKIVRD-DGKVLEYREPISVHHILTQFSGH---
----------SIS------------------------------HNNTHLLPDAKLLSG--
RLYYLLPTTMTKK---------KVNKKVTFAN-PEVEGDERLLR--------EEEDSS--
-------------ESNSNIDGDDTKNV-TVVRMKIVVHKQELEKLLQG------------
GSVHEMMYQTLEKQLL-------LTSSDDDDLECNSGWRPALDSIPESESLRRT------
----------------------------
>AT2G01340
MGN-----SL------------GGKKTTKVMKI-DGETFKLKTPVTAEEVLKDFPGH---
----------VLL---------------DSESVKHYG------ARAKPLEAKQRLEAK--
RLYFVVEPVK------------ECPPRRVRSG-IHVSAKERLESL----MLARRSSSD--
LSI----------LKPPGGWTTEEEEG-AVRRVKVRIPKAELEKLVKE------------
GATEAEATQKIAALFM-------AKQRQEEAYQNTRQDEPATTATATATTTATR----GV
KSRLKRVSFMAERGGGSEITVA------
>AT1G66480
MGN-----SI-----------TVKRKRAKVMKI-DGETFRIKTPVTAREVTADYPGY---
----------VLL---------------DSQAVKHFG------VRSKPLEPNQTLKPK--
KTYFLVELPKLPPETTAVDTENKLPYRRVMSG-IHVGAKERLDML----MLSRRTVSD--
VTI----------GRSDGGDGFGPELGPGHTSVRLRLPRSQITKLMEEN-----------
NNDASAIAEKILGIYM-------ERSGELGGGRGGVDGRRELGSGEI-------------
KAREKQVSF-AGEGGR-ELPVLWSRSGK
>AT3G61920
MGN-----CVFKGNGGSRKLYDKDDSLIKVVTP-NGGVMELHPPIFAEFITNEFPGH---
----------VIH---------------DSLSLR---------HSSPPLLHGEELFPG--
NIYYLLPLSSSAA---------ATAQLDSSD---QLSTPYRMSF----------------
-------------GKTPIMAALSGGGC-GVWKVRLVISPEQLAEILAE------------
DVETEALVESVRTVAK-------CGGYGCGGGVHSRANSDQLSVTSSFKGK---------
---------------------LW-----
>AT1G71015
MGN-----SL------------GTKKTATIMNI-NGESFKLKTPVEAGTVVKDFPGH---
----------VLL---------------ESEAVKRLG------IRAKPLEPHQNLESK--
RIYFMVELPRTWK---------ERTPRRVRSG-IQMSAKERLENL----KLSRRSSSD--
LSV----------MKKKTEVNDEER---EVSSVKLKLPKWKIEKLRKE------------
SESGSDFSNKITQLCLLHIPSGLIHQRQHLLRNGGRNFGIEEKEEGAKIT----------
----------------------------
>AT5G37840
MGN-----TI-----------MVRRNKVKVMKI-DGDIFRLKTPVTASDATKEYPGF---
----------VLL---------------DSETVKRLG------VRAKPLEPNQILKPN--
HTYFLVDLPPVDK-------RNKLPYRRVMSGNIHVGAKERLEML----MLSRRTVSD--
VGA----------ARSD-VVGDGPEL--GHTRVRLRLPRSQITKLMEE------------
SHDASEVAAKIISAYM-------ESSGGIQGGRDNDGLRQRLGIAEINNHY---------
KAREKHVSF-AEKGGRGEIVVL------
>AT1G64700
MGN-----CLFG-----GLGDEEEDLLIKVIKS-DGGVLEFYSPVTAGFVSHGFSGH---
----------ALF---------------SAVD-----------LLWKPLAHDHLLVPG--
QSYYLFPNIVSDELKT---FVGSCHVRSNSES-LSAITPYRMSLDYNH-RVLKRSYTD-V
FSRNSHIRTRQKEKKTRRRRTSSKG---AIWKVNLIINTEELLQILSE------------
DGRTNELIESVRAVAK-----------GETSSITSSSSENFLSVVQT-------------
----------------------------
>AT1G60010
MGN-----CQ-----------AVDAAALVLQHP-DGKIDRYYGPVSVSEIMRMYPGH---
----------YVSLIIPLPEKNIPATTTTTDDKSERKV--VRFTRVKLLRPTENLVLG--
HAYRLITSQEVMK---------VLRAKKYAK--TKKHQSE-------------TSKEKKK
PSS----------EKKIDEESDKN------------------------------------
--QNLETKDEKQRSVL-----------TNSASSRSKTWRPSLQSISEATS----------
----------------------------
