# Supplementary material for: Patterns of Sequence and Expression Diversification Associate Members of the PADRE Gene Family With Response to Fungal Pathogens
Source: Front Genet. 2020 May 29;11:491. doi: 10.3389/fgene.2020.00491 (PMC7272662; doi:10.3389/fgene.2020.00491)
Supplement: DATASHEET S2 — Full-length sequence of 344 PADRE proteins from 13 Embryophyte species in fasta format. [file Data_Sheet_2.fasta]

>Mapoly0030s0105
MGNCQAAGDAVGVTVEHPDGKVERLYWSVAARQVMLQYPGHYVALVPPRIPTSRKSEVPFPPSNQMKLLPPHGMLQVGQHYRLISFEDVLLEMSEKKRFGGRSSSGGSRSKRVHSEHLSCGVDDDEENMEPNADEDDGEKKFGAQLTGRTFDTMRSFSRSGQWRPALQSISEIGR
>Mapoly0138s0029
MGNKAFKSRPRYVRIMETGGEFLEFERPVEVSEVMMRYPNHMVVHCFPNDGNSTDPAGRSRITIMHPDQELEPGEDYILHLVPPHYRKVVFKSLSQPSPRKAKKKEPKYRVLRMLSRQNLTAFFPKHSRRQHGRSESSLSDLIDQENQPQVCVYMGWQPSLESILECSSEEEID
>Mapoly0070s0100
MGNTVVKCCAGQGTVRIMKTDGNVEELEWPISAEEVMKRHPAHLVIDSTRLEKKQKYQVVGQRTNKIILMRPQMALQPGHLYILYPVPVNPQREPELSRSLSFETVPVPPQQSLNRSYSYSSSLSKKVSLNTSQSFSSPDPFEHFEHFNTTMKRRRSSVVIASDILHSFQAREEAVVDEPAVPEPKEEKQRGHGWSPSLSSIPESPAGSLRVFESSSGQASSKQMTKVPLRNSSNINKLLKQALLNKHPRSFWR
>Mapoly0070s0097
MGNAAMKCMLNGAPTVRVMRTDGKIVEYDQPILASKVMKQHADHLVVHCTPGEKKGEKKLSSSGQRRSKLTIMRSDQMLVLGQAYLLYPIPPQYRSSLVKSQCCTLSADVKEDASEQEGRLVKGSFRSLAMRLRNQKKHLNMLTKGARKVGDANDGAALLKISPPTPSFQNLESDSEDFSATFDESGQRLHAAPVNDSARESPSHPVSAQA
>Mapoly0049s0110
MGNCAPMKPAGRLVHPDGKVEHFTRPMQVTQVMMQNPQYYVGPPAVQQSPKAILAGDEFIQPGQLYYLVPAYLIPPEMFRWQKNYDDGRSGQKSRSSKSKIHALKGLR
>Mapoly0192s0002
MGNLALATTSCIGMGVVEEELASAAAAAAGTAGGTKKKVVTVLKQDGTVLELAQEVRVSKLLKDYPGHFVCKSEELGSGGKARILGPNILLQRGEVYLVLSQNQASMRRCGSRRSKINPLVPPAESGPQSPDPPRVEASSDSPKRCQRIRLVMSKQQLAKMIAGGSMLISAAASSSCKAVSNPLSLSSRVSRAAGFSYSSMRLFNHPVATNKSCARPKRSWCPHLDSIVEVPSQ
>Mapoly0212s0004
MGNFASCVSPDVSKLSVKVVHPDGKMEEFRRSVVVAELMMEHPNHFVCHSSALTNINKKSMLSAEIELEAGRLYYLLPYDKFQGILTPEVTDAPGNKPARAVNAIQQLAQAKFEIQNKANSMVTRVTIKGDDLSHLLSEVGNGAGRRTPLVSYSSPDLRSLYTNQLLTRSNSWKPMLETIQEVVAVSRSKKQRVHNWEDTSADDSRPSEPESAVVSPKASIKEAAVVPLLSTPPQSTAAPKKKGKPEKKKSSFKKSDKEQQPAKPQGPLPPQSPGVYTELFPMVQVPPRRVQAVN
>Mapoly0013s0104
MGNVAFLACCLSKVVRVVHPSGRVYIYTQPITIAELLLAYPHHYVCDSRGTTQKGAMLPLEMELQLGHTYVLVPLPRLFNYLKGGQRPQPTSCIPTGLCLQAGCQGFPTLSHSDDEDEPKVTRRRRGRVTLGSLLALESRCTGLIKHSYKDSSKSPITLHMRRILETAEMHWRYICQENRSWRPELESIKEEARKSCTSSPQHELSLIDHHRPLIRASPGSSSLRPKA
>Mapoly0039s0033
MGNAATCSLVDVVGTVTVTQTDGQMLEFVQPVFAFQVRKLHPGNWLVHYMSVHDPTLGQHSKMSMLAGNEELQPGEIYFLLPIPSHFRKQLFGSKRHSSKGNPNGTSTSTGTGNNSHHHHQSSSKDTQISQRLQLQLQPLYDIIEGTTPKPQEITMSALSTTLATPLLQQQTQHYLSSSLMSIPQQRPTKRCSRQRFHVARDCDWRPTLVTIPEVF
>Mapoly0131s0033
MGNAVPSRGCRDVDRLDASSSEDEIEDEGANARELKVVTVLKRDGTVLEFKKELSVSKLLKSFPGHFVCNSEELGSGAKARMLCPKARLALGKVYLLLPQQQKARRRSCSKINPVLALACPERLNSQQSSAAAAAASGYQRLGADDEPRSESIKLVMTKQQLAKMMADGSILMAAGNKEAAAQLMSVRANSPELSYSSMRLFNHPVVQSTNKSGSFRRNWSPALDSIIEVPSQ
>Mapoly0053s0029
MAAVRRICAGGIQPVRVVHGDGQVLQLAPMVKVADVLSRYPHHYICHMSPDLPSNRSTMLPLDTELEPGYVYFLLPLPRLFPNPGTLTSSSCSCYSSHERSQQQDEQSSQKGGFSPLMIKQMIVRIGSPMRTPKKKVSPEISRQQSSSTAPQSTNPYSPNFGKENNPLLSPVYKHKRSNSSPKRSASPKNSKAAARSSRSCASEREAQATSCHRWKPRLGCISETDAFVAACEELRITLDRRRLTFESKGRPSPNPTTLRLGHEFSRSPSRMSTGDYCRSPSRELRSTPRDTYMSSPKHGMALAGYVFA
>Mapoly0169s0012
MGNAAICLVGKRAVRVVRPDGKVEELDSRMKVSELMMQYPDYMVVHCSTSGHSLGQRSKISIMNPEEKLVPGQAYVLYPIPAQYKQSFLKLPPPEQNQSNSAASNEGKAKKRTRRRRRASTFQAVVECLIRLLRGGPSDRPLNEGSSPLLDFSGEDAAFQATKLKEKQERLSLEPYVWKPALEAIPESPFGYHDRPQSPFSFDTSDRSFDRSVPQSPRPHAPLGLGFENDRHPFNAQF
>Mapoly0007s0287
MGNTLMCCAPGPKTVRIHQEKGKIMEFYSPILASKLMLEYPNHLIVYRCINGKPGTIKQSPSFNSKAVGQNAEVRVVRASTKLELGHAYFLVHIPEQYLARFSKYFNVANSQVAPAPAAPSQAPTLGSAAAAAAAGAGSKDSRNSSSNSSSNARVPKRKSSRPSKPGSKSSRHRRSPRGSPGHKKSSGRGLWGGESSASISSRKVCASHDGSSNKSSGLTYYQYYRSKYARQSWRPLLSTIAENDES
>Mapoly0024s0004
MGNRMITCYKGSSKVVVILADGRVEEYMKPVRVSAVLQRHPRHVVVKAGPRYRRNKHSKGWLMGPDQMLKCKQQYLVLPVQSGGLTSTVLQSVPMRTKRKRYKAKRNMSRLFSSDSLYSSSAFSQQEEQESNASLLDSMLKDYNQTASGKTYLSSVGLSTPNPWHKDFEWRPSLDTIPEMPWPAVAIHGYYP
>Mapoly0008s0222
MGNIASIAGGPQEVVRVVRDGKVLEFDNDMAVEELLSVYPKSVVCQDQVQENGKMRRRMLAPKDVLRRGQVYLLFRIPTQQQQQQKQQAPSTLQQQQAQMQQRAIPHKAPKVHPVNVPTTAPAPVPSRQQQQLHNNANGATKLGPVMKSTISKQQIAKILQEGSVKITTKNGVARLSGAQLTRLLNQASGRSSPSPKKQSPWLESIPEEPMKPIVSEQQKSSTTAMELVKPLAM
>Mapoly0171s0007
MQLLDSLKKKAKAMGNTVGSNRKGAKQVVTVLQADGRVLEFPRPIRVADLLYDHPNHFVCHSSALVLMQQGKMLPQNTLLNRGHVYFLLPHPSASPAVVESAPLLVPEGVKPAKTMKFVISKQQLAKILAEGNIKVVTKDPEPASRTQVDCSQRSSHVRVLHHPAPTLVKRPGTWTPGLDSISEVPVM
>Pp3c10_7880
MGNYMCVSGIKQQVQDEWDEPPRKVIRPDGTIEVFRRVVTAGMLMKQYPGHSVCHSSAMISALTTKSVLPEDKELESGRLYYVLPSHKFQDKEPSSPAGGRAMTQRRGTLTVEIKSLPGFAQVTVKGRAELMDDDSDSPIISYSTPDLRSMYLSQRSQPSLTRSNSWKPRLETITEVGSASRRHIRNFMRGRDVLKS
>Pp3c9_2480
MGNCHAVDPVCATVEHPSGKVDKIYFSSSARQLMLRYPGHYVALLPPPPTSPADGSTPHMKRKLKLLPPDSMLNIGSCYRLVSFEDLLSEMSETGALAHQTSRKRSPHSSTTVRKHRRSLCDPVQTLMEQSDVSRSPTNHINKLRGILSMTFASQKENGAAGLILPAAPDSPTYSFTQSPPQPLHSVHRGGAWRPSLQSIAERGR
>Pp3c4_21860
MRGLLKLSRGVQPVRIVNENGEVLHFPPLTAVEDVLQSYPLHFICQPDLNSCSDSLSDQMLPSDAELQSGNIYFLLPLSRSVNHGSQSPASQCQHRTDIGFAAPADVEKSAQPSSKEHSLNPRKLQLKIPSCLIRVRRLGLQLRQTRRRSRMKVLPEPNAQSTGRGKVKPISSGPTRRNHLWRLRLWGMSEEEELELALKQLEHHGYMCKRESSVGARLPARSPATSRPAERKPSKSSRIKADAETDWNSATVGVPTMIVVC
>Pp3c4_21870
MKGQGILFCNCICSWQPVRVVHGDGHVRSLNRPITVGEFLKRHPHHFVCKPTADGPLYHSGMLPLDMELEEGNIYLLLPLPRLLPHLASTFPDPLPCPCFSNREAMYLSSNPAHMHEGNHAELKTLSEEHSIGRNWSIVKSHGQFLVIATKVRNLRHRVAISKPIRSLIRMSQRILPERLLLRSSFHKLKNEHSKSSSSSSVVGKSVQYCTRNRWRPGLECISEVGSVTGLLRD
>Pp3c7_180
MGNAAMVCAGRGDRDAVTVLRADGKVLSFYSRVAVVDLILDHPNHFVCRLLMPKQQAKILPMHTVLEPREVYLLLPIPCNSHGGGDSEVEERAEDYSDSSSLLHREPPRQAVQGTVSMKFVISTEQFTKIMSGSIKEGRLKKSKGQGTAKKRNRSRSKEASMKGPHTHWRPALSSIQEVAAN
>Pp3c7_130
MGNAVMVCGGRGYRDAVTVLQADGNVLSLYSRVRVVDLILDYPNHFVCHSSLLVMMQHGKILPMHTLLEPGEVYFLLPKPGHGHGGADDQSDERSENCSDTSSLLQIEPPRRAVQRTGSMKFVISTEQFSKIMSGSIKEGRIKNGSHETSTKRRRASRETRFKKAPMPWRPALSSIQERLV
>Pp3c15_2840
MGNCHAVDPVCATVEHPNGKVEKLYFSSSAQQLMLQYPGHYVALVSPPPTPIADCPAHVKRKLKLLPPGTMLNIGSCYRLVSFEDVLSEMSDKGAITHQVHRKRSSHSGTTVSKHQPSPIQSTQVLMEQSDVRRSAVKQINQLRTMLSKSFASQKENIAETLTSPAAPAPLNYPSMQSPLQSLHPVYRGGAWRPSLQSIAERGR
>Pp3c13_5590
MKDRGMLFSKYICAWQPVRVMHGDGHVRSLTRPVTVGDLLKCHPHHFVCKPSSTGPLYHSSMLPSDMELEEGRIYLLLPLPRLLPNLSSALSYPPSCPCFSHLEATQIYNDDGSPDSKSFIGEYSRMKCWIARRHGQFQVAANTIRMLKHRVAKSKIMKSLVRMSKRTLPERLLFRLCFQKLEDNILLPSSSPSDVEKPGQCCSRNRWRPGLECISEIALITGLLRDSEVSER
>Pp3c13_5660
MGLTPFSCVTVQGYVRVVYPDGHVENLSKSCSVHDLLLGNPDYYVCGSTPYTITNRMAAEEVLEYGVTYFVCATPNAQPFLERQPKVVHRGSKILPRFSKHGVHVRELRSPTHGSQQSRKVFDYHSVTMQQLESIRNEGPEPHLAGDRPSKHLKLVFIRHCLRALRLPRISIDLMESPLPNLSGEALSPTATAEDEITQMILKSAARSELGMYVSKRQEFYLRRARRRRKFAWKPVLQSISEMKPVMEFHTPMAYRDSGSPPKNASTPSLPGPKNISPPRQVSVPQRSSPPPKNVSPPPQPAFVARTASKYSAASQQVQRNRGNAKSLYMA
>Pp3c2_3800
MGNYMCVSVRHRQVQDECQWPPTKVIRADGTIEVYKHAVTAGELMKQYPDHSVCHSSAMTSALTESSALPAEKELEGGRLYYVLPTQKFHQASKSEGKVASPGSRGKTASAEIRSTPGFAQVTVKGEAGAKLFYDKHGGVLNSVEDSEKAIISYSTPDLKSLHLKFSLTRSNSWKPCLETINEVSADSRRHVQNFMQACSLQICRGNTL
>Pp3c3_2160
MKGRLFKHVCGMQPVRVIYGDGEVLHLPPLTTVEEVLQSYPHHFVCQPGLSSDSGSRGNQMMSLEDELQSGCIYFLLPVPRLFPGSMSTSCQCRCFANNASTAAVEGVLENKSYMSPLRIYSSPQRFGGFGPQLRSPKHRSLREMLRSSKSKVLPESNLYSADRDESMASSPRPAWRKCPWRPRLGCISEEDGLEMALEELRYHGFMLRRESISTAVKLPPKLPSPPPRPAPILKSAKVTARSEVGWSSVAAGVPTLVATY
>Pp3c3_2140
MGLTPFSCVTARDCVRIVYPDGHVEHRSRRCSVKDLLLGNTDYYVCGSTPYSITNRMAGNEMLECGFTYFVSATPNAQPFLERKSKKVHRRAKIFPRLSRHGAQGQDSRSSVLGNPQSRKVFDYDSATMQRLESMRGEGEEQKVVEDGTPKHLKLVFIRHCLQQLRLHRNSSGVVKSHGNLPEEVSPPPSVMDDKVMQMILKSSARSELGIYVSRRQEFYLRRARRRRKIAWKPVLQSISEMKPVVEFHAPEQQQECEFPPKNTPPALSAPPKNISPPRRQVSGMPRSTPPTNNVSPPRSHFFVPPVAPAALKYSSASQQARRTRSNGRSLYMA
>Pp3c3_2190
MKSGKINLLAMKGRGMFCNHLCAWQPVRVMHGDGQVRSFTRTVTVGELLKCHPHHFVCEPTSDGPIYHSGMLPFDMELEEGRVYLLLPLPRLLPHLGGTFSNPPSCPCFSYREATLSSSGSTHKYDDDGLDSQSFNGDPSRLKCWIAKNQGQFLMAADAMRKFRHRVAKSKLVKSLLRMSKRTLPQRLQFRFPFLKREDNSLVKPSSSSAIGKSVQYCSRNRWRPGLECISEVDFLTGLLRDSNINDR
>Pp3c23_10020
MNWLCRRVCGVHSVQVIYEGGQVLYFSPHTTVEEVLYCYPHHFLCQRELNSYSRWRSNQMLPLDAELQSGCIYFLFPLPRLFPTGFSPQSCRCYQHQNSTIVAKETPHRTLRHIQNPTSNSSVIFYDPQHKIGGLQSPSWSLKSKLRRSGFTSKVSPVLNLYSGGRFDVNLLSRSPLQLRATSCPWRPRLGCIHEEDVLEVSFEVDKHYVRI
>Pp3c14_22510
MGNYMCGSCMNQQVQDEWQNLPTKVIRPDGTIEVFRKTVTAGELMKRYANHSVYHSSSMFSALTANSALPKNKELEGGRLYYVLPSHKFQATEKSSSTVKKSVPQGCGKLTVEIKSLPGFAQVTVKGRAGHMQDESTEPFISYSTPDLRSMYLSAKPQPSLARSTSWKPRLETINEVGAASRRHIQNFMRARSLRKS
>Pp3c1_38210
MGNYMCVSVKHRQVQDEWQGPPTKIIRPDGTIEVFRQTVTAGDLVKQYPDHLVCHSSAMISALTPSSALPAEKELEGGRLYYVLPAHKFQEKIKSQGKVVPRGRGKLIVEIRPTPGFAQVTMKGEVGVKPLHDQHGVVVKRVKSDSEEPIISYSTPNLRSMSLFSRTQPSLARSTSWKPRLETINEVGAASRRHIQNFMRARSSRKS
>Pp3c12_2990
MGRIMFSCITPEDDCVRVVYPDGHVDNLSRTCSVYELLLGNPDYFVCGCTPYTLTNRMAEDEQLEKGFTYFVCASPNAQPFLEPKKAYRGSRILPRFPRHGVQGRELRSPSHTSNTQSRKVFDLHAATMQLESFKSAGAPRSPHHHLAIDRPPKHLKLVFFRHCLQSLRLPGHYGELLDSSLSPHSDKIPEPAPAMTDEVHAILKSAARSELGIHVSRRQEFYLRRARRRRRTMWKPVLQSISETMPVVEFLAPAASQESDCLSKRFSPPRPSPPRPVKNISPPRYPVNTTPSKSVTPPELLAAGPRVCTAPRPQRKPTNQRSLYTA
>Pp3c12_1920
MGNCHAVDPVCATVEHPNGTVEKLYFSSSARQLMLQYPGHYVALLPPPPNPSVDGGVRNFRQKAKLLQPDTMLSVGCCYRLVTFEDVLSELSDKGNMVRQTSKKRIPQSNTATPMKQQSSIQPSHVSNHHSEVSKAAVNHINQLRARLSKSFLVQKENENSSPPAFQARPGFVSRRSPPQSLHPVQRVRAWRPSLQSISERNR
>Sphfalx0088s0024
MGNLMCLGANAVHQVQDDQWGLPPVKVVTPDGGIQAFKRSVTVAELIKLHPDHFVCHSKALITALTQKAVLPKDLQLEAGRLYYVLPISKLQEQEQELQLEPKLADDLMGHHDKVIARRAPGASGAHGAVKLDPLQPFEINLVQSKRQQQQQQQPPPQHQMPGFAQVTLLRAAGDYEKETPIISYSTPDLRSMYLMNGPPSSSSKKATPMLTRSNSWKPRLETISEVRAFSRRRIQKLVNRAGSRTWSQFKSSNVPQL
>Sphfalx0004s0133
MGNAAICRGKGDIVEFTTVLRGNGTVLTFYSPMRVADLLQEYPGHFVCHSSSLLLTHEGKILAADMILTPGETYFLLPLPRNRTSDAGTIGDKDDLQATISTCFSQRGDKGTVSNTPQQQQQQQGCSGTMKFAVSNEMFSSILSGSMREENLSKSRRHSKESTPFLGRVKSSWDPRLSARVAEVVTTKSSALM
>Sphfalx0032s0182
MGNVALCGAKEDGEFVTVLRGNGSVLTFYNPMLVAALLHEYPGHFVCHSSSLLLLHEGKILPPQTILTPGETYFLLPFPRKESNSSEDPQAPRRRQADSLQQQEQEQQWSGTMRFTISNELFAKILSGSMREENVSKSRRRSDESTPLMERLKSLHGNAAVTAK
>Sphfalx0026s0129
MGNAIVKRTSKRARAAASMQQSMMSAKVMMIDGSVAEFKEPITVAELMMEYPQHLVCHSSAMQHQQQAKSKQQLQMKAALPADVQLELGRLYYLLPASKFQGPLQQQLYQQQQRAAAAQKKLMQQSNGSCSTVLQQQAKLSKIQAAASTQQLGELFINRLEIQQKNGRIEVSAQELQDGCNQLVHPLTGLRITRDDICVVPRSAGQDWTRQDEEEQQQQQQQEEEEPIVSFSTPDLRSMYMNAGANAGARGGAQPSLTRTSSWKPRLETIQEVGALSRRRFQNFVRGRRASRSQVHDHLNT
>Sphfalx0124s0043
MKKTGSRGAGGGSASSVMLCKCMCAYNWEPVRVVDGDGRVRSLNRPVTVGELVECHPHHFVCEPTSKAPLYHTAMLPLDMQLEEGRIYLLLPLPRLLPHLSNIFDSEPPSCPCFQSLHPQLAAAAAVHNIAVTPTAAAAAAQALVPSPSKTKEAAGSLIHAAAAGTSQDDIPDPDPSKIGICSIDKTMTTSSNSAAGAQLRATTRISEWFNVSKSNVAGSDIQGRKNHLRLQAARSSTEQTSDDDHPLGAQQQQQQQEAAKQAGCFMSPMLMASLVHLVKKLLSSLIIPFSTNVQDPGRVPELKVAAAAGFHQCSMRNRWRPALECISELDSQFAAAAGMMLSNEPHCIITAPSRSLC
>Sphfalx0124s0042
MGNSALQCVSDQWRAARLVYPDGHVESLPAKSCTVAELLQKLPRHGARAGVTSPSCSRDHYFFVCNGSPLILKNRMPPDAKFDPDQTYFLCVIPAGGRAAPHDPSGPRPSTASDSASRKRIQSSQQEEDSSTAATHVAAIRFKSSRVAGRANATPGRRVPSVVRAGIDVAADGRESRRSSRSLSSCSQASSRRVFDSAQASTMSWVSASKAHHPAGLVEELHKINNITVDQKQRQQLTSTKLLFFRRFLAVVVRRHPGAAASNLSSKAAAGGSIKLLQSSNRRHMRSSGVNAADENVVALEYKTSSVQTISRRDPAAAGMIKSCISISAISSSNVQRLDQSYVTSVGRRGSHGYRPTSTSRLRGSRSRAGGSSSAWKPMLQSISEVTVAVEFDRQAATTWACSNSSDRRRRDAAAAVYHHIKRVKSSTTDVDQADNIFCYSSDHIKSNLHS
>Sphfalx0027s0102
MGNHVCLGVNNAHDDRVQSQQEEDVEWELPPIKVVEPDGEIQVFKRPVTVAELIKLHGADDYFVCHSKALITTLTPKAVLPKHQQLEAGRLYYILPNSKLLVQQQEDDNDEDQQPQPNSIFDRKKPMIMQTRGFASSAARESMLLPFEIKLHSKKQQVPGFAQVTVRGQDVATRLVFTAAEDPGLAGRRLDEDEDQLPAAHMISYSTPDLRSMYLMNHAGPSRSSGTSRKNSSCSLTRSNSWKPRLETISEVGAYSRRRIQELVRGRSQKSSNQVHSSSSS
>Sphfalx0050s0122
MRAFQNYFILCGVQPVRVIYGEAGQTLYLAPETTVEEVLQSHPHHFICQQPQAAAAGCFSDHQQAHGGGNQIMLSLDTELESGCIYFLLPLPKLFPSSEAAAPSSSAACTSCACFSQYNNNYCNKLEIISKLGSSAEMKHLIRTSSPASLKLAFRSSPDHRAAAGGSSPSFRSSKLRNLSPARNNSRVLPEYSNLYSRWNSDNATAAEYFLQRRRKKCDPWRPRLSCISEEEDLELALDQELKMNMNGVKPHRVISTGSCKARTHHGGTAGAPLVGSRPSSNISVSASVFGGIGWALVSMPSLMVK
>Sphfalx0050s0090
MGNASVCGAKEDEPFVTVLRGNGAVLTFFSPMRVADLLQEYSGHFVCHSSSLLLMHEVKLLPPHTILTPWETYFLLPFPASRKSNCDDLGSASSSSPCRADDPQQQLQDTGTMKFVISNELFAKILTGSIAEEVDMSKSTGRSAEKTPLLLEMLKSSSIGESGDSRMIA
>Sphfalx0002s0337
MGNGGLTGCSVTDQEAVSVVHPNGYVEYIRKPCNVDDLLLIYPDYFVSRSIIAKNRGLPPSAKLETGQTYFLQPRPGIRPAAAAGTHQFLRPPVSASSAAHTPAAAVPLTFLQHLRVDNHCTTSCEEDILHTRRSSYIPAAAHVRSTTSSYNQTWKKAAGVAESYETAAVLEQQAGWKSKIKCAAAAASREIESKQQNDQRPQLIRHQQQADHHPTTTSLPSYNIRASAGSCLVKFTFFQDCCATLLPPNDHCNNRLLLERHQKEKNMMTRSLAGKNRIIGKQTEYINSISVPMSCSSRPHPYSRRSSAAARHLRRSRSKSWQPVLQSISEMPTSVGLHVSTTSTDSRTGRSGYVNSAKTFVDCCTDDDDDSTTPQLLSYYVDAARQLEISFEAKCSVYTA
>Sphfalx0051s0109
MGNYLCVGVNHGQQVQSDECSLRPGDHELRPPCIKVVKPEGGIQVFKRSVTVSELTRLHPHHFVCHSKSLVTTLTSKAVLPQDMELEAGRLYYILPSSKLQDLLERQQLQDPALANSNLDQLHMNAVRSSSGPAAAAVNQNQLPPGAASDEIKLRHWKRQHRIMPGFAQVQMMQQPRSQDMAAMRAANRKSGAAAGSGHHHVVKDVAESPPMISYSTPDLRSMYLMNAAGTAGSAAPAAAKKSSTGGLARSNSWKPRLETISEVSAYSRRRIQKLLLRGRSQKSRSQVHSSY
>Sphfalx0228s0018
MRSRGVIFCKCMYAWQPVRVVDGEGRVRSLIHPVTVGELVECHPHHFVCEPSTEAPLYHTAMLPLDMELVEGRIYLLLPLPRLLPHLSNIFSNPPSCSCFQSHSGQAAHVTPASSFVAPPVFNPSKTRGVILASDSPNTGIENTSSNAAKRARSSEIWFSKNVAGEANQAASETVGAQQQAKQGFLSPMLMTCLVQVAKKVLSGLIPFSTRVEEGGDGPEVNMGAGFQCSRNRWRPALECISEIDLLTGVLKEGTAPPPPPGTTERLREQC
>Sphfalx0228s0019
MFLSHDKFQHGSSALQCASDQARAPRVVYPDGHVESLAKSCTVFELLQKHSNHFVCNTSPLILKNRMQPDAKLDPGQTYFLCVIPRAHRSVPASSESRIEIPDRRTTSTISFESSKGENPRTSTPEIVPSRPGRVCRERRNSVALGSSHSSRRVFDSNATTMWIASPSVDQKTLAKRRLTQLVFFRPCVSVVHLGLSNFSSKANIKLFSSPRRPLNPLNVECKILKGSNPSKSTYISIPAVRSNVQLESCGNLFNSSDTSNAGARSRCKTRPRSQSSWKPMLQSISEVMVTVDPDDVMVTVDSDDVMMTVDSEDANSETLPHSRNISTSDADLFSYSADPKRRLVPSKLNSSSLLYIA
>Sphfalx0036s0077
MGNYICLGANAGDQVQDEWSQLPPVKVVKPDGGIQVFKRSVTVLELIKLHPDHFVCHSKALTTNVTSKSVLPKDVVLEAGRLYYILANSKLQDHQQAEPNSCNLELHMNLVTGITVRELPFEIKLHNCKSSRQQQLPGFAQLMVRAGQDIMARVLFDPDRKQQVSESAGHIGDEPPPMISYSTPDLGSMYLNGPKKSLQLTRSNSWKPRLETISEVSAYSRIQKLLVRGRSQKGSSQVHSSY
>Sphfalx0036s0140
MGNAAICGDNADVDFVTVLRGNGTVLTFYNPMRVAVLLQGYPGHFVCHSSSLLLMHEGKILPPHTILAPGETYFLLPVPCRKSNSDNDSTTSPSSCPQRQAGLPQQEDSRTMKFAVSNELFAKILSGSSMREDSLSKSSKQRRNEERTPLLERLKSWEPRVCTVAEVTAK
>Sphfalx0040s0144
MGNALIAKTKSKRANSIASSCARVVMIDGSFTEFKEPITVAELMMDYPQHLVCHSSAVMDMQQQQQSSKSRSPRLHKKAALPADVHLELGRLYYLLPASQFQGPLVAGLAHASSGAVAAHEKLNRSSTGVDAKKKPSKVDASSTATLGEILINRLKLQGLMTTGLRITRDDTCVATQSAHSTLEDEELLRELMQDSEQLPIVSFSTPDLRSMYMISNAARTSTAQQAASASALSSNPSSSWKPRLETIQEVGALSRRRFYNFVRGRRRLSSRNQVHDHLNS
>Sphfalx0007s0067
MRSRGVLLCDCVCSWEPVRVVHGDGRVRSLSRPTTVQQLLACHPHHFVCEPTSEPPLYHTGMLSLDTELEEGRIYLILPLPRLLPPAYHLSNNNNMFSTTTPSCPCFTPHASKNIFPSSSCNAFPSATAGSVQESRLSNTLLQSISDKKFLRTSRIGRWFSTRSQQLLAAASTVQQKTGSCIMRSLVHMSHLKIFHTKLFCRNSSQDLHKLHEPHQLPSKQAILCRVQSSRNRWRPGLECISEVELMAGLLEFDSVCSHEARLYMDHDKVN
>Sphfalx0007s0068
MGNGGLTGCSVMDQEAVSVVHPNGYVEYIRKPCNVDELLQGYPNYFLSRSIIAKSGRGLPRHAKLETGQTYFLQPKPGTRGPGTRRILRPIPALGEHAPRVPLTLLQALKGVENQCNTGSVGDRKRRTSSVVHTRYPTSKKGVSSHVFPVQSEELEPGRKVKQSAREIEPKKASYIRSSEYLVKFVFFQDCSPATSRLMSNDHRIRLLEPQRENRSAKIRSSIKQDSHPYSRGSRYYRRSGNKSWQPVLQSISEATPVVLDHKSADHHHDADLTGDVDIIHDSCCTPHELQLSYYVDTPHYRQLDISFEAKCSVYTA
>Sphfalx0006s0393
MIRMKTFHNFMCGVHPVRVIYGEGEVLYLAPQTTVQEVLQSYPHHFVCQPGGMIGSTFSSSEEEEQQQQQGGGTGNQMLSLDTELESGCIYFLLPLPKLFPAAPSSAPSCTCFSHLLVDCEHPSSEKKNKNSSNKSKYPPRTTTSSSPLKVFRSPHRIGGLSSPFRSLKPIRSLSPFHKRSGSKSRVLPESNLYSGGGNNGDNIADLLQQRGKNCQWRPRLGCISEEEDDLELLALEELKNNNGVVVRQQLTTTVCNKATSTTPHSSGSHGSPLSHRLNSLTVTGTSAFGGIGWPLVGMPSLMV
>Selmoe440323
MGNACRISSIDYSSDDESGGGGGTSRWIIILQAKGDVMKLESRGAKIKAGDVMLQHPHHFLCLASTILVRRKSKMIPAKATLQPGKIYLLLPLPDPEGQEHDQEEREGHEPLLPTSNKAEGTTKFIISKHYLDKILSESKQQGSSSRRSSIRRSAPIPQRRSSSSKRRSCESSVQRRSIVWSPALDSIPEK
>Selmoe403062
MGNCHASDAVAAVVEYPGGRIEKIYWSVTARQLMLQNPGHYVGMFVWPKASPSSGSQSFKPKLKLLPPAAMLSIGKCYRLVTYEEVIGDLTEGKGNIKIPKDAIKQSIAASKVTPESTRTFKFSNVLLQQPQQAAPAAATDLKPLNSRPGQWRPSLYSISEMGGS
>Selmoe407681
MGNLMSCVLICGAVEVVHVVHSDGHVERLIRPLDSSKVRKNSSHKRLNSSSFSGCSPPRADLLKCLSNLGGKSSSDGAAVESEPGRSYLLLPITNADDSSGAFQYKRLSSFQFYKSAFLSPKSSSSSKSLVAAPKDKNQTPSDKNGKTRRSPGDEHDDRKQLLKDSSQQPFKVRQEGGVTKLVVSKKYLQQLLSESNVKKSSSSSSSKDRHDHRGGAARATPTNGSSSSTAGISQPAALPGAAPPRVGRPGIWRPALESISEAAAAAAAIAAHHPQEP
>AmTrs00022.22
MGSCLSTTQVPLHTAKLVLTSGGLHEFNVPVTVDQVLQSFPSSFICHADQMYINDCIPPLKASEELQLGQIYFLLPLTKLHYPLEPSEMAALAVKASTALSEGSRKRGRRKKVAPFFAEVDFHGNSGFSGDRKLGFSGEAKTVKPGLSRSGSVRKLQRNASKRAKLAYRKFRLRLSTIHEGIVAEDI
>AmTrs00065.106
MGNCQAAEAATVVIEHPDGKIQRIYWSVSANEIMTLNPGHYVAAITVSPTAKSENGAPLRQLKLLRPDDTMHIGHVYRLISFEEVLKEFSGKKYARLSRLLSLQKKPRSNGGGERRETSSRSDSEKLPKPERDVHKSGTRVARHGQWRPALQSIAEVGR
>AmTrs00163.30
MNGVRAEDGILKVVHPGGSVEIHTRPILASQVMNRNPRHLVTRPDVFKFPWIVVDPDALLNPGHVFYIVPYRTIYRLLRDNENNVHGQQHQRRTETHEKEDGLKLKSCLKKGVNAHRTNQNKRVTFSVPSCKGCTKM
>AmTrs00163.27
MGFVATTSLFKPRGRPVRAEEGILKMVHPGGSVEIHTSPILASQIMNRNPRHLVTRPDVFKFPWIVVHPDTLLNPGHVFYIVPYRTIYRLLQEYKNMFVASSS
>AmTrs00105.76
MGNHITSCTPIICTTSSGKVKVMRVDGRVEEYTRPIRVAELMLENPQNFVCFSGDLQSGRRIPAIPADEQLEGCKLYFLFPMEKLYSVLCEEEMEELAGMALEVTKPSGGKNFGRIFPIFGEFCLFSPQVKGVEMREGDHNKPELLTRQRSMKWRPALETISEFPWKQSHSSLSLPLV
>AmTrs00105.75
MGNYISCASTGVPSKNSGVKVVLSDGSIRRFDRPVKAAELMLEAPNHFLSNSKSVHLGRRFSPIPADEDLDMGEVYFMFPMRRANSMVSPADMAGMLMRADKAIKKTSGGLKRVLPEIIQEEDYARKIDSRPTEIGEVGNCGGEVNFRRPGFEEVEDFPMGFNHRLSMCRSRKPRLETINEEATVCSR
>AmTrs00002.14
MGNSIGRRSTAKIMRVDGETLKLKAPVRVEDVLADHPGHVLIDYALVRELGIRAQPLGPDSLLMPRRVYFLVQKSELPPTRPTRRVRSAVPVAAGSAKERLDGLLLARRTVSDLSPMVGEGGGMRVRMRLPKAQVVRLMEESADGSEAAERILELCMEKEGREEREWKSGELVERGWRSGELEKGWRPGLGSIQENCRPKEVRFRSHGAVSTSTSLSLS
>AmTrs00113.6
MGNCVWRGFTGDCQAIKVVTASGGIMELYGPITAECITNEFPGHALFRRHILCQPLLHSEELIGGELYYLLPLDRQNGGASRAENPADGDVPSENVSGAPYRMSFDSHGLDMLPRVSSHVLSRWRRPGMEVFPVSQTTGIWKVRLVISPEQLSEILSEESHTEALIESVRTVAKCGSGFPSAANSDQWSLSSSWKQASAENLV
>AmTrs00113.19
MGNCVLVPQATRPLMLEAEEENIVRIAKTDGKILEYRAPLVVEQVLTTFEGQALYTSGISSDSLSKDYRLKPGQPYYLMPNKTVEEPASTEEQGLERESGGVVRLKVVITKQQLQELLAKSISVADVISSLRNMEDGSNRGHSRGWRPCLETIHEDGGVFS
>AmTrs00021.24
MKDTIRCCLSCILPCGALDVVRVVHLDGRVEEFGREIQAGEIMKANPKHVIRKSLYGENVVRSVVVLPPDAELRRGEIYFLMPVASPPKKARVRRKKREMDPEAMTKLLISDRYLSEILSEKALTQRNRRHGRVGMWRPHLESILEAITDS
>AmTrs00021.221
MGNCSWKGLYGEYEDSVRVLTESGGIMEFEGPLQVTSITENFPGYGIFRPGNVSLSLPGHAWLPNGQLFYLLPLSTEKAPLEMDKSPSLEEEAAKELTEGETLGPVRVSSGEATAEEIFRRPSFEVLPSKGRGMWRVRLVMSREQLAEILAEQSDTEALIESMRLAAVRFRQPESTTLSESGGRIPNSGQV
>AmTrs00059.176
MGLCCSCEAPMISTAKLILLDGKLQEFAGPVKVSHVLQHNPSCFICNSDNMGFDDFISAVSSDDELQPGQLYFALPLSKLQKPLKASEMAALAVKASCALKKTARDRQIRINPVCFPVENGRNLCFQANFLVENGPKISSCVGGLERERRRRPNACYRPSFKDRLGAIEEGCTLH
>AmTrs00025.205
MGGFASCIRIPIPISIRPAQKADYARVIHLNGFVEDFPAPTPTVIQITGPAPKHFLCSSARLRALNSDPLPLTTHLNPGELYFLLPLSAFQCGASPIDLAALTARLGVKASRSRRPHTISSPVSPLRLQKTPTSCGGSPKSDIGMPSTLMQQVMSRERSWRPVLESIEERSFGRKGSS
>AmTrs00064.94
MVGLSRWLCSSSTAKMVLKIVHPGGRVELHEHPILAAEIMYRNPRCCVAHPTVFQQPWAVVEPETLLMLGQKFYLVPISTIRKLQRASLKPSSSSTSPLRLASPLPYEETKQVEKERPNCCDFPISNSERPSGNYSNGSCFTCLFRGKELFPVDYTCLENGCIKEKGSNKRETVKENSRKVVRVYSPVVQWQPGLEGINEETPL
>AmTrs00063.42
MGNMQSPCVSFKPHPTKLVLMDGQTILLKGKKKQARQVMFQFPHSLVCHADSFYLGHRIPALSLDDILKSGETYFVIPADRFSSHVLSPASLASLALCPGEPLNFGDRPFVYVKGPDGKGLVKISPEFITGIMTRSEETCETGGNLCSTPELRKHYAQLVGPRSQPWSPKLDTIRERKPRSPCRAWLTEFRWFE
>AmTrs00016.365
MGKCKDNTVMGLRMIQCGRQTVHVIQPDGQVRQFPLPIKVSNLLQLYPHHFLTHASNNTTKQRNTTSSGGGPMLPLDAHLESGSIYILLPLPRLFPALSPPSNEPHLCCCACFLPHFQSNSGTGGIGLIKSELKRHWLSATTSSSKISPEEHYASGVARKDTAAPCQPRRLWEPALDVISEERALLSTREEEEAAAARREKERKEKAAKVNNNNNNVNNNTAATDTTTTTTTTTTTSSSSSSSSSSKKLPGNAAGEQQGSVVFKLGT
>AmTrs00016.280
MGIKFMKFHMLPWCFQMMGSHISCVQFPTKPPLGTVKLIQSDGVVKIYHKPVHASDLMLQFPKHLICDGDSFFIGQKIPALSEKDELKLGHKYFLLPKHFFQSVLSFVSLASFASDQISPSPSGSSPDLMARRKTFVKKAANCRPFDIHKAPNGGLQIRVSDEFIAKLMESGSNGEEEERFRGKVCTSRELQKDYMQLVRSRPWRPKLETIKESDRERKRLVGSFGIRRRKKTQQRGPGKKLQRS
>AmTrs00010.33
MGNSLRCCIACMLPCGALDVVRVLHADGRVDEYRGPITAGEVMKANPKHVLAQPTCQGLVQKSSIVHPDHLLRKGKIYFLIPAYTLHRRPKNSTHSQNHSHSNNNNNNNKTPKNDSHSQNPNQNRSRGHNHNDENSSSYRSSDDDNGKDVMVNRPKVETSESKPERGTQRVHRRRLSGQVGAWKPALGSISETDSVL
>AmTrs00023.48
MGNSLRCCIACVLPFGALDVIRIVHCNGRVEELSGSIRAGEVMKANPKHVVKPCVPNLVQGIVILPPDAELERGEIYFLIPFSALGLEKHHTKPTKMAKKRKDKKDLEIARNPVAGKPEPGAGKSNDRYLTDILTEKRGSHRDRRRGRVAVWRPNLESISEGMSEILSDF
>AmTrs00057.20
MGNCTSHYSPSRKTPPTIIDLGGNTSRVLEHTKIAEIMLENPGHLVSPVAGILRTRRISALKADEELASGEVYFIFPANRLNSRVSDEEMAFLDGKKREKSSRKVFPTSGEMAEKPVALPKFTVEEAGDCDTGFAGHRLAVYRNWMPVLETISEA
>AmTrs00057.22
MGNYISLGSSSGLAGKIVFPDGTLQRLETPVTIAELMLENPNHFVIELGPDVSQNRLVPLPADHKATPNKAYLVLPMRRGNKALTPEEARRIPMKEKSSFRYHPLSSFFATYSSRKVLPLLAAMCHVDAFKEEVSMKRTKSEKYKLPELLPEIGAERPEFVSRQFSGKGWKPALDTIVETRVEKKVRHWLF
>AmTrs00049.218
MKVRRLIPFFRRRDWAKKIEKDEGYLMEKSLRECELRIVHAGGFVEKYYVAIRAAEVLEKHPGLCLARPEVFKRPHESLVSPDESLLPGQKFLLVPQSTVRKLRERHSESSLELAKRAFERDSVVKKCEEGEDGEDCSICSAREFFLARDRWSTCIRKRWTNMSASKKPFRPPIKRGLQGPGWQPSLTSVKELSP
>Bradi2g60980
MGNGLSPCTHMPATATMPVAARLVYWGGQTRLLPVTDDEDDNGSCSSSFTARDVAAELVAEHIVCAAESFFVGLPIPVVAPAERLLPGRAYFVLPAARFSAATRLTAATLASLAPPGTKKKTKNAVAVRIAGPGQCPFEYVKGAEDGAAPLIRVLPEFIEKVIGCSDGNDSGGHGNGAAAGGGGRPGRSKSRGAAMVSTATETDELCSTPELKRHYAQLVGARSRPWSPPLETISERGKRRALWSLARLLLSSR
>Bradi2g50400
METIRCCIACILPCGALDVVRIVHSNGRVEEISEPVLAGEIMKAYPKHVLRKPPSTCPADGGGGGIVVQKPVILPPNAELQKGKIYFLMPVMSPPAPEKKKQAAANPNSKGPPPSAARRRRRKKESSGGDTPAATSSRGAAAEGEKERLLANERYLSEIMKEKASTARDRRRGRVAVWRPHLESITEDDL
>Bradi2g53770
MGNSLRCCLTCMLPCGSLDVVRIVHLSGRVDEFGCPITGAAVLAAHPNHTLATAWSSAGVGCPTKKLVIVSPDSELKRGRIYFLIPSATVPGADRRKKNRPPCSKSKQSSKRTTRASSTAEQDNYLTELLLSEKAASAGAHRRRRSGCRIGVWRPELESIVEETSA
>Bradi2g34540
MGNSLRCCLACVLPCGALDLIRIVHLSGRVEEYGRPVAAGEILAANPNHVLSKPCSQGGGGGVRRILIVSPESELERGEIYFLIPASSVPERKKKSGGGSSPGPAAAAGCQKKAPAEKSSSHVKSKAACEVAEKRSMHRRRVSSGSRAAVWRPHLECIVEGT
>Bradi2g22450
MGNSLRCCLACMLPCGALDVVRVVHLSGHVDEFTCPLIAADVLAAHPSHALTAAGSAGAARRIAIVPPDSELRRGRIYFLIPTTACPAAAPKAKAAAELKRNHNGARPPSKTKRRHGPGHHRKVAAAAASTAEQDNYLRELLSEKREAAAGHRRRRSSSGRAGVWRPRLESIAEEPSD
>Bradi2g61030
MGNGLSPCLHMSATAATPAAARLVYWGGQTRLLPVTDDEDDNGGCSSSFTAADVAAELAADHIVCAAESFFVGLPIPVVAPAERLLPGRAYFVLPAARFSVATRLTAATLASLAPPAPGKKKNKNVLAVRIAGPGQCPFEYVKGAEDGATPLIRVLPEFIEKVIGCSNGNDSGANGNNGAAAGGGGRRGRSKSRGAAMASATETDELCSTPELKRHYAQLFGPRSRPWSPALETISERGKRGVLWLPARLLSSSR
>Bradi2g26817
MGNGLSPCLCSPAVHGEEEADARLVFWGGPTRPAAASGPRRPRPTTAGDVTAEAPGHLVCCGESFFIGLPVPALPPGEPLLAGRTYFVLPAARFPCRQPLTAASLASLSPVPAKVSLAGGGPSPFEYVAGDDGMALIRVLPEFIEKAITCGGKSAAAAAGQLCSTPELRKHYMQLVGTRQQRPWSPGLETISEARKRRGMPSPVRLVGLARASR
>Bradi2g17310
MGNYLSCTLAKAPGGKQGARVILPDGRVRQVPLPATAAELMLDAPGHFLADARAARVGARLAALSADEDLEMGAVYATFPMKRLGTPLAAHDMARMAAAATREARRRSSKVSAVILVAAGAAAGRDGGRRRGGGDRGAQAPAQQHQVQEARARDHTRGESPDLQILK
>Bradi2g46810
MGNFASCTLARIPGAAKGARVVLPDGGVRLVRPPATAAELMLEAPGHFLADARALQAGRRIAALAADEDLELGAVYAAFPMKRLGSQAVPADVARLAAVFAREAARRPAASAKVSAIVIVAQPEADVAQATEAVRAPRLDEMAVEDEAAAAEIGELKQRISGGRLSRRRPTLETIHEESYAAAVATC
>Bradi2g04050
MRVRSIFHSHLTAPRAETERQLKAPLERTEHVQFIMGNSLRCCLACVLPCGALDLVRVVHLGGRVDEYYYGVSAAAVLAAHPDHVLTKPCASSSSSSSSTSTPARILVVPPGSELRRGEIYFLVPAASVMSAADAKTKKKPSADAAIAGDADGRRRNHHVRSKSEGSGASSSSSPETTKGQDTSAGQQQQQQHRRRMSTGSHAAPWHPHLARIAEDPPLNT
>Bradi2g11658
MGNLCVRGGHRARPLVVLPDGSRFRLEEHAGVAELMMEAPGHVVARAKDAVRERRLRALGADELLRAGEVYLLVPVGKAGARLCDGAVEAICPLVFGKKGSKLKGRGGSRLSRRRIFPGAETGFGEDDVADGNKSGKQGLQVHRLRARQWRPALETIDEA
>Bradi4g17060
MKQWKSLVALHSSAHSCFPHPPSAPSPCPSPPRDPPPPPAQEDKEIKLQEAVRLVGCDGRVLTYRRPVTARELMQQHPCHLVCRSDALLIGEKIPAVSPGEELQPGHAYFLLPAHLFHSVLSFVSLASSLLLLLSTAGGNDNSNSKKKKPQQQRPFELLRTDSGTLQIKFSDDFLLVNDNDDSKNSDDSEGDAKEKKPAVLCGDEKLEKEYEELVGYGKARRWAPKLETIEEVAAAAASDPADDSSREIVRRKGRVLLPFLGRLGSRRRRESTTTTTLVCGGNGGAVACSG
>Bradi4g33970
MGSCVSRAPPASAGSVATAAKVIDIDGFLVQIAAPVTASEALGTAASARFFLCSSDELRFDAPARALAADEPLQPGWLYFALPLPMLRRPLSGQEMAALAVKATSALATATVASPPRLSKSAVADGGGKRRRKAGRVAPLVVVSSSSSSSYDEKGEIVVGKTRKGAGYRSGARRRTAGVQRLSAIPEASDCE
>Bradi4g33975
MGSCVSRSQASAGSAAITANVVDIDGSMAQFVAPVTASEALEATASSTQLFFLCSSDELRFEAPPRALAADEPLQPGWRVALLGAAAAHAPPPALRPGDGRARRQGHLRPRPRPHATTEGGSSFAAPRGRGETLGKTRKRAAGYRSRSPRRRAAARAKRLGAILEASDSD
>Bradi4g29852
MGNALAGRRRAAKVMTVDGATFRYKTPATAGAALRGHPGHQLLESDEVRRLGVRARPLDRDAALKPGKLYFLVQLPRGPARFDADAGAEDDARAPRKTWSGALHVGARERLESLMLSRRTVSDVASMMPRGAVPGSGGGRASSVEAGGGDDGAPVRLRMRLPKAEVARLMKESKDPAEAAERIMQLCVARDQGAHHAAPMPSATAANRNTAVKKEKRTRFMTVPDEIIG
>Bradi4g33950
MGSCVSRSPASAGSVAPTAKVIDMDGSMAQFAAPVTASEALGTAAASARFFLCSSDELRFEAPPRALAADEPLQPGWLYFALPLHMLRRPLSGQEMAALAVKASSALAASAGVSPPRKNGAAGYGGKRRRNAGRVAPLAAVEDGKGGSEGGWNNQHAYGERKAVGRTRKGAGGHRSGGARRRAAAVQRLSAIPEASDCE
>Bradi4g29450
MGNCQAAEAAEVVIQHPGGKAERLYWPTTAADVMRTNPGHYVALVILRLSPADKAAAAGDEAAAAAVVGAGGAAKITRVKLLKPKDTLHLGQVYRLITAQEVTKALRARKNDKARRCEAIRQQHEQLRRGDGGAEQGACEQDAKRDKDRHRSSGGAQPAGAGRGRHWRPSLQSISEAAGQSSSSSNSISESTTS
>Bradi1g71210
MGNCQAAEAATVVIQHPGGGRTELAYWALPAGEVMSANPGHYVAAVITAPATTGASVAGGAAPAVKHLKLLRPDDTLLLGRVYRLVSFEEVLREFATKRHVKLSRVMVKAKEEEPAAAAAKKPTKPRRRRSSSGGGAAGVVPEESDRSLAKVMRRTDEEEEEEAAAAPKPVEADDGCDLDSLLPPGVALGRRMGRQWRPALQSIEEGRD
>Bradi1g44870
MGNCQAAEEATVVVQHPGGRVERLYWATSAAEVMRANPGHYVAVVTLRVVEEKPPHHPHPGHQQQRRGTVRLTRVKLLKPRDTLQLGHAYRLIAVAEVSRAVQARKEEKTRRAQQQQLLGESKQAAGGRSAASAGDDQALADESLDQLEHQDRDSHHRSNSATSSRHRQWRPSLHSIAEVSS
>Bradi1g55830
MGLCMSSGAAAEGLAATAMVLLPTGKLREYPRGAKAAQALEDFASGEKGWFLCDADAMGFDGPVPAVGGAEELRPGQIYFVLPAEARRNGLPREDIAALAVKASAALVSKANSGGGGRRRRAGSVAPLVFAPPAAEKEVDAYKTVPALAPKRRPPVSRAMSAGRMQPRFAPDLGAIPE
>Bradi1g19020
RRQRQAARLVLWGGETRPAEPGCTAWEAVASNLQGATANATHVVVLCRADGFRLGRPAPVLAASDRLEPGRTYVLLPADRLPARGRGAVTAASPSALSYHGKGSSSSPSLAGGARSPFEYVKDGVDGRTAIKVAEEFVLKAVTAGRGSSSRQGEYGRRSGRQLIIYSTPELRRQYEQLVGAARWSPRLETIEERKARPRVVDIVGVSPRRLLSPVRLLRSMGHGRVTE
>Bradi1g55825
MGLCMSSGAAVEESAATAMVLLPTGELREYPPPATAERALEDFASGEKGWFLCDADAMGFEGPVPAVDGAKELRPGQIYFVLPADARKNGLRREDIAELAVRASAALVKKASSVGGSGGRRRRAGSVAPLVFAPPAAEKEVDAYKTIPALAPKRRPPVSRAMSAGRMQPRFAPDLSAIPECDTSE
>Bradi1g34120
MGCAFSAAAASSSALRPHAGVRVIHTNGYVQDFAADGPAVTVARATASLASSSSSSSSRYVLCSSAHLLQPGRAPFRPDEALQPGTVYFLLPHSVFQAESSAVDLACLMNRLTALARKSGGHGGSPCPVDALFAADRAPEEDPRVTAKPAGSKFCSAGASPAPWKPRLDRIDESVRSASTCSARSQD
>Bradi1g35690
MGSGLSRTHRRSSVSPQQQQHSARVIAADSSLREFPASSSSSSSSSPVSVSDVLGGNAAAGLFFLCSSDALYFDAEVPALEGGELLRPGQIYFVLPKAMLGRPMSSADMAAMAVRASEALAARARARRGRGARKAVRVTPVLLGGEEGRVNEKLNERTLGESVRAVTAVDGPPGQAARSPVKRALSSIAED
>Bradi1g64620
MGNLVSAAGAKSGGGKVVMADGSVRALSEPVSVAELMMDHPRHFVVDAHALRQQEKHHQQQRKAATKVAPLPADHVLGAGGVYVLLPAVRGKVSADEARRVLASASLARSRSMPGELRRKLSFRKSREEAGDERSAPLAEVDRTEETEAISAEGFEELRPEFLSRELSIRGWKPSLNTIEERVMPKKVSHWLF
>Bradi1g01890
MSHGGGGGDGGSSSSSSSCMSLSLGKFIRRALRGGKQKRLKQDDKAAAAAAGRRRRAADGYYCASSIELLATSSSSSSWTPAGPAASSSSSSAPAVVRVVLWSGVVEVYTGVVLARAVIQNHPPGLCLAHPDVFRNPHGAMVRPLEPLFPGQKFFLLPESTIRKLQRAIPESSVGAFDDDDEDEDEEYETSSAEIEISESEEETGAVPGCCARDYFVDRERWAEWQFKRMVARGIAVEQEGRSAGEIDKKKKRRRKKQRKELPRLAPAPPPCRMRAVRSWEPSLPSVVEEASPSPDLRADRPADQEARTDHETP
>Bradi1g44040
MGNALGGRRKGAKVMQLDGTAFRVKPPAFAGTVLNEHPGFQLLESEQVKLLGVRARPLEPDAPLRPGRLYFLVALPRPTAPPRRAWSGALHVGARERLESLMLTRRSTSDLTFPTTAPASPLSTASEGGPVQLRMRLPKAQVAKLMGESRDAAEAAAKIMQLCAANGALATPERRTPERSPRFVPTPDWGTAAGSGELAQTPEMSPRFVPTPDWGTGAGRFARTPERSPRFAVTPEWGSRFMMPTPESGGAKTPDRWTALSRTPEYYASPDAKASRKEKRTRFVALPDEVIA
>Bradi1g09220
MASSSSPATQPDASPSLRLYIHAHPRLTPRSPTPASNHHRLSPARAAGASPEESPSSSPLDLLKISPPMGACNSCEATAVAAVNGSGAAVGEATAARVVLADGELQRFPGGTRASQAVKAAAAAAGSGGAGACFLCSADGLELGGAVAAVAGDEELQPGQLYFVLPAAMRRRPLQAEEMAALAVRASAALVGDHGGGPLVFPDSASAAAAGNGAAAARKAGRRRSRRTASRGRDFVPDLGAIAE
>Bradi1g37579
MAASCFCGARRAGRGQFVKLVFPGGHVELLDRPVQAAEVMARHPRFCVARPDVFREPAGAVAAPDTMLHLGRKYYVVPKSTVRRLLKYSSSHSASGGGSGSVSLRRHLQASSASGGGHDRGSKVGGGKKWFGWAVGTAATGDSGDQAAKAPRRTPDQEGASRGSTSEGEMVRRVCVKVAKEKGKGANGGSPGRRRRRPPSPGESASYSWQPSLHSITEE
>Bradi1g62080
MGADGVRALACFLCVSVSRRRRRTARLVLWGGEARAAKHGELAGQVMLDFSGSVVCLADGFYIGRPAPVLAIEDRLAAGATYLVLPVDRLPQGCDPVTAASLAALSYGRAGPASIAGGPKSPFEYVKGDDGRTVIKVTPEFIVGAITARPGVVVGGDNGEMDGACRGGLCSTPELRKHYEQLVGAGRGRAWSPRLDTIKERKGRRINMAAVSPGRFSPVAVRLLGLAKGER
>Bradi1g65090
MGNSLRCCLACVLPCGSFDVIRIVHLNGHIEEYSRPLTAGDVMAAHPSHVVSRPCPQGGARRILVVVAPGSELERGCFYFLVPASSVPEKKKKRKPSQQPQSKKGPSSLKPTSVPSASANNKVAQKDGAAGDSYLAEVLSEGKARCVKRGRSVRATVWRPHLQIIPEELAHSA
>Bradi1g07420
MGLCVSCDAAADGAATARVVLPSGELREYSPPATAALALEEFGVGQQQKQGWFLCDADAMGFEGSVASVGGGEELRPGQIYFVLPAETLRRRLTGEEVAALAVKASAALVKAAASSATGGRRSRRGGSVSPLVFAPSEEDYSADTMSFAAKKAAVVQQKRRVVAYRGGRSPPRFSPDLTAIPESE
>Bradi3g59607
MGNCQAAEVAAAVVQHPAGGPGGGSGRVERLYWSTSAAEVMRANPGHYVALVTLRVAEDRGHGNGNNNGSGTTVRRLTRVRLLKPKEPLLLGHVYRLITAHEVTKAVQARKEEKQRKGQQQQQMEYLTSRLQKKAPAAATATEAEEDDVDEEEAALDESLDQLARQDSAHRSSGARQHRQWRPSLHSIDEAAS
>Bradi3g06790
MGAKLSSCFNHRGSLSQQQAASPAPVRIIAADGSLKELPAGHRVSVSDVLGSGDTASSFFLCSSNALYFDQSPPALASGELLQPGQIYFVLPAAALGRPLSSADMAALAVRASAALAAKRPQRRHGGKKKLLKVRVVPVHEELVTGGEDGLFNEKLNELTLGEFAAGSLIPAKGHEKLAAARSRLKRALSIIQEDAE
>Bradi3g06800
MGAKLSSWFNHRGSLSQKLAASPAPVRIIAADGSLKELPASHRVTVSDVLAGNEASAFFVCSSDALYFDQSPPALAPGELLQPGQIYFLLPAAALGRPLSSADMAAMAVRASAALAAKRPQRRHGSGGGKKKLKMRVVPVHEELVAGEDGLFNEKLNERTLGEFAAVSLIPAKGDEKLAAAAAARLRLKRALSIIQEDAE
>Bradi3g56952
MGNSIGAKRKGAKVMQLDGTSFRVKPPAAAADVLRDHPGFQLLESEEVKLLGARARPLAHDAPLRRGKLYFLVALPRRPSGGGRAGPPRRAWSGNLRVGARERLESLMLTRRSTSDLSSFQGGASASAPTSPLPGGIGIGIGIGGGGGGGGGTPVRLKMRLPKAQVEKLMGESRDAAEAAAKIMELCAAVGDGGARVTPERPPGILRSPRFAKTPEWGSGFMLPSPASGAPRTPQRWPTLPRTKEEKRARFVALPDELIA
>Bradi3g36407
MGNAVGGMKRRKTARVMTVDGTTYKYRPPAAACAALREHPGHQLLESEDVRRLGVRARPLDADAPLKPGKLYFLVALPRLAARARAPQRTWSGALLGGSGSCAGERLERLMLSSSSRRSASDVAAAVASPMWRRSASDVAAAVASPLSASVEAAADGAVRLRMRLPKAEVARLLEESKDADEAAERIMRLCVDRDQYCYRSAPATPLLPLPMPMPMPMPLPLPLPALASSDKSKKHAADGGNKKEKRARFEAVPDEIIWF
>Bradi3g36020
MGNCQAADAAAVVIQHPAEGKVERLYWPATAADVMRKNPGHYVALVVVHVSGGAGETDPAVAGGGAAAAARITKVKLLKPRDTLLIGQVYRLITSQEVTKAVQARRQEKKQSCDELIEQQRPRLHRRRQPPRPRGDTAAAAAAEEEQRQPTDQQERKRLEKDRHRSIAGGGGRGRHWRPSLQSITELSS
>Seita5G455600
MGNGLSITPCLHLPGTAAAVRLVYWGGQARLLADDGARVTAGDVAAELPAPATDHAVCPADAFFVGLPIPVMSPGEELLPGRTYFVLPAARFPSLKVLTAATLAALSAAPAAGAGRTRKAAPAALPFDGQCPFEYVKGDGGAALIRVLPEFIEKVITCDGGPAKAPKATSAAELCSTPELKRHYAQLVGPRSRPWSPRLETIAESDRSRWLRSPARMLSSR
>Seita5G082300
MGNNPSCIPLAPAGGRGCASSAAAATKVIHADGTVTRLARPVRASELMLDHPGQFVCDSGRLAVGCRVPGVAADELLRPRHAYFLLPMDMLYSVLTDEEMAALSESHAATAAASAWKRITFTAAAAHRGARDRHDRRSASGGSTKDGCSGDSARVYPMLGLLEAAGDLTADNKPESRAGAGKSSGGSGAGLRRHRAWQPVLDTIEEVP
>Seita5G274600
MGNFASCTLATTPGTGRGARVVLPDGRVRQVPLPATAAELMLEVPGHFLADARALRPGRRIEALPADEALVRGALYATLPMKRLGAPVAPADVARLAAAVIASGEKARAARRRMRPASSPAATAKVAAVVAPPEVVEAAAAAAPLLETDASKPRAPRLEEMAVDDEAAAAEIEELKQRLSGGGRRSRRPTLETIQEESYAAARC
>Seita5G365600
MGNSLRCCLACMVPCGALDVVRIVHLSGHVDEFSCPVAAASVLAANPNHTLTTAWSPSGAPGCASKKLVIVSPDSELKRGRIYFLIPSATLPADRRSKKQGSSKKSGGSKRPSRHHHHSKKSSAGDTAEQDNYLRELLSEKTASSGGHRRRRSGARVGVWRPQLESIVEEASD
>Seita5G025600
MGNLVSQCVVASGAGARPVVVAPDGSRTRVEEHTGVAELMIDAPGHVVARASDVTRERRVRPMAADELLHAGEVYLLVPAGRAGARLGDREVQAIGLLVSGKKKSRKNRPAGGKRVFPMVVNGEEDAVEGKEAACAGKRAQDHHGLGPRQWRPVLDTIYEA
>Seita5G116400
MGNSLRCCLACVLPCGALDMVRIVHLSGRVDEYGRAVSAGEVLAAHPNHVLSRPCSSPQGVVRRILIVSPDSELERGEIYFLIPAASVPDAKKGGGGGGGAGTPGRHVRSKSEGSVVVSDRQLGLAGAGGASPELKAPAKKRTAAQQHRRRMSTGSHAAPWQPHLACIAEDL
>Seita5G274800
MGNFASCTLATAAGTGRGARVVLPDGRVRQVPLPATAAELMLEAPGHFLADARALRPGRRIEALPADEALVRGALYAALPMKRLGAPVAPADVARLAAAVVASGEKARAARRRMRPASSPAATAKVAAVVAPPEVLEVAAAAAASLLETDAPKTRAPRLEEMAVDDAEAAAEIEELKQRLSGGGRRSRRPTLETIQEESYAAARC
>Seita5G324700
METVKCCIACILPCGALDVVRIVHSNGRVEEISGGPVLAGEIMKAYPKHVLRKPPSTCPADGGGGIVVQKPVILPPNAELQKGKIYFLMPVMAAPAAEKAPAPEKSAAQAQAPAAHAASAAAAAARRQRRRRKDHHAAAREGAPACGSGAPAAGPAAAGGAEGEKERLLANERYLSEIMKEKASTARDRRRGRVAVWRPHLESITEDDL
>Seita5G028000
MGNLVSQGVGRGAGMRPLVLVRDGSRTRVEEHTGVAELMIDTSGHVVACAFDVIRERRVRAMAADELLHGGEVYLLVHANRESGARLSDREVLGHRVVGLKEEEIKEEDAHRQQGQQGLPVDLPDGQRRKGGSICQKWAQDHYGIEPRQWRSALDTMYET
>Seita9G077200
MGICVSCDAADEGAATARVVLPSGELREYAPPATAAMALEEVGGQGSWFLCDADGMVFEGPVAVAAVAPGEELQPGQIYFVLPAEMQRRRLTRDEVAKLAVKASSALVKAAAEAAAAQPSSPCRRRRRGAVAPLVFPVPEEEYAAADPVSPVSPRVAAAQKRRVACRGGRAATRFSPDLTAIPESE
>Seita9G436900
MGNSLRCCLACVLPCGSFDVIRIVHLSGHIEEYTRPVTAGEVIAAHPNHVLSRPCSQGGARRILIVAPDSELKRGCFYFLVPASSVPEKKRKPQQKKARPQKTAPSAAVADKEVKKDNGDRYLAEVLSEGKASLKRRRSGRSTVWRPHLHSILEEDANDS
>Seita9G502900
MGNCQAAEVATVLIQHPGGGRTERAYWALSAGAVMAANPGHYVAAVIATTQPAAAGDASGSAPVKHLKLLRPDDTLLLGRVYRLVSFEEVLREFASKRHVKLSRVTIRAKDEDEEAKPAANRRRRRRARVDSRGAGAGERKESDRSLAKVMRQTEEVEPEPEQDPSSSDPSVTKHGHTDAAADLDAELDALLPHEALLGRRAARQWRPALQSIAEG
>Seita9G431400
MGNLVSAGAATAASGGGKVVMADGSVRALSEPVSVAELMMDHPRHFVVDARVLKEQGRREQQHHQQQGGAGGGGAKVAPLPADHVLGAGGVYVLLPATRGKVSADEARRALSAARSLARSRSMPGLRRKLSSKKGREEAAPDVPARREETAESPEEEKEEARPDGFEEHRPEFLSRELSSRGWKPSLRTIEERVAPKKTPHWLF
>Seita9G399800
MANGGGCLLAPYFCAALLSRRGRRAARLVLWGGESRAARHGKLAGQVMLDFAGTVVCRADAFYLGRPAPVLAIEDRLLAGGTYLVLPVERLPQGYDALTAASLAALSYDRAAAAGGGPSIAGGPKSPFEYVKGDDGRTVIKVTPEFLIGAITSSRAAGADREGGGEEACAGTLCSTPELRKHYEQLVGAGRGARAWSPRLDTIKERKGRRGFAAVSPGRLSPVAVRLLSRLDGKGDR
>Seita9G014100
MSHDGGTAQPSCTTVPLGKSVRRALRAAIGMPKKPRKDKLKLKPKKKPNQAAAPGTSSSSSTELIMSLSKEAAAARRESVVRVVLSSGVVEVYPGVVLACTVIRKHPPGLCLAHPDVFRNPHGAVLRPLEPLFPGQKFLLIPWSTVDKLKHKIPESSIGAFDEDDDQYYGAVDEEGEDTTGSEEATSSTETEASEEDQEHSGGAPVTEWDEAAAGDGGSFMPACSAREYFVARDRWSECRFKRLAEQGLAVEPSADDDQPDQRKDKQTRKKGNKKKKRKGKGNKKRRERPAAAPPAGFRAFAALRRTWEPSLPSVEEEENVVSPLSSVQHPSEEATRTGDHEQ
>Seita9G273300
MGNCQTADAVAVVIQHPPGGGVGGGRVERAHGALSAAAVMAANPGHYVAAVIPGDDAAAAASRARKRRLKLLRPDDTLALGGVYRLVSFEEVLREFVSKRHATLSRRMVVATAAADAQRPESDRSLAQEQEEELHRGEEIAIPKRPVGRGAILHRRDEMGHLRSKQGMSMANKAQLPSPDQEATSSPPDPTANDLRPSDLEPDFSAALVMLGGRLGLARHGQWRPALPSIAEGSVAC
>Seita9G099200
MGACNSCEAAAVAAAPGSTSAEARVVLADGALRRFPGGTRASQAVKAAAAGAGAWFLCSADELELGGAVAGVGPEEALQPGQLYFVLPAAMRRRPLQAEEMAALAIRASAALEGDHDGPLVFPEAAAAAAGGGGAGARPGKACRRSRRGSSRGRDFVPDLGAIAE
>Seita1G053300
MGLRLSCIRHGSASRQLHQPAASPPAPARVIAADGSLKELPASPSPLATVSDVLSLDGGGNTVVSFFVCNADALYFNEHPPALAPSDLLRPGQMYFVLPADLLGRPLSAADMAALAVRASAALASSGKPQRQKRRRRDGKSKKKAVRVMPVHHEDAEDVDLFNEKLNELTLGQVGVLLSPAKKGDEKLAAAGRSRLKRALSIIREDAE
>Seita1G309200
MGNSLGGKRKSAKVMQLDGTSFRVKPPAAAADVLRDHPGFQLLESEEVKLLGARARPLAPDAPLRRGRLYFLVALPRRAPAGAAGRMRRAWSGNLRVGARERLESLMLARRSTSDLSSLPAHASASAPTSPLPSGATSPLPAAGAGGGTTPVRLKMRLPRAQVEKLMGESKDPAEAAAKIMELCGAAMGGDAHASARVTPERPPGILRSPRFAKTPEWGAGFMLPPPAPAKTPQRWPTLPRTKEKKARFVELPDELIA
>Seita1G053500
MGLKLSCIHRGSSLSRQARQPASPAPTRVIAGDGSLKELPASAPARVSDVLGHNHNGGAAPAFFVCNSDALYFNEHPPALAPGDLLRPGQIYFVLPAAMLEKPLSTADMAALAVRASTALASSSGKPRRHGRRRRACGGGKKAVRVMPVREEMEDGGGEDVFFNEKLNQQTLGEFGASLSLTKRDEKLTAAAATSRLKRALSIIQEDAE
>Seita1G316300
MGNCQAAEAATVLLQHPGGRVERLCWSTSAAEVMRANPGHYVALVTLRVAEERQDAPGGESRTVRLTRVKLLKPKETLLLGHVYRLITTQEVTKAVQARKEEKQRKAQQQLLESRPGKARGAAEEEDDDEAALDASLDQLARQDNGNRSSSARHRQWRPSLQSIDEATS
>Seita7G273700
MGNSLRCCLACVLPCGALDLIRIVHLNGRVEEYGRPVAAGEILAANPNHVLSKPCSQGVVRRILIVSPDSELERGEIYFLIPASSVPPEKKQKGTKSLSAGSHSDQLVKKESYHGKAGGHPKSNGRRDLGDALSQKRSSSHRRRISAGRTAVWKPHLECIVEDS
>Seita4G104100
MPCSAISAVNPYPTGHHPPRSSSRSRSRPAPTAHRRFINHTAPLAASNSDLTGPSTFVPACPPPTPRARTGRENRMGNCQAAEAATVVVQHPGGRVERLYWATSAAEVMRANPGHYVALVTHRADAAGGKPPHPQEQRGAARVTRVKLLKPRDTLALGQAYRLITFAEVTKALQAKKEEKTRRAQQQQLVLLQPKHAGGRATAAGEDSQLPPQLVDGSLDQQQDRDGHRSNPSSAAHSGARHRHWRPSLHSIAEVSS
>Seita4G211000
MGSGLSSNHHRRSSASLHQPPPAAAAPALVVAADGSLREFAPASSPVSASDVLNGAGSSNAFVCSSDALYFDADVPALGADELLRPGQIYFVLPAEMLGRPLSSADMAALAVRASDALAARPRAARAASHNGRARRGGLITKARVVPAAHHAPDGDEEINEKLNQRTLGGFETASRSPARAAKGSVPAARPPMRRALSTIMEDAD
>Seita4G235700
MASWFGCSRNAARGQHVKLVFPGGHVELLDRPTPAGDVMARHPRFCVARPDVFREPAGAVAAPDAVLQPGHKYYVVPCSTVRRLQKYSAAASSSSRGAAAAGGTGRRGGSGAVTLKWHLTSERGYKVGGGRRWFRCLAGGGGGQRAQSQRPREGVGHSGKAEMARKLDVKETINKENGKALAGGSPGRRRRRRVAGASPGNSASYSWQPSLHSITEE
>Seita4G242500
MGCAFSSASSSGSLRPCPAGVRVIHTNGYVEDFLGPGVVTVAHVTGCYYADKDDHPASSPRYVLCSSAHLLQPGRGPFRPDDTLQPGTVYFLLPQSVFQSESSAVDLACLMNRLTALARKGCATAAPAPNPVEALFAGATVAATPQQQPLAAGVKEPAAPGRPAPWRPRLDRIDESIGRASMRSASSRSACSDA
>Seita4G115800
MGNSIGGRRKGAKVMQLDGTAFRVKPPAFAGTVLRDHPGFQLLESEEVKLLGVRARPLAHDAQLRPGRLYFLVALPRPAVPPRRAWSGALHVGARERLESLMLTRRSTSDLSLPASAATAPASPLSTASEGGPVRLRMRLPKAQVEKLMAESRDGAEAAARIMQLCAANAGSGAATPERGILRTPERSPRFVPTPDWGVGAGAFPQTPERSPRFAATPDWGTGFMMPAGAGTAPRTPERWPALPRMPEYASPDVKASRKEKRTRFVALPDEIIA
>Seita3G207000
MGNSLRCCLACMLPCGALDVVRVVHLSGHVDEFTCPLAAADVLAAHPNHALTDAWSAGAARKIVILSPDSELKRGRIYFLIPSACSAPAAEMKKKRRSRAAASNKKRHGHRKGGAAVAASSTAEQDNYLRELLSEKRVASHRRRRSSARPGVWRPRLESIAEEEPSE
>Seita3G260000
MGNGLSPCLCPGSAARGEAARLVFWGGSARMADERGPGITAGDVAAELPDQHLVCAADSFFIGLPVPALPPGERLVAGRTYFVLPAARFSCRQALTAATLAKLSPSPAAKVPLAGGAASPFEYVTGADGAPLIKIVPEFIEKVITSCGGGKCGAAAKQLCSTPELKKHYMQLVGARAERPWSPGLETISEAEKRRRMPSPVRLIELAKASSR
>Seita3G155000
MGNYLSCTLAKAPGGRCARVILPDGGVRQVSLPATAAELMLDAPGHFLVDARAARVGARLAALPADEELELGGAYAAFPMKRLGTPLAAADAARLAAAAAREARRSSAKVSSDHAAVAAPPPPAAELAAAAEEAPRMRLEQMVVDDDAAAAELGALKHRLSNARSRRPTLETIHEENYLSSRA
>Seita8G141500
MRQWKSLVPALHLHAPGAAASCFPHPPSPSPCPSPPREEEDPASLLPPPPPEKDGKAKVVRLVGCDGRVRAYPPPVTAWELMQQHPRHLVCRADALLIGEKIPAVAPGEELQPGQAYFLLPAHLFRSVLSFVSLASSLLLLLSTAGAAGKAAGKQQGRPFELHRTASGTLQIKFSDDFLVGGGGCGGASDETPAAEAKPGVLRGDARLAKDYEELVGYGKSRRWAPKLETIEEVVVAAAAASPDAAAPTPERRRSRALPFLGRLGSRRRRDTCSGGSAVACSG
>Seita2G021200
MGLCLSSGAVGEAARAAAAGAPRDTALVLLPTGELREYPRPATAARVLEDASASNDGGGWFLCDADRMGFEGPVAAVGADEELRAGQIYFVLPAGARRRGLSREEVAALAVRASAALSRASAAAANGSGSGRRRRGAVAPLVFAPPEEEHQELERTSSYKVAPPQPKRRPAARPGRRLERFASDLTAIPECEMSSE
>Seita2G194000
MGNCQAAEAAAVIIQHPGGKVERLYWSTTAAEVMRNNPGHYVALVILRVAADKAAAATTGDAAAAATTGAGAGGGGGGGAKITRVKLLKPKDTLLLGQVYRLITAQEVTKALQARKNEKMQRCEAIRQQHEQLRRGDGGDHGSSDQDGKQEKDRHRGRGRHWRPALQSISEAASQSSSSVSEAATS
>Seita2G200900
MGNALAGRRRAAKVMTVDGATFRYKTPAAAGAALRGHPGHQLLESEEVRRLGVRARPLDRDAPLKPGKLYFLVQIPRGAAVGCAGDDDPRAPRKTWSGALHVGARERLESLMLSRRTVSDVASIMPSSAARLAAVGAGGSPNKPPSSVEVGADGAVRLRMRLPKAEVARLMKESRDPAEAAERIMQLCVARDQGAAAAPPPVARSALSGRNATTTTAGLKREKRTRFMAVPDEIIG
>Seita2G418700
MAEGLLRWLCVRRWRFRRGRRVARLVLWGGEARAAEPGRAVGEVMVEHAGRVVCRADGFRIGRPVPVLDIEDRLEADRTYLVVPVDRLPCGGVLTAASLAALSHGGGGGKGAGGGGKSSAAPAASLAGGSRSPFEYAKDEDGRTVIRVTEEFIVRAVTGGGNGKTRGGSGDNTDGCGALCSTPELRKHYELLVGAERGRPWSPQLDTIKERKGRRLVDVVSPGRLSPVRLLGMDKGLR
>Seita2G257300
MGSCVSFSRSAAAASTAEERSTQRAPVATAKVVNLDGSMAQFAGPVTAREAMLALGDGGGRQRAPSPPRFLCGSDELGFDAPARALAADEALQPGQLYFVLPAPMLRRPLSGNDMAALAVRAATALAAEAGLAAGGGVMSPQRRRTKQGGAAGKGRRRRQSTARVAPLLVVSGNGKDGPSDGSWNNDTRGGLATREAVVHDGGSRTVGKARRGADYRSGARRRPGVQRLSAIAEDNE
>Seita2G257400
MGSCVSRSGAVSAGVAESVHALTAKVVGLDGSMAQFAAPVTAHEALAATASGTASSPPRFLCCSDELDFDAPARALGARDALRPGQLYFALPASMLQRPLSAQDMAALAVKASAALGTAPVVATADAGAPGVPPSLERSKPGAATASNKRQQQRRQTSGRRVAPLVVVSAHADEGDAEWKSDHVHGHGGYGDARKAESGDRTVGKARQGVVGNRGVARRPAAVQRLSAIEEAASE
>Aqcoe2G081100
MGNSLRCCLACVLPCGALDVIRIVHLNGHVEELTGPISAGEVLKANPNHVLSKPCSQGVVRRILILSPESDLKRGSIYFLIPSASILEKKRNSNNRKKSSKNAKKSSTNTTTTTRTTTAEASDSDHCLAKVLSEKKSSSRRDRRCGRNGVWKPHLESIYEDL
>Aqcoe2G202200
MGNFVFCALSTKPTTANFFDSQGNFQRVELPVKAAELMLEAPGSVVCPVDELQRSRGIWALRADEDLIAGKFYLMFPANRVYCKVSEMELELIKAACRKKGSTTGPKVYPNSGDQEEEQEGISSKLLGEENHETSTFPSCRLGYCKQWRPMLEPIYEVA
>Aqcoe2G399900
MGSSKQENDVLKLVHPGGFVEFHTKPLTAAQVMKKNPRHCVTRPDVFKFPWIVVRPDSVLKLGTVYFVVPNHTLYRLLRASGARPQPMLHGLKQPSRFDDQHSIEHSVNESWIQLTPEVQQSSYESWADATPKRWARERRRNQQTSQVGSCDEETPKNEHYNRHPKQKQYPDKSSGKMVQKKQPPGVKQPSCFMIPARQQPSCFMIPARHQDRNQHPKRQSPVKRCNEETLPHIHRGPKDSPANFWDEMFQDHYKHPPNDSLDLVKSYSFKQKPDGSNSKGTVTSNLLPKPDLRLLKSCLRKAEDKDHSNSHGRKVRFLLPSEDKIC
>Aqcoe2G202100
MGNFISHQLFDMTGKVVLSNGTIHEFDQPLTVAELMLEHPQQVVVEFRSLMAGKRVTPLPADKKLDIKKVYLMIPMKIGRTGPLSVHEARRVLENANNVLRSRALMSSAKLLPLLARGCKMGITVESNVVMVKKEDIVEKLEKNNKTELLPINFEERTKFLSRQFSGKGWKPSLDTITEKKIEKKVSHWLF
>Aqcoe2G039700
MGNSLSPCCQPQVLRSSSVKLIFWEGSTQILTGNCIAGELMFQFPNMVVCHAESFYIGHPVPTLSIDDKLISGETYFVLPIDRFACKVLTISSLSSLISGSKPGLVNISGQEGPFQYEKGANGKLLIKVSPEFITKLISKKIESTCIATDSFCGNSVLISTPELKKQYDQLVGYCKEQVWSPKLETISERKMRSSPIRFLGLEKRS
>Aqcoe6G105100
MGTCVSSQANGNGIGGIKPSTIKIIHVDGRLQEFKQAIVARHILSQNPNRFLCSLESMNVDSYVQQVPETEELQLGQIYFLLPLSQSHTYLSLPDLCTLAIRASTALRKHDGSPIFDEKGLGLQSSSGVCFKIPADINGIRLSPQFSRGKR
>Aqcoe6G105000
MGICASSKTTRSSSSREGRTRGANAITWSSTVKVVHLDGRLQEFTEPIKVGHILSQNPSCFLCSSETMYVDTLMPHVPYAEELQLGQIYFLMPLSQSFVPLSLTDLCDLAIKAGQALSKSHYVGFSSEKLTFSIRQVVRSSPAYSQQKCEIPVGLSAMGMAI
>Aqcoe6G030200
MLPKLLIRRLTSPFFRGSGGVSSNKPKSASAPVQEEDEAAGSSALKIIHVGGLVEFYYMAVPAVKIMDKYPSFLLARPEIFRRPWDSLVHPEEILMPGQRFFVVPRRTVKKLQRRIRQPISSNFSTESSSSWQSLSYEFSSKSVAASRDKNVIKCDPLPSTSGSSFASLISTPNSMLRKPRIDQVSALGIPSRRSKRSAKSHKVVMWNPTLTVVHEESPACGT
>Aqcoe6G273800
MGNCQAAEAATVVIIHPENKIERIYWSVSANQIMNSNPGHYVAHLVTSLTAKSEDGKPLKQLKLLRPDDTLLIGQVYRLISFEDVLKEFAAKKCVKLGKMIKETGEINGKQKRNKGKRDSKIKVEQEVRRPCSSSSSSNCNDSSLVSSSSTGVMGTSQRYQGGQWKPALQSIAEFGS
>Aqcoe6G104900
MGICSSSDATSVATAKLILCDGTLQEFSYPVKVSYLLTKFPNCFICNSDEMEFDDYVLAINEDEEIQVGHLYFALPLSKLRHPLQAEDLAALAVKASLALMKSGTSASDIACLKGAASNCYDGKQKQQGLCSGGGGDSFTVGGGGGGVGQKKKRSGSCGGRARNFTPKNKLTAIPE
>Aqcoe4G043100
MKNSIKCCISCILPCGVLDVIRIVHSNGRVEEFSHTILASEVMKANPKHILRKASSDGVVPKIVIIPPEAELQRGKIYFLMPVASQPQKTKSAGSTTKRKKRREMDSKGSSIAVTKPLISDQYLTELMSENKSTQRDRRRGRVGVWRPHLESISEAQSYL
>Aqcoe4G235400
MGTCVSSQANGNGIGGIKPSTIKIIHVDGRLQEFKQAIVARHILSQNPNRFLCSLESMNVDSYVQQVPETEELQLGQIYFLLPLSQSHTYFLYTISY
>Aqcoe7G008000
MGNCSLKGVRVVVGNLDDSIRIMVDSGGIMELKAPKMVEDVLHSYPGYGVFRKGQLSSPLYHHEQLSCCELYYLLPWKEAKHVLKSAVTSEFDKESTSPDVVKTTFTSEFDKEAVHPPPRSSSSRRKESVSQNYEPMEPGLEALPSSGNGFWKVKMVIDPKQLEEILSEQVNIEALIEKMRTIANTQSTTPRRSKMYSLWGVGWRPTISPVFKVHTGL
>Aqcoe7G196400
MRQGGRKRDRMSSFSTWLCTSGTKRMLIKIVHPGGHVELHDRPLLAAEIMLRNPRCCVAYPNVFKQPWAIVPPDTMLRLGQKFYVVPIGTIRKLQKLSLKHSPSLNSPDVGSPCEQAHGDQDEKEATCCSFVNTNGKRTTCFACLLARINSKEEEVSSESSGNTSGSSETQELTKKRSRDSHVRKGAKGSPKRRSSFDSWQPSLASIVEE
>Aqcoe0278s0002
MGSCFSRSSSSSSLNCVRIVHLNGYIEDFEDPITVKQVTADLPKHFLCTTAHLVYGSKPIGPEVKLQTGCIYFLLPYSILRSDTSPANMVALATKLTAYGRSNRSSAKTNHESLLNLPASKGNSILVSTNCEYSLRPARVERSSTVTKWKPILDAITEKSMEHLK
>Aqcoe1G225300
MKNSIRCCISCILPCGALDVIRIVHSNGSVEEISGTIRAGDIMRAYPKHVLRKATSPSNEEILPKIVIVPPETELQRGKIYFLMRVSSLPDQKIRSKSSTRKKKQKELECNSTSDDFTSMSAKLLSSDHYLNEILSEKVSTQRDRRRGRVGVWRPHLESITELPADLYE
>Aqcoe1G444800
MGNCLVHQDNIIKIMKMDGKILEYQSPLKVHQVLSEFTGHAISDTLPVHRHLCPEMDLLQGHLYYLLPPPLPSKETIKSTMTVSNNTKEGGKQSNGGVRIKIVITKQELKEMLAKGGLSINDMVSQLQNKKSKDEVDINGNCKGWKPLLQSIPE
>Aqcoe1G148100
MGNSLRCCLACVIPCGALDVIRIVHLNGHVEEITRPILAREVLEANPNHVLSKPCSEGVVRRILILSPESDLKRGNIYFLIPNSSLPENKRGTSNKKKLSSKAAKKVTTTTIVRDHDDPHLFDHILSENKSSSRKDRRSNRVMVWRPHLESITEDL
>Aqcoe5G047100
MGNTASCAPLSLNGGVIKVLFKDDTVQVLTKPVKAVELMLEHPRHFVCDSNDLKVGHRIPGLAADEELERRHLYFILPIEMLYSVLTNDEMDALSLKASKLMKSGGSNHIGKIFPIFGDFCIFPSEFKAFDTATGSKPGEKYSKQRSWRPALDTIVENSCRL
>Aqcoe5G202900
MGICNSTESISVSTIKVIHQDGKLTEFSYPVKVSQVLQKNPSCFVCNSDEMEFNDFVLAMKGDEHLQPGQLYFVFPLTRLKYPIQAEEMAALAVKATTALTKNGVVGISLGYSSSNDDEMSIKTSGQLLATVNGNGGGGGDGDGGVVVVKRRSKCSGGRGGKRCNFTSKLSAIQE
>Aqcoe5G109600
MGSCFSSFSESSLAPLTAKVITLNGNLQEYLVTITASQVLETESSKSCFLCNSDKLYYDEFIQPIDPREELQVGQIYFILPANRLKSRLSAQDMAALAVKASSAIAKSSKKGSRRSKDIRISPVLDVNQRYKNDQRFDGVKRFDQKPLNVGGITRSGSVRKLQRNASRRAKLAIRSFRLRLNTIYEGSAVE
>Aqcoe5G400600
MTTTLKRCINLIRVIIRLSPNNKRIKDDPASIVDAKLQQKYMNVRIIHAGGLVELYHDAVTAFEVMEKYPGMHLSRPEIFKQPHESILHPYEKLLPGQKFYLVPSTTVRKLKRRHRKKPQETTVDKSSEETLLQKNTVNEGGDGLEDTFCSAKDFFVAREKWARYAVWKCDREVKKPFRPPIRKPRMWKGLGWQPSLPAIEELSP
>Aqcoe3G109200
MGNCQAIDAASLVIQHQSGRVERLYWPITANEVMKSNPNHYVALIITSCLAEGDQKNVDNGVRVTRVKLLKPTDLLVLGQAYRLINSEEVMKGLWAKKYAKMKKKEMESTELKPQKAREVHTSECSREARTSQVEVNQEIMQDKNRHRRTSSAPPRGRQWRPSLQSISEAGLAQQSHKMGQPAHQSHRRNGQQHQRVVIPQSS
>Aqcoe3G003100
MGNYISCAVSHGTFSSHYKGTKVILPNGEIRIFDSQITAAEIMLEAPDYFLVNTKSLKIGKRFQALNADEDLEICNVYAMFQMKRLNSVVTAADMGSLLVKANSATKRASAPCGVARVTPELMARVTPVARVTSDFMNTTTTTNTLEKTWPEPKLDLSDIDDFQVTEFKQRLSLSRPRKPVLETILEEPMRSRARSSHHHRALQRSRSSYGTIGYTKSNGGGSCGDMPRRSRPSPNYHLQRSRSTYDTMGHIKNNQCRYQKIAIM
>Aqcoe3G303700
MGNCQAIDAASLVIQHPSGRVERFYWPLTVSEVMRVNQGHYVALVITLGISSSPPEEEKAVNNGDGVRFTRVKLLRPTDTLVLGKAYRLITTEEVMKGLWERKYAKMKKKNELESTQKPPQSVHLKKDSGCEIEARKSESGSTNKPAKHERHRQKTTSSSGLARSRHWRPSLQSISEAQS
>Aqcoe3G207500
MGFAFFNLQTIIHGYWCLGHSNHFPTAAAKGVVVKVIKSDGMINIYHRPIIASELMLEFPKHLVCHSHSFFIGQKIPTLSPNDQLQLGHNYFLLPAHFFQSVLSFVTIASSFASFNNNLINKAAVGAAAVTNVQAFDIKKAPSGLLQVRVSDAFVSKLMQQRKMDMGDSQEQQPIVGDDENVNSKKICSTPQLLKEYTELVLCCPHWKPKLETIKESKRKKLSSSSFGIKRKKKAHQPKNTQQKNHKLKLDYDHHHQKLTTKIKTKAKR
>Solyc00g080750
MGNIILGRKKSTKVMKIDGQTMKFKTPVYANEVLKNYPSMVLLESEEVKHFGVRAKPLEPQQELKPKRLYFLVELPKLPEENKKSPFRARSAIQMSAKERLETLMLARRSASDLSIMKPTSMMMSTHEYSSSHTNNPTLGILNSGGPAQGRPTRLKLRLSKVEVEKLMMESKDENEVAHKIMKLCMNNNNGGNEPLMEQQSHNNEGIVKKGVKSREKRVGFLPITEGEIQLAEAAS
>Solyc06g007370
MGNSLRCCLACVLPCGALDLIRIVHLNGHVEEITSPITAYEVLKNYPNHVLSKPCSQGTMARRILILSPESELKRGSIYFLIPASSVPEKKKKSGITSSSINRLPKNNNKKCHVTINDGDRDFSSDSTMPKLKKSSSHRRSKSGKVVVWRPHLTTISED
>Solyc06g071320
MGNCQAIDNAALLLQHPNGKVEKLYSSVTAHQIMKINSGHYVSLLLTTTTTATNNKTPVRVRRIKLLKPNDSLVLGQIYRLVTAQEVMKGLCAKKYAKLKQLEYSCEKLTQKSNWNPGSVLENSKQVKQEKHRNSTGARCRAWHPSLQSISEAAC
>Solyc09g061240
MGISTREEGLLKLVHPGRRVETHTKPIIAAEVLKKYPRHCIARPDVFKFPWIVVRPEAVLLPGKVFYIVPKKTIYDLLKAKRQQNQLMPLAIPTLINSYDSHDFTSISTSQTSLLRESQFLKNRDNRPLNVQNLNLKEKQFLKKHSVSDWSSSFEGIKSMKNPGKHQFPHRNPLPKSTAGMTPKHLTHGKHPNRLQNSPWYVASYEDGDFKENRNGSDNFSQQSIDDSSFDSTFMHSKRYYNSSHRHYPASRVANHRCQYTICSNQVELKSCLRKPDSERGQINLRVTFCHANCY
>Solyc09g009810
MGNCIVLQEKVVKVMKTDGKILEYKAPIKVHQILSQFSNHVISNSHQVIENQHLQPNDELLGGQIYYLLPSLPKPKSAKKKVKFANDQVKKKVKFANDDQLVNDEKVKCANDHQVELLEANHDHHHHQKKEVIRVKIVISKKELQELLSSSEGGIIKVDDMIKSTTIVEESTIANGKGWKPILDIIAEINT
>Solyc03g117170
MAFSNWICSCNTKNMFVKIVHPGGHVELHDRPVLASEIISRNPKSWICHPTVFQQPWAILPPETTLMPGQKFYIVPISTLKRLQSLAFKSSPALVHKFQKQSILKENTAENQEGSFSNCWLFHRNSNKKSEVPYSSLRQENRDSRSQDENCFTCLLTGMKINKSAIINNVMSTETRSSSNSLGSSETNFLNRKQKTSDLNETSTGVSTTRLSSFDQWHPSLESISEE
>Solyc03g114020
MGNCQAIDNATLLIQHPSGRVDKLYWPVTANEIMKMNPGHYVALLLTTTTLCPPTNPSSATASTAKKTDSATSNTSGTNTMPVRITRIKLLKPTDTLVLGHVYRLITTQEVMKGLWAKKYSKMKQQQLESGDRSREKSTNSHSNNGVIRRSDFDNSKQVKQEKHRSSTGAKPRTWHPKLHSISEATS
>Solyc03g044860
MGICNSCESTSVATAKIILQDGRLQEFSYPIKAWYLLQKDPTIFICNSDEMEFGDKISAINAEEELQLGQLYFAMPLKRLKSRLGAEEMAALAVKASSALKRTSSSNKLFVFSQQKNCDRVTRNGDDGDSGRRRGKKTAKLSVIPE
>Solyc03g006160
MRNAIRCFISCILPCGSLDVIRIVHSNGKVEEISDSHIKASQIMKLYPKHILKKPSSSNDDHQQNISTTTPKIVIVPPDAELQRGKIYFLMPMPSSCSSSSSSSTPREKLRTRSRLSTRNKKKTRQVTSEGHDNANLLISDDQYLSDILSEKASTQRDKRRGRDRVWRPHLESISEIVSEL
>Solyc03g034410
MGNYVSCTLLVQGGNKQSRSTKVIFPNGEIRNVHPQIKAAEVMLETPNFFIVNSRSLHIGKRFFALNADEDLEIANVYVMFPMQKLNSFVSAADLGALFLTANTVSKKVSFGRAKILPEYTEEPKFDDKIDLPKLKLDDIEEFSTPQFKKMLSMCRSKKPLLETIVEEPSR
>Solyc01g079550
MGNSIPQGTSKVVFSDGTFHCYDKPLTVAELMLEHPQQMVVEFKPIADGKRPIPLPADIKLEKNKAYIMLPIRKGKPSNLSSEEARKILTKTSTMLKSKSLLASYTGFLPVFARICPAAVSSLGNGRDHVLNSDKNLYLLKKKDAEDEGSKHDYFSDIVEGRPEFLSRQLSGKGWKPSLDTIKEKSMQEKIRHWLF
>Solyc01g009490
MGNFISCGTSPRVMSSRPTRVIFQNGKIYKFNEPIIAAELMLESPNCFLVNSSSLIVGRRFSALSADEELELGNIYIMFPMKKVNSIITTKDIISVGKLGSENEATMCRSSEKDGVGPLGFPVRQEFRKPLLETIMEEQVISSR
>Solyc01g109250
MGICTSSPLMTKQNGSIMNLPVTKVAMVIQMNGKLQEFRQPITAGDILIQNPDFFLCSSEAMNVDSLVPQLAKDEILQLGQLYFLLPVSKLQTPLSLQDMCLLAVKASTALNDYCNLSNIVTRKFKKMHDCHIKNLNLRPQVYESPLPLQ
>Solyc04g007580
MGNFTSCPILPSIKTSKASRVVLPGGEIRQFREPIKAAEIMMEYPSNFLVDSSSLNIGRRFSALSADEDLEFGSVYIMFPMKRVNSVVTATDMTVILLAANSAAKRISGGNGRISPATENNVAGDQDSGEVEVFPVEREMKYRLACRSRKPSLATIMEEPVSFR
>Solyc04g057830
MGNGCYTSNLSTIKVIFHDGTTRMVIGKKLAGEIMFEYPDCMICHADSFFIGQPIPSLGIDDKLKNNDTYFVLPLDSFTNKVLSASSLATLGSNNSNDNNKRGHVNFKNPAFEYIKGSNGRVLIKVAPEFMIKLLQRGNKEEDEDCGSTSSTSPNFLCSTPELRKHYEQLVGAKGQIWSPKLDTISEYKIRYSPCRLIGLEWREKE
>Solyc04g082960
MGACLSSSSNIVDQKQLTSYVISIGGELRQYSVPINVSQVLQSDISSTFLCSSDRLYFDHFIPSLDSQYQLLPNQIYFMLPASKLKYPLTASDMAALALKASTALEELNKNKSRKSRKITSKNRISPMLLPLEQETNNYYKSTTVGLGISMRSASVRKLQRLSSRRAKMAVRSFRKLITIQEGFVLF
>Solyc05g013500
EACLMKGCFIIHNNWISGRRKKLERQVPSGLWEYDMRRGQNTDRESEKKKKLKETDSFSLSLQLKDITVRIVHPGGKVDMYDCAISAAQLLKNYPGRHVALPDFFNRPHESLLTADDILLPGQKYLVIPSSSVEKLKQRHTHKAKYPTEIEEPKYDREVVVNVNGDCSEDSITFAKHFYASKEKWSGWLWKKMQQEKKPFVPPIPTLKSWKDSRWEPNLESIEEISP
>Solyc05g006030
MGNCQAVDAAALVIQHPNGKIDRMYWPMTASEVMKMNPGHYVSLIIPLPISSDDNSNDKTVRFTRVKLLRQTDTLVLGRAYRLVTTQEVMKVLRAKKHAKMKKNQPELQDNQRSSCEVEAGNSESDKNKAKRHEGNRQRPGTTNLAAASSSKSWRPSLQSISESNS
>Solyc05g008210
MGNSLGRKKTTKVMKIDGQTMKFKTPVYANEVLKNYPSMVLLESEEVKHFGVRAKPLEPQQELKSKRLYFLVELPKFPEEKNNNPRRVRSGIQMSAKDRLETLMLARRSASDLTIMKPASVMMSEEYSSSFGSGPLDGVGPQAQPVRLKLRLPKGEVEKLMMQSKDGSDVAEKIMKLCMSSNNDGVQTDLFQSKSGPLIEEDQSQWKKNNGGILIKKGIRSREKRVGFLPITEGEIQLAMTAS
>Solyc05g008220
MGNSLGGKKTTKVMKIDGQTMKFKTPIYANEVLKNYPSMVLLESEEVKHYGVRAKPLEPQQELKSKRLYFLVELPKFPEENKKSTRRVRSAIQMSAKDRLETLMLARRSTSDLSIMKPASIVTEECSSYHNNNNNNNNNNNNNSASDVLNSGGPSQAHPTRLKLRLSKSEVEKLMMESKDENEVAEKIMKLCMNNNNCGTSHNNGGAIKKGLKSREKRVGFMPITEGEIQVAVAAS
>Solyc12g006190
MLNKLFSGKKRTSAAEGRTNHSPGRHGRPKYASFCMPERLDNPPLGRVGPPKSISFSMPEQSNNPPLGRHRPVKLTSFSMPERSENPPLGSHCPPESASFSVPGRLNNPPLDLHGPREPASVPVRLDNSTLGRHGPPKSASFSVPGRLNNPLLDRHGPREPAFVPGQSDNSTLGRHGPPKSASFSVPVRLNNPPLDRHSPIEPTPVPGWLDNSTLRRHGHPKSASFSMLGRSEIRSSSSSALKIIHVGGVAEYYYMATPASRILNNYPSFILAKPEVFRKPWDSVVHKDEILIPGQKYYVIPKCTLKKLRRRIKKNNHSFISQSSQDSTKSQHIISIIKTKTSSDKNNARNRRVRFFGIDCNQDSSCSVSLEMINKENEEEHCGKIKANRNVSTWKPTLAMINEK
>Solyc08g008360
MGNCNCSMKAVRDSRKSPDFNFARVMTNSGEILNLKGPKLVRQVLNEFPGYNIFSSNCLSSPLHNQELLLDGQFYYLQPVIQQKTEPILVEEEKTEQIRVSSSLTKGSAMEVLPAQREGVWRVKLIINPQQLEEIFSEEGNTEALIEQMRIAANTSSIAKHTRSTSCGVNWKSTLPSVYKLPNEKQNKILALDQSSTSSPR
>Solyc10g005020
MGNCVFKGFGFGEVDEEEEEENKKMMIKVVTCNGGIMELHSPITAHCITNEFPGHAIFHSQDMFSPPLFPNEELHAGESYYLLPLLNHPIIKSKRGHEKDEKRHVTTCDTSRQPTPYRMSFDNQRMLKRSEAEVFPTYSSTGVWKVKLLISPEQLSDILSHEARTEALIESVRTVAKCGSGASSMATAHSDKWSYSSTNNNNWKAHTTPI
>Solyc02g076800
MKNTIRCCISCILPCGALDVIRIVHANGKVEEISGSVKAAEIMKIYPKHVLKKPSSSYYSSEGGGVCPKIVVVPPDAELKRGKIYFLMPLPTPSSEKNRSKSSTTTTRKKKTRSSSSSSSQGLRHDNGNSNNNNNNINGSSSSSNMMVSNDQYLSEILSEKVSTQRDRRRGRVGVWRPHLESISEAANHEA
>Solyc02g091360
MGNNIGGTTKKTKVMKINGEILKLKTPITTLEVVKDYPGHVLLESEAVKKFGIRAKPLEPEQELKPTKIYFLVELPLFPKEEIITSNNKVTRRVKSDVYMNAQDRLECLMLSRRSASDLSISKPSNGAVVQLKMKLPRSVVQKLIEESRDETEVAEKIMDLCMHNS
>Solyc02g091180
MGNYISCTLSGPGGNKESRGIKVIFPCGEIRHFYEPIKAAEIMMETPNFFLVNTRSLHIGRRFSALNADEDLEMGNVYVMFPMKRVNSFVSAGDMGALLLTANSVSKRVSIGSLRILPEENYCTLPKLNLDDIEDFSSEEFKHRLSMCRSKKPLLETIAEEPVCLR
>Solyc02g065430
MGIICSSYESTSVATAKLILHDGTLQEFSYPIKASFLLQNDPTIFICNSDEMDFGNVVCAVKAEEELQLGQLYFALPLTQLKHKLKAEEMAALAVKASSALNTSSSSGEKFIVFEKSGPNFWKKMMDDNNDRTRKGNGRRKKFTVKLSSINE
>Solyc02g089990
MGICSSCESTSIATAKLILQDGRLQEFPYPVKASYLLQKDPSIFICNSDEMDFGDVVSAISADEELQPGQLYFALPLSNLKRRLKAEEMAALAVKASSALNNCGTEKYGCRRKGSDFLVEKKGKRRDNNDSAAAAELRRARSSGGSGRRGKFTARLTAIPE
>Solyc02g092240
MGNCQAAEAATVVIQHPGNKIERIYWSISAHEVMSSNPGHYVALVITSPTGRTHNGSPVRQLKLLRPGDTLLLGQVYRLICFEDVLKEFAAKKCVKLGKLLRESGGLVLDSKKISVDSSAVKNKPKMVNGIPAKMEHETYQNGSSSSSGQRSVGRHHGGVGQWKPALQSIAEIGT
>Solyc07g008930
MYCCFSFKIGHSDKLKIIRVVHLNGYVEDFDHPISVSEVMGKTKKHFIFTQSQLLSTCLQPLNLDYMLQQGNIYFLLPHSTFQSCVSPIDLAPIAKRLSGIAKKPMVYNKDKPRKKKSSNGTTSQRVWDSPTSSPNRFSDEGKWVESEKGRLITYGMEQRMSTKSPKWEPILDTIRERSFNRRSESDLQEKNLEGVKFI
>Medtr3g045790
MGNLVVTPCFHPQNKKLLSSSSSSSSSLLPSSAKLIFWQGSTRLLNGKHIAGEILLEYPETMVCHADSFFIGHPIPSLDLEDELFQGETYFVLPIHLFSCKTLSVSSLLSFRLHNNDSNNKSTIKFGECPFEYLKDCDGKVLIKVMPEFITRLVNGGDRSGDDCCISSKSSFLCSTPELKKHYEMLVKSKDQVWSPKLETILENKVRLRKERKREKAQPQTVSAR
>Medtr3g031140
MGNSLRCCLACVLPCGALDLIRIVHLNGCVDEITHSITAGEVLQANPNHVLSKPSSQGVVRRILIISPETELKRGSIYFLIPATSLPENKRNGSIVSDSHLNKKASLSSKKRSTKHGDDGDHENDGSGDGDCFYSSTSPLQYKEKKSSRRDRKKGRVGIWRPHLASISED
>Medtr3g078300
MGNCQAIDAATLVIQHPSGKTEKFYSSLSASQVMKMNPGHCVALLISTTVYPNKDIQNCSKNNNGDTKTNQVRLTRIKLLKPNDTLILGHVYRLITTQEVMKGIREKKQAKIKQNMSHKPDLVKTTLGLEMEKKAKRFDTKDNKVNLNHVFICLCFYSYSNQVWSINIIFANSRFYHWVILND
>Medtr3g092470
MGNGSSCIIACTMRKHVKVVKEDGKILEFSSPIHVKDILINFPTNAAIVDSKNATETLSQDHELKGGKLYYLIPHNKEAEEQGGGGTKTKRIKVLITKQQLQQLVTKEMSLQELLSVVKTDGVSLTCDRKPILDSIPEENE
>Medtr3g067730
MGNVMMGRTKKAKVMKIDGETFKLKTPAKANDVVKHYPGHALLDSQAVKHFGLRAKPLEPHQQLKAKKIYFLVELPKVQSQPLPRRVRSSGLHPSCGMNATERLDFLMLSKRSVSDLPSVKRSNLGDDGPGLVRDGSTRVKMRIPKAQLDKLMEESRDGAEVAEKIVSLYMGNNASVKGGGGGINEGKVEVHNQRSRRKRVSFSPVEEGEIHEEATA
>Medtr2g104800
MPSSSWICTNNTKTMLLRIVHPGGRVEVHDRPVTAAEIMCRNPRCCVAHPFVFQQPWAVVEPDTVLMLGQKFYVVPISTIRKLQGLSPRNSPSPAREMTIGSLLDETRNTQSRTVKEDDGMISTCCIFRKKHIAKKANNYKQRSKNESKKSETRSDVRNQSVDVNETNGSLSYDKIFVRLFNGGVTKANVSNATKETRTSSSSTDLRDSNTANRKRKTDLAGKRSSPKRAWSSDYWQPSLDSITEE
>Medtr2g016150
MRNSIRCCISCILPCGALDVIRIVHCNGRVEEISGSIKASEIMKTYPKHVLKKPSSPSTQDGGVVPKIVVVPPDADLQRGKIYFLMPLPTPPPPDKNNHRHSKNSSVRKKRKEQNERILTNNSRSNGNSNSNNNIENSATLVVSSDQYLTEILSEKVCSQRDRRRGRVAVWRPHLESISESPTNHL
>Medtr2g037760
MGGCFSSRSSCTSKKIRLVHLSGYVEDFEQPISVNQVINSRNPPTHFVCTSLQLLSSSSKPLKGDTQLQPGNVYFMLPYSILQADVSPVDLASLAKRLTAKAKTSRFDEKKSLKGSSPLSNQDALSSIWSSPSMSPGRVAVAEQYGMTYGGRSTCRGRLWRPLLDTIREKSFNRSNESDLKEFL
>Medtr2g105800
MMSISRRKQKYWRGIKVIFPSGEIHKFEEAVKAAELMVEMPSFFVVNTRSLQIGTRFCALNADEELEYGNVYVMIPMKKLHSAVTAADMGSLLLTAKRVSAKMNKILPSAESNLEMESQPKLDLDDIDQDLSMHRLSLCSRSKKPLLEIIAEETVC
>Medtr8g063200
MGNCQTIDAAALVIQHPSGKIERLYWSVSASYVMRANPGYYVSLIMPLPQEQEGENSNNEVKKPVLFTRVKLLKPDDTLTLGHAYRLITTQEVEKVMKAKKRKARGKTVEDVEMMHLEKENSACESEGMLDTGRMYQAMRADRQRLRVVSVNPAVPRPKSWRPSLQSISEFSG
>Medtr8g107420
MGNVASCTPTKGVFKVLLLDGRIETHSKALRAAELMVEYPGQFVCDSSYLKVGHRIQGLLADEELETRKFYFLLPMDLLYSVLTHEEMSALNYKASRATKHASFNNLGKIFPVFSEFCMFPSEAKKIVLESDNYEMLREAEPVKRYSKQRSWRPALETIDETPSRQ
>Medtr8g078790
MGNCTSFDSSQVETSKVVVHDGTMREFTYEVKVGYVLQLYPDCFICDSDEMGFDDVVLAMHEDEVLRLGQLYFALPLTRLKKPLPVVEMAALAVKASSALTKSGEKCGVGRKQIVMFSGDGKPCRRVAPESDCGDVGVGVVRSVSGRRRRNYGGGDGGRGKFMAALSAIPE
>Medtr8g099655
MGNCSFKGTTGECHHSIRILCDSGSILQFKGPKTVAQVLENHPGYGVFRQGHVAPLSDQESLSYGLLYYLLPLKEVQPDQKTSSSDGVSEQELVQRSDVGNDERVKSSVRVAACDYVENLSNGSALEVLPSAKNGVWKVKLVIDTRQLEEILSEQVNTGALIEKMRMAATAYSISSPTRSRTMSTWKVGWKPTFFRTFLTPVSSGKIPKRTVSVDDAAEGSNLDLSSC
>Medtr8g017100
MGNCVFKGFHHGDFEETMVRIVTSNGGIMELYSPITVECITNEFPHHGIFKNNRNTLSKPLSKNEELQAGEIYYLLPLKNIVKQFGETFETLTPYRMSTCDKNSNNNNNNNNSWSEHEVFPRYNSSGVWKVKLVISPEKLSEILSQESRTEALIESVRTVAKCGNGVPSSSSVANSDQWSVSSSFKGSTLIDKFNLESSSSN
>Medtr8g069400
TRMCLLNGRDRKLLDAVTAMLKRVVHSLGFVENTDNKDSKSKKKGNIKGYKDPQFSSKSKDFVVKIAHAGGKQDVYRHAVPVYALMTKYPGMCIASPEVFKSPHQSVLWKEDLLLPGHKYILISLKDVEKLKRKHPEKDHTKETNGVVEKRILVQNPSLLGMEVDTKMNENVVEGEVLEDSFTLAKNFYTSPKEKTTKPSRKRGLRPKEKFCSTFSKGKTIQKFGMET
>Medtr7g109410
MGNHISFHATTKIIYYDGSVQEFDQPITVAELMLDHPKHVVVEFHSAMNQKKPTPLPADKNLEMNKKYVMVPMKPGKPVGLSAEDCSRILSIANSALNTNNYLMSSQGFVPWLVRFLKKKKVEIGEVETSLQINEEERFNFCEFLPEMMEERAEYLNLSRQLSGKGWKPSLDTIKEKKVKRKISGWLFLTSFIGAKI
>Medtr7g109420
MGNTSSCSCIPTDSSSFEIFNEKVIKSKKKTTTLLDTDGNIREIKLPMKSAELMIELIGHVITPADELLRTRRIIALRANEDLVAGKVYLVVPVSRVNCKASEFEISIAEKRSGKRKGNETAKVSPVKKLTENDNGGVISVRQRRWNPVLDPIFESS
>Medtr7g057900
MKSIKRERGVLKFVHPGRHIEIHREPIIASEVLRRNPRHSITRPDVFEFPWIVVKPESILVPGSVFLIVPNHTIYNLVKAKGQSNNDSHFHQQHGARPNWFGVNHVKPNMTQVSARWPQSNCSMGQDLISSEADYVNPNMSQVSARWAQPTCSMSQDPMFCEADYMNPNMTQVSCSMGKDPISSEVDYVNPNMTQVSACWAQPTCSMDQDPMSIKADYVNPPNMTHVSTRWIQPTCSMDQDSISAEADYVNSNKIQASTRFSKLNKQYSPNNRVECSKLKYDDWEENDEVCTKVNGYEDTSKKSMECESLDVLNLEFTPYQAVHYYQNHYKGGIDLEKGKNDVNLKFVANEQVGKLKSCLRRPNSIRKSLNLKVSFNISMKKGEYTHGV
>Medtr5g035430
MGNCQAVDAAVLVIQHPCGKIDRLYWPVTASEVMKTNPGHYVSLIMPLPPQPQEQNQEQKTVRFTRVKLLRPNETLNLGHAYRLITNQEVMKVLKAKKHAKSMKTEGEAVKVEKEGSGCETKKGEESDQGKTYQGGRAERNKQRSGGSTNPAAVQRSKSWRPSLQSISESPKV
>Medtr5g089820
MGNASITLCFNHNTNSSSSIVKLIFWEGTSRSLKGKHIAGEIMFEFPEMMVCHADSFFIGHPIPVLSIDDELMLGQTYFVLPIDRFAIDTLSVSSISAFGSCPNKSPIKFGKCPFEYLKGSNGRVVIKVMPEFITGLIYGDKEMNNNGTPYSNGFLCSTPELKKHYEALVKSKDQVWSPKLETITEYKVRFSPCRFIEWKEKEKPMELY
>Medtr5g018750
MGVCASCHNVKTTKKSTTSSSTRDASENGRVDFAATCSSESFRRPSSIMVMNISNGAIKEYKKPVLASLVVSENSDNNDCYISNAESMCIGECMPRVPDEDELLPGRIYFIVPLSHSNYPLSLQLLCDLVVKVNSALSNKKEPNWFPASRFCCKLIGVNSALGS
>Medtr5g079610
MGNTIGKSKKAKIMKIDGETFKVKTPTTSNEVVKNYPNHVLLDSQAVKHFGLRAKPLEPNQELKPKKIYFLVDLPKIEPENEKTSLPRRVRSSGIRNVDAKGRLELLMLSKRSVSDISLVKPPSNLGFDRPFDGSMRVKMRLPKAQLEKLMEESNDGSEVAEKIMSLYMGGGGDAAEHDSDVLRQNRKPRGKRVSFSPMEIEESPVEAAPQ
>Medtr5g018720
MGNCSSSDSTRVATAKLILQDGRLQEFTSPVKVSYLLQQYPSSFICNADEMDFDDVVTAVDENQTLQPGQLYFALPLSWLRQPLQAQEMAALAVKASSALMKSGDKCGCRRKQILFSVESDSKRVSPATGGTVQRSRRGRSARGGSAGVEKFTALLSSIPE
>Medtr5g074290
MGNSLRCCLACVLPCGALDLIRIVHLNGYVEEITRPISAGEVLKANPNHVLSKPSSEGVVRRILILSPETELKRGSIYFLIPSTSLPEKKRRVRRSVAEKNLENKKVYFSSEEKSKNCDDDNKSSSHKHCESKEMKSSRRDRRHSRSWQPHLESIIEDLC
>Medtr1g087230
MGNQVSFRPSDPTGKVVFLDGSVHEFDEAITVAELMMDHPQKVVVEFHSAVNQKRPTPLPADKKLDMNKIYLMLPVKQGKPIGLSGEETRRVLLMVNSILNSNYVLCSSKFLPWFSSLCHNSEIVEPQRKEEVMEEKGERHDFSENLPEIMEGRPDYLNRQISGKGWKPSLDTIKEKNIEKKHTHWLFLKSF
>Medtr1g030740
MGNSLGGKKSTKVMKIDGETFKLKTPVKAGEVLKDHPGLVLLESEEVKHYGVRAKPLEAHKELKPKRLYFLVELPKESRVTRRVRSVINMSAKDRLESLSLARRSASDLTIMKPMNDFEVGKEDLTNGGVRLKMRLPKADVEKLMQSSKDEGEAAEKIMSLCMANGNNDKKMKKEMHWKGSRGVGEYKKAYERRVSFMPINEGSCSISVAS
>Medtr1g108640
MGNYVSCTLAPPLMRNAKATRVILPTGEVKQFREIMKAAELMLENPNYFLVNSRSLHISTRFSPLAADEELEFGNVYIFFPMRRLNSVVTGADMAVLFLAANSAAKRLRAGKTRVQPDESSEVKGDGVENDQNECVPRLSLEGVESGFSYRLSYCRSKKPILETINEEPIRSR
>Medtr1g099630
MGNCFVGAMADSDTTIKVITSNGGIMEFSAPITVSFITKEFPGHAIFRSHDLFWKPLSQFDELEAGQSYYLLPINNNKIEATCGSDYEHVVRQGHVRSHSVPTTSYPAPYRMSLDYQHHQGMRFLKKSSIESLSSSSRFWKVKLVISPEQLMEILAQEARTKELIESVRIVAKCGDISSAAEDIASDQWSLSNTSWSISSKSK
>Medtr6g052290
MGNCLLGANSDPDTLIKVITFDGNIMEFYPPITVNFITNEFQGHAIFPTNDQSSKPLCQFDELVAGQSYYLLPMTVLSPNNKIDYPSTCATAETGGGGQIIRQGHVRSQSVPTTPLPAPYRMSLDYQYYQGVGLLKRTSTESFSCRTNRSSVNKSTISSSRRSSRKSTGIWKVKLCITPEKLLEILSQEVSTKELIESVRIVAKCGVTAASSGGCGISSTTSIVSDQWSLSSSGRSAPSKVDALVLDI
>Medtr4g127530
MGACYSCNTSSILKNNIRVIHLNGFVEDFDQPISASQVIGNPPNYFVCTSIQLLSSSYNPLKGDSQLQPGQLYFMLPYSILEDGFSPVDLACLAKRLTAKSKTKQPCDYKKFPTAIPSLNQTIPWSSSSRSPCRVGAQEKIGMNMMSGGRSPCRMQSWKPILDTITEKPFNRRSESDLQEKNIIF
>Medtr4g068850
MGSCASNLYASKGGENKSTFVNIVLSNGKLQQFKEPIKAWHVLSQNPNHFICSSESMYVGSPFHPVLPNQELQLDHIYFLLPLSKSNVSLSLQDLCSLAIKANTALVNDPNSMLKPSSVSEIRNFQTYPILSNVSLGYSH
>Medtr4g097220
MGNCQAAELATVVIHRPGNKVERIYWSVSAHEVMNSNPGHYVALVVSSPTLKSENGMPLKHLKLLRPDDTLLIGQVYRLISFEDVLKEFASKKCGKLGKLLKESGNRGIQMKHRDFRAPNPSPVKVERETQRTESNGSRSTNRSVGRHIVGGSGQWRPALQSIAEFGT
>Medtr4g085100
MGNTFGSKKTTKVMKIDGETMKLKTPIKAGEVLKDHPGLVLLDSEAVKHYGVRAKVIEAHKELQPKRLYFLVELPKETKPRRIRSGIQMSAKDRLDNLVLTRRSASDLSILKQSKMNDNSGELEGKENGGGVRLKVRLPKAEVEKLMRDCKDEAEAAEMIMRLYKASGKGEKETIVKESPRTPRTPRTPRQKRVSFMPSNEGGIQIAVAS
>Medtr4g106790
MGNCQAIDTATLVIQQPNGKEERLYWPVTASEVMKTHPDHYVALLISTTLCTSKDKENCSNKRSDDDDDNNNNKVRITRIKLLKPTDTLLLGQVYRLISAQEVTKGMWAKKQAKMKRNSLPESAQKSNQIKERINDKTANRSEPKDNKETKSERHESRTKATTNGGNHNNKSRTWQPSLQSITESAS
>AT2G23690
MGICSSYESTQVATAKLILHDGRMMEFTSPVKVGYVLQKNPMCFICNSDDMDFDNVVSAISADEEFQLGQLYFALPLSSLHHSLKAEEMAALAVKASSALMRSGGSCGRDKCRCRRKCVSPVIFSARRVAAVGANGETRNGKRRGGGGSGRRKYAAKLSKIEE
>AT2G01340
MGNSLGGKKTTKVMKIDGETFKLKTPVTAEEVLKDFPGHVLLDSESVKHYGARAKPLEAKQRLEAKRLYFVVEPVKECPPRRVRSGIHVSAKERLESLMLARRSSSDLSILKPPGGWTTEEEEGAVRRVKVRIPKAELEKLVKEGATEAEATQKIAALFMAKQRQEEAYQNTRQDEPATTATATATTTATRGVKSRLKRVSFMAERGGGSEITVA
>AT2G30230
MGNSLRCCLACVLPCGALDLIRIVHLNGHVDEITSPMTAGEILQANPNHVLSKPCSQGVVRKILILSPESELKRGSIYFLIPDTSMPEKKKTKKRKELRCRKKPLESGNDINSDHVSTNKDLDGHCLTLCEKYLEDVMLSEKMSSAGKENRHRRKHSRSASVSTWRPHLDSITEDLN
>AT4G37240
MGICSSSESTQVATAKLILQDGRMMEFANPVKVGYVLLKYPMCFICNSDDMDFDDAVAAISADEELQLGQIYFALPLCWLRQPLKAEEMAALAVKASSALMRGGGGGCRRKCVEPIVSDKLRMRVGSGDDTVGSGSGRRKVRNGDGGGSVSSSRRRKCYAAELSTIDE
>AT4G02090
MGNVAGSRKLDAAGMAAGKVVLSDGRVQNLEEETTVAEIMLENPQHVVVEFDPSSISFNNDAKTVKRKLAPLPADKTLEPGKIYLVLPAKRSGGRAAKSSSAVLTSEEMRKMLFSATAMVRSSFSYYEGILPWFTTRSYKNNNPATDTVVAATSVGRLEAEMEEEDRPEFLSRQLSGRGWKPSLDPIREKKAKKKIHQRFLL
>AT1G06980
MGNSLRCCLACVLPCGALDLIRIVHLNGYVEEITRSITAGEILQANPNHVLSKPCSQGVVRKILILSPESELKRGSIYFLIPDSSLPEKKRRRKDTPRRKKNLQNPSADAAGREIKGDEECVKLCEKYLEEVVSSASTGKEHRHRRRHSRSASVSTWRPLLDSISEDLN
>AT1G10530
MGNCQAVNAAVLVLQHPGGIIDRYYSSVSVTEVMAMYPGHYVSLIIPLSEEEEKNIPATEKGDDKKQRKAVRFTRVQLLRPTENLVLGHAYRLITSQEVMKVLREKKSAKTKKHQIEKTTTAKKFSDKKVPEKKQGKQFRVIRNSTSLLKSKTWRPSLQSISEATS
>AT1G29195
MKETIRCCIACILPCGALDVIRIVHSNGHVEEISGTITASEIMKAHPKHVLKKPSSPTSDHDERDVISATKIVIVPPEAELQRGKIYFLMPATKSDKCAGGGKIRREKSNANAVVKKRSQYRRQHRDGDEKCNGGESNDVKDKNYEKDLLISSDRYLTEILSEKVATQKDRRKGRVGVWRPHLESISEIITED
>AT1G18290
MGNTSSCAPLIISTNSSSGVVKILAPFTGTLEVFSKPIKTSDIVSRHSGHFITDSTLLQISHRVTAVSPDEYLRPRRHLYLLLPTDMLFSVLTQEELSLISNKAAETLNKSRYNHLKRIFPVCIFPMTGDRRRNPSSVNEDRAHDGVEIRETLDEKVLYESKHGSWRPKLETIVES
>AT1G28190
MGHDNITKLGSLLVKLHKGPSSWLCLHPRPDRTSNGGRIKLVRSDGSLQVYDRPVVVSELTKDFPKHKICRSDLLYIGQKTPVLSETETLKLGLNYFLLPSDFFKNDLSFLTIATLKTPQNGGVLVKKTQQQPQPFLIQKGEKGERLRIRVSEEFVSELMMEGKKNRVNEEEEEEEGGGEGEGRVCTTVKLKKDYVQLVGLRRWKPKLETITETKAMKAATMEKTKKKRKRFTVMKKKSQSDSSSKRKLQSKSKSKTKKSIMRKID
>AT1G66480
MGNSITVKRKRAKVMKIDGETFRIKTPVTAREVTADYPGYVLLDSQAVKHFGVRSKPLEPNQTLKPKKTYFLVELPKLPPETTAVDTENKLPYRRVMSGIHVGAKERLDMLMLSRRTVSDVTIGRSDGGDGFGPELGPGHTSVRLRLPRSQITKLMEENNNDASAIAEKILGIYMERSGELGGGRGGVDGRRELGSGEIKAREKQVSFAGEGGRELPVLWSRSGK
>AT1G21010
MGICVSFRREDSNSSPTVKIVTVNGDLREYNVPVIASQVLEAESAAAYSSSSSSRPSSYFICDSDSLYYDDFIPAIKSEEPLQADQIYFVLPISKRQSRLTASDMAALAVKASVAIQNSVKKESRRRKKVRISPVMMLTGSNDSVNGNGSETTVKKGRPFVSKTAPVKASSGINRSGSVRNLRRYTSKRAKLAVRSFRLKLSTIYEGSVV
>AT1G64700
MGNCLFGGLGDEEEDLLIKVIKSDGGVLEFYSPVTAGFVSHGFSGHALFSAVDLLWKPLAHDHLLVPGQSYYLFPNIVSDELKTFVGSCHVRSNSESLSAITPYRMSLDYNHRVLKRSYTDVFSRNSHIRTRQKEKKTRRRRTSSKGAIWKVNLIINTEELLQILSEDGRTNELIESVRAVAKGETSSITSSSSENFLSVVQT
>AT1G71015
MGNSLGTKKTATIMNINGESFKLKTPVEAGTVVKDFPGHVLLESEAVKRLGIRAKPLEPHQNLESKRIYFMVELPRTWKERTPRRVRSGIQMSAKERLENLKLSRRSSSDLSVMKKKTEVNDEEREVSSVKLKLPKWKIEKLRKESESGSDFSNKITQLCLLHIPSGLIHQRQHLLRNGGRNFGIEEKEEGAKIT
>AT1G76600
MGLCVSVNRNEYVSSSTTAKIVTINGDLREYDVPVLASQVLESESTSSSSSSSSSSYFLCNSDSLYYDDFIPAIESDEILQANQIYFVLPISKRQYRLSASDMAALAVKASVAIEKAAGKKNRRRRSGRISPVVTLNQANDNRIAAVNNRIGGEATNMMMQKGKLPNRTTPFKDTNGYSRSGSVRKLKRYTSGRAKLAVRSFRLRLSTIYEGSSFN
>AT1G60010
MGNCQAVDAAALVLQHPDGKIDRYYGPVSVSEIMRMYPGHYVSLIIPLPEKNIPATTTTTDDKSERKVVRFTRVKLLRPTENLVLGHAYRLITSQEVMKVLRAKKYAKTKKHQSETSKEKKKPSSEKKIDEESDKNQNLETKDEKQRSVLTNSASSRSKTWRPSLQSISEATS
>AT3G61920
MGNCVFKGNGGSRKLYDKDDSLIKVVTPNGGVMELHPPIFAEFITNEFPGHVIHDSLSLRHSSPPLLHGEELFPGNIYYLLPLSSSAAATAQLDSSDQLSTPYRMSFGKTPIMAALSGGGCGVWKVRLVISPEQLAEILAEDVETEALVESVRTVAKCGGYGCGGGVHSRANSDQLSVTSSFKGKLW
>AT3G03280
MGNYVSCALNKTSSSPLAKVILPDGGVRDIHVPTKAAELMMEMPSYFLVDTKSVKVGRKFIPLAADDDLDLGGCHVYVAFPMTRATSAANASDMARLYLTGKKRTKNCGHRRVSPENEDNDDVRLIGPKLNLEDIEEFSAAEFIHRISVSKSKKPQLETIAEDHVP
>AT3G10120
MGNCLVMEKKVIKIMRNDGKVVEYRGPMKVHHILTQFSPHYSLFDSLTNNCHLHPQAKLLCGRLYYLLPQETNSIKHMKKTMKKVRFANPEVEKEEQEEDRLTDCCDNTKEKTNGVVRVKMVVSKQELEKLLQGGSVHEMVYRTLAKQHLCDDDDECHKEGWRPLLDSIPETD
>AT3G50800
MGACASRESRRTETAKLILPDGTLQEFSTPVKVWQILQKNPTSFVCNSDDMDFDDAVLAVPGSEDLRPGELYFVLPLTWLNHPLRADEMAALAVKASSALAKSGGGGLSYNDEDVGECRVRRVKRNGCGGRGCGGGGKGRRKFTAELSSIAE
>AT5G03890
MGNCLVMEKKVIKIVRDDGKVLEYREPISVHHILTQFSGHSISHNNTHLLPDAKLLSGRLYYLLPTTMTKKKVNKKVTFANPEVEGDERLLREEEDSSESNSNIDGDDTKNVTVVRMKIVVHKQELEKLLQGGSVHEMMYQTLEKQLLLTSSDDDDLECNSGWRPALDSIPESESLRRT
>AT5G66580
MGACASRESLRSDSAKLILLDGTLQEFSSPVKVWQILQKNPTSFVCNSDEMDFDDAVSAVAGNEELRSGQLYFVLPLTWLNHPLRAEEMAALAVKASSALTKSGGVGWVSGDDDVTTSEKTYQKKNIAGVKTNGGGGRGCGKGKRRFTANLSTIAE
>AT5G62900
MGNCQAAEAATTVIQQPDGKSVRFYCTVNASEVIKSHPGHHVALLLSSAVPHGGSLRVTRIKLLRPSDNLLLGHVYRLISSEEVMKGIRAKKSGKMKKIHGEFSVAEEEINPLTLRSESASDKDTQRRIHEKQRGMMNTGGATNKVRAWQPSLQSISESTS
>AT5G50090
MGNCQAVDTARVVIQHPNGKEEKLSCPVSASYVMKMNPGHCVSLLISTTALSSASSGHGGPLRLTRIKLLRPTDTLVLGHVYRLITTKEVMKGLMAKKCSKLKKESKGSDDKLEMVKAINSTKLDNEDQLQMKKQEKERSRISRSWQPSLQSISEGGSS
>AT5G67620
MGNCQAAEAATVLIHHPAENKVERIYWSVTASDIMKSNPGHYVAVVVTSPTMKNEKGLPLKQLKLLRPDDTLLIGHVYRLVSFEEVLNEFATKKCVKLGKLLKEGGGLDLTKKKTKHRKKKLDQETGKVNPNSDPNPNQDGADNAVAGENGGDGFMRRSHGGGRGGGGWRPALHSIPEFGSS
>AT5G37840
MGNTIMVRRNKVKVMKIDGDIFRLKTPVTASDATKEYPGFVLLDSETVKRLGVRAKPLEPNQILKPNHTYFLVDLPPVDKRNKLPYRRVMSGNIHVGAKERLEMLMLSRRTVSDVGAARSDVVGDGPELGHTRVRLRLPRSQITKLMEESHDASEVAAKIISAYMESSGGIQGGRDNDGLRQRLGIAEINNHYKAREKHVSFAEKGGRGEIVVL
>AT5G12340
MGRSLINSCFPIIRRRQGIVTLVFFEHVSTKTLCGFKKHVAGEIMFEFPDQIVCHADSFYIGRQIPALAMDDYLIPGQTYFVLPIERFQYKILTTSCLSIFNSNLENVRSNTPPLNFTAPSSPPPFEYSQGPNGKILIKVSPEFIISLICKNRNIREEEATSCGENSAICNSPELKKQYDQLVGTREHMWSPNLQTISEHKIRVSPLRFFGLNRKQDEVN
>AT5G17350
MGNYVSSALSKTSSSSSSAAKVILPDGGVRNIHAPMKAAELMMEIPSFFLVDAKSLKIGRKFCPLAADDDLQIKGCHVYVAFPMTRATSAANASDLARLFVAAKKQRRHRVGSDHSSAAVKHCHNNGRVSPDGEGDDVKVISAGSKLNLEDIEEFSAAEFMHRISVSKSKKPKLETIVEESLS
>Thecc1EG022601
MGNCLVLDLKIIKVMKTDGKILEYQAPIKVQQVLSDFSGHALSDSFSGLQHLRPDAKLLRGQLYYLVPVPSPHQKGEKKKVRFSTPEVNDEQGSAGVVRIKLIISKQELQELLQKERVSVHDMISQIQSKESTKGVDKSDGGDNCKGWKPVLESIDEVN
>Thecc1EG040942
MGNSISPCFHPNSRSLVKLIFWEGNTRILTGKHIAGEVMFEFPDRMVCHADSFFIGHPIPALGIDDELMPGQTYFVLPLDRFACNVLSASSLAALNSSPKPSPINFGDCPFEYIKGSNGRVLIKVVPEFITRLINRSREEEIGSPGNSFLCSTPELKKHYEMLVGSKEQVWSPKLETISEYKIRFSPCRFIGLEWKQKEKQ
>Thecc1EG039416
MGCSFSRGSSSTVKNIIRVVHLNGYVEDFEYPVSVGQLTGKPPKQFLCTPAQLISGCSQGLQPDTILEAGRIYFLLPYSTLHPDVSPADLASLARKLSAKAKSTNCKAKSPTSSQYSHGSSPLWNSLGRSPNRLRESDSGMKSHGAQSSSRVRTWRPVLDTIREKSFNRRSESDLQET
>Thecc1EG039418
MGCCFSSRCRSLSTFNTIRLVHLDGYVKDFDHPISVSEVIGKPPKQFLCTAAQLVSTGFKPLNLDTQLQPGHIYFVLPLSTLQDDISPLDMAPLVRRLTARAKSIRSDAVSPKTSLLWSQNGLGSEGNSSVRSPRRLERRETTHDLQNSCRVRARSWKPILDTIEEISFTRRSESDLREMQFITKKKLPFER
>Thecc1EG042236
MGNSLRCCLACVLPCGALDLIRIVHLNGYVEEITGPVTAGEILKANPNHVLSKPCSQGVVRKILILSPESELKRGSIYFLIPSSSLPEKKKSGVHHKKHSKTKSKKCSGSDVVVTDYCDRYLSNVVSEKKSSRGDRRSGRVGVWRPHLASISED
>Thecc1EG000492
MGACVSSTSNPKSGKPVGAGGGEGSSTIRRSSTTSAKVVHIDGRVQEFRQPIQAKGVVSQNPNCFLCSSECMSVGTCVPRLPDDEELQPGQIYFLLPLSQSDKPLSLPDLCSLAIKASTGIRKDSVDLSYSNSKLIPR
>Thecc1EG002943
MQCIPSSLTFFFFFFFLASEDQKMGGIEGEKGVLKLVHPGRYVEIRKEPITAAEVLKKNPRHSVTRPDVFEYPWIVVRPESVLNLGRVFYIVPNRKIYKLIKAKGYSIQPSIQQKQSPKSYVHRPLLEQTSPRKSSPGTTPKHQNHCQSHWQQFQATCWEEASPQEKACGERFNSPSQFESLADMITKYQSTYREFKEMSVTDYTSDFESLDYKEYHFDEVSSSKAAALKQDDALGTECKEQVNILKPCLRKHDSVRKQLHLKVSFFLPTKCEEQKRKVTESTESPGFFTC
>Thecc1EG004789
MGNCTSGCFIQDSGHKKMAKVIDSQGNLRKVKLPAKAAELMLEEPGHIISPVEELKQTRRVAAMRADDELLAGKFYVLVPIGRVHCKVTDADMAIIEAVCNGKRRRKSGAKVSPTVTEGLREEDESEVKVLGAKCMKGIPGYRLGNHRPWTPVLEPISEVL
>Thecc1EG002452
MEFVFFLFLSLLQRLKAVSKWLCYKLRFSKNLQFVTGIAGMLKKFLNVHKLAPFSSRARPKPVAQPREEPEEGRETSSVLKIVQAGGIVERYYMAMPAVNIMNKYPSSILARPEVFRRPWDSLVRSDEILTPGEKFYVVPRRTVRKLRRRIKKPNAEVSVSSFVSQSSFDVSKGGFTSKSFLQRNEVSDSRMVSGSFSTSRKKNGTKKHVRFVGIDTKQTGGLPAAKKSKDEGIAKSSKKQSNVESQGGKLKAKHGVLWQPSLTAISERHGPGE
>Thecc1EG005045
MGNCVFKGFGEVEEMVKVVTSSGGIMELFAPITAECITNEFPGHAIYRTRDLFSQPLLHNEELHAGELYYLLPLNNSFTKQNNQNIKSLQDDDSKIGNNIISTSSSSVTTPYRMSFDHQRVLKRSEAEVLPRYNSSGVWKVKLVISPDQLAEILAQEARTEALIESVRTVAKCGNGVSSVANSDQWSVSSSWKGSLGKCAEDRW
>Thecc1EG000495
MGICSSCESTHVATAKLILQDGRLQEFPYPVKASYVLQRNPMCFICNSDEMDFDDVASAIQEDEELQPGQLYFALPLSWLQHPLQAEEMAALAVKASSALMKSGGEKCGCRRKTVTPLVFPEESPRRKDAGGNGAGNGGEKRGRGGRGRRKFEAMLSAIPE
>Thecc1EG000814
MGNCQAAEAATVVIQHPGNKIERIYWSVSANEVMSSNPGHYVALVVTSPTLKNENGMPLKQLKLLKPDDTLIMGQVYRLISFEDVLKEFAAKKSVKLGKLLKERGLGLGMELKRKDLAAASNLNPKLNSKTENCSSVKVEQEVNRLGSSGGSSGSSRFMGRHHGGGGGGGQWRPALQSIAEIGT
>Thecc1EG003511
MGLKLLNLHTIPCWFHLLGNHMSCLHLQPEPRLGTIKIMDSDGIVKIYDRPVHVSELITEFPKHMICRSDSFYIGQKIPALSKDDQLQLGHRYFLLPKHFFQSVLSFVTIASFANARSPQSPVPSSSSRVSSIALVKKAATCQPFQIQKSPSGCLRIRISDEFIWQLMEEGRMKESVDESWSRVCTTPQLQKQYAQLVGSRHWKPKLETIKEKEKRKISSFGMMRKKKSQLKNNLKTQRSSEHHVHVTSAKPPSKPKIRIKSSRK
>Thecc1EG004788
MGNYISTVTCRPTSDTAGKVILWDGSVQQFNWPLTAAELMLEHPQQVVVEFHSAVNEKRPIPLPADSKLDMNKVYVMLPVKRGKPTTLSSEEARRVLLSANSVLRSKSILSSSKFLPLFAKICPANIGEIVGQRFPLQKRENVCEKPEEVRCLTEFDLLESLEGRPEYLNRQYSGKGWKPSLDTIKEKKVERKVPHWLF
>Thecc1EG027385
MVFSNWICTKNTKNMFVKIVHPGGHVELHDRPVLAAEIICRNPRCVVAHPHVFQQPWSIVAPETVLMPGQKFYVVPLSTIRKLQRLSNKHSPFPDRQTPPSKSQKSEEPDPDSDNPSICWFFMQKNTLKNPYSSINHLDDEGANANSTDSKGEKGVSKDMVKDGSCFSDKNCFTCMITGVKTKANGDDSGEETRSSSNFVPPETRGHTRKRTRRHAKGSPKRHAAFDQWQPSLASINETEE
>Thecc1EG029694
MKNTIRCCISCILPCGALDVIRIVHSNGRVEEISGTIKASEIMKAHPKHVLKKPSSPADDGMVPKIVIVPPDAELQRGKIYFLMPVPSTPQKTRSKSSSTTKKKKRESLDNSNSSSNNNRNSNGGNSNSHSRQHRHSRSMSNANKNNSISMSNLLISDQYLSEILSEKLSTQRDRRRGRVGVWRPHLESISETPNDA
>Thecc1EG012897
MGNAASCAPSIISSGVVKVLFPDGNMQMYTKPVKAADLMLENPGQFVCDSSSLKVGYRIHGLTADEVLERRQVYFLLPMELLYSVLTHEEMSCLTCKATKALKHATFNNFGKIFPVFTEFCIFPSEAKTPENPVSKTADPVERYSKQRSWRPALETIVETPCRQ
>Thecc1EG015620
MGNCLPSRDVSEGEVCSEEKAMIKPGKVSSPPETDSQSTTTDCKRHMGPAITSAYPQDSTNGGSKKIRLLVTKQELRELLSKRMSVEEMLAGVHREGRIEEALKKNPTDDILSFPPELSLLLILLHISITRRRRKRRNTTLRMGNCLFGGLGEADGVIKVITSSGGVMEFSAPITAGSITDEFPGHAIFRSHDLFWKPLFHHEELLPGKSYYLLPLNGKDTSGNSGQIVREGHVRSNSIPASLVAPYRMSCDYQGTLKRSHTDVFSRYNKPAGFWKVKLVISPEQLLEILSQEARTQELIESVRTVAKCGSGVSTSVGFSDQWSLSSSRNASSNKDGLLLDI
>Thecc1EG016495
MGNCSLKGVTGECSNSIRVLTDAGEIIDIKGPKLAREIANSFPGYAVCRRGQASLPLPEDECLVSGGFYYLLPMEKVHKSGDTGVCEQVNKEAVKKLEVDWMNRIEPPKMSSADFVENLSSGSALEVLPSQKNGVWKVKLVISSQQLEDILSEQVNTEALIEKMRMAAASSATLTPKRSKSSWVVGWKPALSNVFKVPIDNKVA
>Thecc1EG015500
MGNCWALRRPSEGSCLGAVNAKPEKVLQVVKIDGKILEFRAPILVKDVLVKFSGSGIGLSKTVTQHLPLDFELKMGKVYYILPSEDPVGAPTPERISSVGGTQQTGGVRRIKVVIRKQELQQLLTKQISVEEVLAGLEKSNGNFVGSPRNWKPKLESISEEKE
>Thecc1EG019323
MGNYVSCTLSTPLGKSSKATKVILPSGEIRQFNEPIKAAELMLETPNFFLVNSQSLKLGCRFSPLHADEDLEFANVYVMFPMKRVNSTVTAGDMGALFLAANSAAKKGFGGEVRILPEAEEPNLRDVSLENIEETEKMPKLNLDDIEEFSTPGFMHRLSMSRSKKPLLETIAEEPVRAR
>Thecc1EG019256
MGNSMGGRKKAKVMKIDGETFKLKTPVRAWDVVKDYPGHVLLDSEAVKHFGIRAKPLEPQQDLKPKKIYFLVELPKFPEEKAPRRVRSGGIHMSAKDRLECLMLSRRSVSDLSMVRPSSSLGSDGLGRSSGGMTVKMRLPKSQMAKLVEESRDGVEVAEKILDLYVENAGGGDTDNQMHLEAPWKPGLGSIGENFKAKREKRVSFIPQEEGEIRLANQL
>Thecc1EG034801
MGTCFSLNSRTALSESAAPPTAQVVSLNGDLHKYNIPVLVSQVLQAEAAASSSSSSSLPSSAIFLCNSDRLYYDDYIPALDIDHQLQANQIYFVLPNSKLQQRLTSKDMAALAVKASVAIQNSSKNESHRRKKARISPVLLVAQSLPVVDKDDAPTAPKSFAEPRPRLSRSASIRKLHRYTSRRAKLAVRSFRLRLSTIYEGSVL
>Thecc1EG047008
MGNSLGGKKTTKVMKINGETFKLKTPVKAEEVVKDYPGHVLLESESVKHFGIRAKPLQSHQSLEPKRLYFLVELPEAPKEIVTRRVRSGINMSAKDRLESLMLSRRSVSDLTLMKPKCVIPEESEEEGSESGAMRVKMRLPRAEVERLMKESNNEAEAAEKIMQLCVANTRNSPREAAQKGNGRLSLQQQVHWKGSHGRVGERFKAREKRVSFTPISEGGSQIAVTS
>Thecc1EG010515
LSPAMLKSCAPFLGFVRHANHDSGSKKALGRTPMSVDLSQSRDISVRIVHAGGREELYQNAVPVSHLMEKYPGMCIARPEVFNNPHESLLWPKDSLLPGQKYYIIPSTTALKLKRKHQEKVKVKGAAEDREDMSDARITWDVSGENLEESVHSAKEFYVTKPSKASKVPKQRQPRYSLRTGGRVKKPFVPPLPRTISLRESGWEPSLTSVQELSP
>Thecc1EG006313
MGICASSQYVKMGGNLSWPPPTTKIIYPGGRIQEFRQPIKASLVLSQNPNCFLCNSELMYVNSRLPHVPDDEELQLDQIYFLMPRSKSQAPLSLQELGSLAIKASTALAHLDKVYSAQKILHFSDKNGARFIAGTQRCCKAPIGFNIMGITSPGRSSGNSKVVF
>Thecc1EG006308
MKYNEISHFSHPQHILKFEYTEVPFKCDGCKEVGIGSRYRCAFCDFDLHMHCAIPSLSIAHPFYKKCSFQFLSRPPGDTPRYCNACEKDVTGFVYHCKSCGFDLHPCCAKLPMVLDDGEVKLYLYRKVSAPCHRCGRKGRSWSYRSACKKYNLHVACVREMLVENWHELYYGRGKGTRKLETRIPSLKNTLQTPHKKSKGKVQKCCEMAGLALQFVISAVLGDPTTLIAGVIGTLMSRDETARPKEMGICNSCESTSAVTAKLILQDGRLQEFPDPVKVSHVLERNPDCFICSSDDMDFDSILCAIAEEDQLQLGELYFALPLSWLNSPLRTEEMGALAIKAGKALKLGIRKKFCGCGIKKVDPLLLPNKRVAKSSCMETNGGSDGSAGVAAGGGVRRNTRGAGRGSGSSFTAKLTVILEEQVD
>Thecc1EG010230
MGNCQAIDAAALVIQHPCGRIERLYWPIPASEVMRMNPGHYVSLIIPLPEPEEEKQDEKTVRFTRVKLLRPSDTLALGHAYRLITSQEVMKVLKAKKYAKMKRQQLDSNEKLQHGQENQSSGREPGGKSDAEKTYQVIKHERQRSRTTPVNAAALRSKSWRPSLQSISEAGS
>Thecc1EG010809
MGNYISCTLATPLIKSGKAARVILPGGEIRQFRESIKAAELMLECPNFFLTNSQSLHIGRRFSALSADEELEFGNVYIMFPMKRVNSMVTAADMAMLFMAANSAAKRISGGKVRILPESGNVGGQESSTECEDGGSRLSLEGVDEGFPVAEFKYRLSVCRSRKPSLETIKEEPVRSR
>Rc27504m000646
MLKACVHLLGQNQGSHNESRRKKDVGIAPISFNLRSQSKDFSVRIVHAGGREELYPHEVPASHLMEKYPGMRVARPEVFKNPHQSLLWPDEILLPGHKYLMIPTSTARKLKHRQIRKSRVTGNAEGKDEMSDVNITWEAGQDISDESVSSAKEFYTSKVRLSRDSKRPMRRGIKAKKPFVPPLPKTRILWGPGWEPSLTSVQEVSP
>Rc29168m000385
MGNCQAIDAAALVIQHPSGKIERLYWPILASEVMRMNPGHYVSLIIPLPVSAEDNNNNNQHNNNTAAAPAATTVQFTRVKLLRPTDTLALGHAYRLVTTQEVMKVLRAKKYAKMKRQQQQQHPESVDKSQILALEKESSCEAGKKTETEKDKEKDHRRLTIVIMFNNFRRQNKKDTGQGHHPSTRLQ
>Rc29586m000599
MGNYASCKLANPLHIKNSKSTTKVIFPTGEIKQINQPTKAAELMMETPNFFITNSKTMKIGKRFCPLNADDDLQKGAVYIMFPMHKKNSFVTASDLGSLFMTANSAVKRVSSGRVRVLPDDTKLVDDDEVVVPRLSLEGMEEVSMPEFRHRISMSRSRKPLLETIDEEPVRSRR
>Rc29586m000602
MGNYMSSKLANPIHRKSRKSTKVVLPTGEIRKIRQPTATKAAELMMDVPGFFVVNTKSLKIGKRFYPLSADDDLEKGNVYVMYPMYRKNSVVTAGDMVVLFVTANKVMKRGACKGNDINIKVLPESQSSAAEGVEDEASPRLSLEGIEHVSTPQFRYRMSISRSKKPLLETIQEESICSR
>Rc29625m000720
MGNCIVLQEKVVKVMKPDGKILEYRAPVRVQQVLSEFSGHAISDSLQDFQHLLPDTKLHGGSLYYLVALPLPSPEVKKKVRFSIPEEENKKETGAVRIKLVISKQELQEILRKGGVSVDYMISQLQGQQRVHRVDTSDNDDCHKGWKPVLESIPEID
>Rc29653m000302
MGNAASCAPLIISSNGVVKVLPSNGTLQIYTKPVKAAELMLENPGQFVCDSSSLKVGHRIQGVSADEELERHQLYFLLPMDLLYSVLTQEEMTCFTCKATKGLKYINLGKIIFPVFSELCIFPSEIKTKNHNPTCTDTQLVERFSKQRSWKPALETILET
>Rc29661m000934
MGNCQAAEAATVVIQHPGNKIERIYWSVSAHQIMNSNPGHYVAMVVPSPTTKTENGLPVKQLKLLRPDDTLLIGQVYRLISFEDVLKEFASKKCVKLGKLLKQRGGLGVGVEMKRSKCSSALTLNPNPNSVSKSENFSSHVKVTGT
>Rc29661m000947
MGNCLFGGLGDGGGGIIKVVTSNGGVMEFSGPITAGCITNEFPGHAIYPSHDLFWRPLSLHEDLVVGRSYYLLPLHTNTKIGGQIVRHGHVRSKSCIPTSSLVTPYRMSFDYQGMLKRSYTEAFSSSRYSSSNSSDHNQGFWKVKLVISPEQLVQILSQEAQTQELIENVRAVAKCGNGSSSSSAGGFSLDQWSLSSSRNGSSKKDGLLEI
>Rc29676m001698
MGICSSCESTHVATAKLILQDGRLQEFSYPVKVSYVLSKINPTYFICNADEMEFDDVVSAINDDELLQPGQLYFALPLSRLKHPLQPEEMAALAVKASSALMKSTNYNGADKITCRRKAVYSGDGKSSRRVAASATSGGGDGGSRRGAGRGKFTAMLSAIPE
>Rc29676m001699
MGLCASSPIGKGSENQKTGSRNTKQHYYYSSSSSSSSTTIMVIHGDGKLQVLKQATKARKIRSQNPNYFLCSSESMSIGTCVPHMQDDEDLQMGQIYFLLPLSQSRKPLLLPDLCALAVKANSALGQHKLRQQS
>Rc29732m000324
MLNKLLKVAPFSRSGRSKLAHPEASQEPEDSPSALKIVHAGGKVETYYMAIPAIRILEKYPSYVLAKPEVFRRPWDSVVRPEKILTPGRKFLLVPLRTVKKLRRRVKKPSKDLFGSSVSQASGSDDISVDCNVSRETRDSFMSAFRRRSGIKKHVTFAGIDAKYKASGSSNSEKGGKSKDGKKKSSSCQSDIGKRRPQNGFLWQPSLNSIDESQGN
>Rc29816m000666
MGNSLGGRKTVKVMKITGETFKLKTPVKAGEVVRDYPGHVLLESEAVKHYGTRAKPLEQHQDLVAKRLYFLVELPKPPTEKVPRRVRSGIQMSAKDRLENLMLARRSVSDLTIMKNSACSSSGIAPDQENETDSNGSITRVKMRLPKSEVEKLMKESKDDAEVAAKLMDLCISNDKEKIRSNHQSIAQNSGFLQQQQQVHWSSNHDQTITRKSVNARESFRMN
>Rc29826m000740
MGNCIQVLCNQPAEKSRVIIYNGEEKEFKAFTKVKKITSGCYNGCKIVHHAFPFSPLPPNTKLEPRELYYLMPPLVKTCSSLQVLLKLANQEIFTKQKVKIVLTRRQLESLLNNAKEFKSAGVSVQCLGSFKDGDQKWQPSLTTIQEQIIT
>Rc29851m002462
MGNCASPQYTKKGALALNYYRQSTAKIVDRDGRLQEFKQPIKANYVLSQNPNCFLCSSESMYVNSPVSPVPDDEELQVGQIYFLMPLSKSHVLLSLQELCALAIKASAALAQSDPEYSSAKTVSYLHACDVMGTSNFRHHQ
>Rc29851m002464
MGICSSNVLNPSSSSPSLAAVLILENGQLEEFSYPVTVSQILKRNPSCFVCKADDMNYDDFILGIDDDEELQLHQLYFALPVSWLSSRLKPQQMAALAVKASLALETAGISSSGLYYGSSSGGKGFMVNREGKGRRRSEFSLKILDVITED
>Rc29900m001629
MALKNTIRCCISCIFPCGALDVIRIVHSNGRVEEISGTIRASEIMKAYPKHVLKKPSSSPSDDGVVPKIVVVPPDAELQRGKIYFLMPMPSTPPEKQIKTKTKSKTTTATTMTTHRSRTSSHSRRKRRENYSHESNSNLDSSNVSNSISMTTNLLISDRYLSEILSEKISTQRDRRRGRVGVWRPHLESISETSNDG
>Rc30068m002511
MGNCSLKSAAEELPSNVRVLTDTGGIIQLRGPKLAKDVLVGHPGYGIFRQGHASSSPLSSHEYLIGGQFYYLLPLRDLPVLCDTMVTSHVHDVGFARKEKNILATESPEVSFETALATQNDEVAGPAVQVLPSQSNGVWKVKLMISPKQLEEILSEERNTEALIEKMRMAAAASSSAASLAPRKSKSSWGVAWKPCISNVFKVSPIDVEANKN
>Rc30076m004437
MGNCVFKGFGVMEVQEMVKVVTTNGGIMELFAPITAECITNEFPGHALYRSPDLFSPPLLHNEELHGGHLYYLLPLKTNKNSSTTTRNNNINSNDMIAVNSSSSSSTSKQVPYRMSFDNQRVVKRSAEAEVYPRYNSSGVWKVKLVISPEQLAGILAQEARTEELIENVRTVAKCGHGFSSSVANSDQWSVSSSWKGSAEPENNGVDI
>Rc30076m004673
MGNYSSCFCIHRSNLKTAKLIDSKGTLRQLKLPVKAAELMLEEPGYVVSAAHELLRTGRVIALRAEDEVLARKVYLSLPLCRVNRKISESEMRIIQCAVAVEKMSPKKKSGAKVLPAVAVEVKEEEEEIESEVVGVLEEQDTDFSGCRLANYQRWTPVLEPIFEEPY
>Rc30076m004674
MGNYITSRSSNATGKVILPDGTVHAFDKSLTVAELMLEYPQQVVVEFQQNLSEKRPAPLPADKKLEAKKVYLILPMKRGKILPLSSEEARQVLSGANSVLRSRSLLSSSRFLPLFARICPAGVEGGHKFVLEKDGCIEKKRMLEERYDSEVLAEILENRPNYLSRQLSGKGWKPSLDTIKEKKVEKKRKKF
>Rc30128m008588
MGRKFMNLQMIPWCLQLMGNHISCVHIRPEPPAGTVKLIKSDGLVKIYDRPIHVSELLHEYPKHLVCRSDSFYIGQKIPALSENDQLQLGHKYFLLPKHCFQSVLSFVTIASFVTTSQPQLPHSSTSTPRDSTNALLKKAATCRAFDIQKSPSGCLRIRVSDEFISQLLEEGKMEEDDRKITSRVCTTPQLQKDYGLLVRSRQWKPKLETIREKEKRKLSNSFGMKRRKKSLSSSKGTTQKANKSSEYRLHPTSTSKPSSKSKSKIKMKMKLRK
>Rc30128m009007
MRMAQNSKNYRVLKLVHPGGFIEIHQKPITAYEVMKKNPRHCVTRPDVFRYPWVVVRPESVLKPGSVFYIVPFHTIQSLMQRNRCLYQNYLFQEQDSIDSSVELTYFHQFLEERSSGISQKRTKVDCKIDQYDAIFPEGLIRNKKCPEPAYYQGSLIKSRFKLEHLDDSLKIQYLIDHLLTAHDCENHVEFEQQDTSFIEPRPAFSLDTASSNVPIDDIFLKVDSGLEPNVLKEKQSLKSCLKKDNRGRSHGFRVTFASSR
>Rc30147m013999
MGNCQAVDAATLVIQYPCGKVDKLYWPVNAGELMKTNPGHYVALLLSTTLYPANNNAQCPNKATPNAVTTSSGASTTTTTTTITNNNSSLRITRIKLLRPTDTLVLGHVYRLIKSEEVMKGLWAKKQAKHKKNLQYSESSQKPERIREINQVPGLVLEVKRSELEKNYQVSKNERNRPRTASATNSASNTVRSRTWQPSLNSILEAGS
>Rc30170m013727
MGSCFSCSVFSESDLLPPAANVVSINGTLRQYNVPVIASQVLDAEAASSSSSSSTSFFLCNSDFLSYDDLIPALDSDAQLYANQLYFILPKSKLQNRLTAPDMAALAVKASVALQNASKNEAHRRKKARISPVLLVNQSSSQRHLLNPTSGDAYPRKTFQKAKGEQPPVGMGFSRSGSVRRLHRYTSRRAKLAVRSFRLRLTTIYEGTVL
>Rc30198m000846
MGSCLSCRSSPKLKSIRVVHLNGYVEYFEYPVLVSQITDKSCKHFVSTAAQLLSTASKSLKPDAQLQQGQIYFLLPYSTLQAEVSPLDFAALVKRLTSVAKKSDHCRKANNTKSSRTVPTSTSPIISPGRFVQPVQPSGMAFRGKRCSVEKPWKPILDTIREKSFNRRSESDVIQEMQLEMTN
>Rc30204m001762
MGSGARYDALKLVLPGRCVEIHTKPITAAEVLKNYPRHSVTRPDVFEYPWIVVKPEAVLNPGKVFFIVPNYTIYKLLKAHKKQHQHSPSQNQSPKNTVDKQEAQNQDSPREINAGSTPKHLNRHQKLNLSPPTTSCMWIPFLNQDRDLKTRKRNKVGSWPEVMSKNKSTLLRLEEKPVKDSRSEVRSSNHEEYHTVNKSTILRVEENLVKDSRIKVRSSAHKEYHTIDSDITAEFPEMDDDDDYYDVEFKPSREVATLKSCLRKSDSVRKSLQLKVTFLLPSKYKVQQRRGKVSGDEFAGNYPCSFADFLVHSARIIPT
>Rc33589m000015
MGNAISPCFQQSSRSSVKLIFFEGTTRILTGRHIAGEIMFENPDKMVCHADSFFIGHPLPALAIDDELLPGETYFILPIDRFSCNVLTAASLSALTCSPRPAPINFGECPFQYIKGENGRVLIKVVPGFITRLINRGKEDSSTTSPSSKSFLCSTPELKKHYDQLVGSKDQTWSPKLETISEYKFRYSPCRILGLEWKQKAY
>Vitvi01002632001
MGNCQAAEAATVVIQHPGNKIERIYWSVSAHEVMTSNPGHYVALVVTSPTAKSENGTPLKQLKLLRPDDTLLIGQVYRLVSFEDVLKEFAAKKSVKLGKLLKERGGLGLEKTKRKHSSGSNSNQNPKPDSYGTVEDEQEVYGLGSNVGSSSSSSRGLGRYQGGGGGQWKPALQSIAEVGT
>Vitvi01003763001
MGICSSCDATSVATAKLILQDGRLEEFSYPVKVSYVLQKNPSCFICNSDEMDFDDVVSAIHDDEELQPGQLYFALPLSRLKQPLQAEEMAALAVKASSALMKSGGDKCRCRRKSLSPVMFAGEKDSKSSGRVAPGGEQGKSPSTTKTDFCLGGDDITTFFGFLDKSFSYVLLVIQFPQHQKANFNLYQFELVGK
>Vitvi01003765001
MGICSSCDATSVATAKLILQDGRLEEFSYPVKVSYVLQKNPSCFICNSDEMDFDDVVSAIHDDEELQPGQLYFALPLSRLKQPLQAEEMAALAVKASSALMKSGGDKCRCRRKSLSPAMFSGEKDSKSSGRVAPGGVAKMIEGLVSVAFVALVISHFSVHGVAKRAPNPTQEYLDAHNQARAQVGVGPLQWSEQLAHETSLLVRYQRDNQGCEFANLKRAIASMEGTSCGQFNHMFLQSSWKCHRREPLLVPLFFSLQIEVIYIVGAFLDVIFKALIVLIIPHHQYYKLQIEEPNSFLVTKQSV
>Vitvi01007810001
MGNCQAIDAATLVIQYPCGKADKLYWPVSASEVMKMNPGHYVALLITTTLCPTTATTTTAPSSVRITRVKLLRPTDTLVLGQVYRLITAEEVMKALWAKKYAKMKKTQAASADMAGRVNEKLGGGLEFTVRRSEMEKNHQMARHERGHERGRGRTAAASAGANSATARPRTWQPSLHSILEGGS
>Vitvi01008403001
MGNRLGGRKTAKVMKIDSQTFKLKTPVRVWETVKDYPGHVLIESEAFKHFGIRAKPLEPQRELKPKKLYFLLEIPKHSGDRTVRRVQSGINMNAVDRLQSLMLSRRSVSDLSTIKQTTSIRPLNCGAIRVQLRLPKSQLMKLIQESKDNEEAAEKIMDLCMEKASNNIHGAASSNNVEGHGLGQQQGNWKPGLGITRESYNLPG
>Vitvi01008464001
MGNATSCAPSILSNTGVVKVLSSDGRLEVYTRPVKAAELMLDKPGHFVCNSTDLKVGQRIPGLSADEELELRQLYFLLPMEMLYSVLTHEEISSLSYKASKVVKHRSTSNNFGRIFPLGLSDFCMFPSETKTLASPTTDHPEPVQRYSRQRSWSPALETISVVIYLL
>Vitvi01011766001
MGNSLGGKKIAKVMKIDGEVIKLKTPVYAGEVVKDYPGHVLLESEAVKHFGIRAKPLESQQELKPKRLYFLVELPKGAEEKVPRRVRSGINMSAKDRLESLMLSRRSVSDLTIMKPASIVHQEPKEASESGTVRMKMRLPKAEVEKLMRESKDEAEAAEKIMDLCIANKGAGATAGGAVPKRDEAHEGMLLQQQQMHWNGGHTRLGDGLKAREKRVGFLPIAEGEIQLAVA
>Vitvi01011790001
MGNYISCTLITPTIKSSKAARVIFPTGEVRQFREPLKAAELMLESPNFFLVNSKSLHMGRRFNPLTADEDLEFGNLYILFPMKRVNSVVTAADMAVYLLAANSAAKRISGGKRWRMKLGFLTPFLCIRSPSITSMAGIKLSPEDSEFSQPSRAPASADLASVVSDDDRSVAADSWSIKSDYGSTMDDDQRHADAAEVLSSTVLGSADYSSDKEEPYVEVDNSMLGLQSHWDATYAGDLANFHVHGHAGEVWFGAVVMSVVASWTKNLCIDISQDLARWRVLDVGIGNGLLLQELAKQGFSDLTGIDYSEGAINLAQNLADRDGFTSINFLVDDNLETKLERQFQLVMDKGTLDAIGLHPDDPIKRIMYWDSISRLVVPGGILVITSCKSTKDELMQEVDAFNRRRLSSSQEPEIPKDQDAPRDYPFKYLSHFQSDSTSVLGVVGSLVVTVAFLRG
>Vitvi01013456001
MGGCVSSVGSYSNSTSTATAKLISLHGELREYSAPVTVSQVLHFESSSSSCFVCNSDSLYYDDYIPAMNADDELLPGQIYFLLSATKLQYRLTASEMAALAVKASIALQNHSKKAGHRRNNKSRISPVLEVNQKVMEAEVGGVKKSFEKPALGVSRHGSLRKLQRHSSRRARMAVRSFRLRLTTIYEGSVL
>Vitvi01019671001
MGNCLFGGLGEAGAVIKVVTSNGGIMEFYAPVTAECITNEFPGHGIFRSHDLFWKPLSHHEELHPGESYFLLPINNTGSSTVWKVKLVICPEQLLEILSQEARTQELIESVRTVAKCGNGVSPMGFSDQLYYYCLDLGKLSVILNKHKGLLCN
>Vitvi01020165001
MGNCQAIDAAALVIQHPCGRIERLYWTVSAGEVMRMNPGHYVSLIIPLPIPQDHDTPDNKTVRFTRVKLLRPTDTLVLGHAYRLITSQEVMKVLRAKKYAKMKKNQVESAEKLQGMAERQSSSCEEDGGRSEMEKSNQVVKHERHRPRTASTTSAAAARSKSWRPSLQSISEAGS
>Vitvi01021218001
MKNTIRCCISCILPCGALDVVRIVHSNGHVEEISGTITASEIMKAHPKHVLKKPSSSSEEGVVPKIVVVPPDAELQRGKIYFLMPIPPPPEKTRSRSGDVDGMRQLARAIERFGEIYEKVEAEKQKQMFELEKQRMQFAKDVEFQRMKMFMDTQVQLEKIKRAKRSGLNDSEAVNNFSLLYNSGGLTPWWLHKL
>Vitvi01024628001
MGNSLRCCLACVLPCGALDLIRIVHLSGYVEEIARPVTAGEILQAHPNHVLSKPCSQGVVRKILILSPESELKRGSIYFLIPATSLPEKKRSGSGSNPKKSSKKSSRKCNTDVGSTEMISEKKSSRRDRRSSGRVGSSPIGVVSMLMISLHVFYFEFHT
>Vitvi01028106001
MGNYMTCHSFQSSTPKTAKLFDAHGNLRRVKVPVTAAELMLEEPGYVVSRVDDLRRTRRIPAMRADDVLLEGKAYLMMPVSRVQSRVLGSDGGGDVGFFGRHRLGNFRQWSPVLETISEGS
>Vitvi01030865001
MGNNIGGRKKAKVMKIDGTIFKLRTPVRSMEVVQDYPGHVLLESEAVKHFGIRAKPLQPHQELKPKKIYFLIELPTLPPEEKAHRRARSAINMSAKDRLECLMLSRRSVSDLSIVKSTNVASDGPGTSAGPGVTRVKVRLPKAQVTNLIEESKDEDEAAEKIIHFYTENAR
>Vitvi01031898001
MGICSSCESTSVATAKLILQDGKLQEVPCPVKVSFLLQKNPACFICNSDDMEFDDFISAINSDDELQPDQLYFALPMSWLKRPLRAEEMASLAVKASEALMRGGAKGCGCCGKGVLGQVAFSQKEYVKATRLVDADDGSGRLIEKRREKGGGGSGQHGRRGRDFTTNLTMVPEE
>Vitvi01037265001
MGNAVSPCFKQSSKSSVKLVFWEGTTRILTGKHLAGEIMFEFPDRMVCHADSFFIGRVVPALAIDDELIPAQTYFVLPIDLFACNVLSASSLSAFTSSPKPSPIKFSECPLEYIKGSNGRVMIKVMPEFITKLITTGKEDGCSSPNNSFLCSTPELQKHYEQLVGSKGQVWSPKLETISEYKLRYSPCRFIGLEWREKEEKA
