# Supplementary material for: Patterns of Sequence and Expression Diversification Associate Members of the PADRE Gene Family With Response to Fungal Pathogens
Source: Front Genet. 2020 May 29;11:491. doi: 10.3389/fgene.2020.00491 (PMC7272662; doi:10.3389/fgene.2020.00491)
Supplement: DATASHEET S3 — Sequence alignment of 344 PADRE proteins from 13 Embryophyte species produced by ClustalO and used for phylogenetic analyses, in fasta format. [file Data_Sheet_3.zip]

Archive with 1 entries (1 files):
- FileS3 - Alignment of 344 PADRE proteins.txt.fa
