# Supplementary material for: Patterns of Sequence and Expression Diversification Associate Members of the PADRE Gene Family With Response to Fungal Pathogens
Source: Front Genet. 2020 May 29;11:491. doi: 10.3389/fgene.2020.00491 (PMC7272662; doi:10.3389/fgene.2020.00491)
Supplement: DATASHEET S3 — Sequence alignment of 344 PADRE proteins from 13 Embryophyte species produced by ClustalO and used for phylogenetic analyses, in fasta format. [file Data_Sheet_3.zip › FileS3 - Alignment of 344 PADRE proteins.txt.fa]

>Bradi3g56952
MGNSIGAKRKGAKVMQLDGTSFRVKPPAAAADVLRDHPGFQLLESEEVGARARPLAHDAPLRRGKLYFLVAL
PRRPSG-------G-----RERLES-L------------PERPP
>Seita1G309200
MGNSLGGKRKSAKVMQLDGTSFRVKPPAAAADVLRDHPGFQLLESEEVGARARPLAPDAPLRRGRLYFLVAL
PRRAPA-------------RERLES-L------------PERPP
>Bradi1g44040
MGNALGGRRKGAKVMQLDGTAFRVKPPAFAGTVLNEHPGFQLLESEQVGVRARPLEPDAPLRPGRLYFLVAL
PRP----------------RERLES-LPTPDWGTAAGSGPEMSP
>Seita4G115800
MGNSIGGRRKGAKVMQLDGTAFRVKPPAFAGTVLRDHPGFQLLESEEVGVRARPLAHDAQLRPGRLYFLVAL
PRP----------------RERLES-L-------ATPERPERSP
>Bradi3g36407
MGNAVGGRRKTARVMTVDGTTYKYRPPAAACAALREHPGHQLLESEDVGVRARPLDADAPLKPGKLYFLVAL
PRLAAR--------G-SCAGERLER-L-----------------
>Bradi4g29852
MGNALAGRRRAAKVMTVDGATFRYKTPATAGAALRGHPGHQLLESDEVGVRARPLDRDAALKPGKLYFLVQL
PRGPARFDADAGAE-----RERLES-L-----------------
>Seita2G200900
MGNALAGRRRAAKVMTVDGATFRYKTPAAAGAALRGHPGHQLLESEEVGVRARPLDRDAPLKPGKLYFLVQI
PRGAAV---GCAGD-----RERLES-L-----------------
>AmTrs00002.14
MGNSIGRR-STAKIMRVDGETLKLKAPVRVEDVLADHPGHVLIDYALVGIRAQPLGPDSLLMPRRVYFLVQK
SELPPT--------A-GSAKERLDG-LLEKGWRPGL--G-----
>Medtr3g067730
MGNVMMGRTKKAKVMKIDGETFKLKTPAKANDVVKHYPGHALLDSQAVGLRAKPLEPHQQLKAKKIYFLVEL
PKVQS---------G-MNATERLDF-L---------NEG-----
>Medtr5g079610
MGN-TIGKSKKAKIMKIDGETFKVKTPTTSNEVVKNYPNHVLLDSQAVGLRAKPLEPNQELKPKKIYFLVDL
PKIEPEN---------VDAKGRLEL-L---------HDS-----
>AT1G66480
MGNSITVKRKRAKVMKIDGETFRIKTPVTAREVTADYPGYVLLDSQAVGVRSKPLEPNQTLKPKKTYFLVEL
PKLPPETT--AVDT--VGAKERLDM-L---DGRRELGSG-----
>AT5G37840
MGNTIMVRRNKVKVMKIDGDIFRLKTPVTASDATKEYPGFVLLDSETVGVRAKPLEPNQILKPNHTYFLVDL
PP---------VDK--VGAKERLEM-L---GLRQRLGIA-----
>AT1G71015
MGNSLGTK-KTATIMNINGESFKLKTPVEAGTVVKDFPGHVLLESEAVGIRAKPLEPHQNLESKRIYFMVEL
PRTWKE----------MSAKERLEN-LQHLLRNGGRNFG-----
>AT2G01340
MGNSLGGK-KTTKVMKIDGETFKLKTPVTAEEVLKDFPGHVLLDSESVGARAKPLEAKQRLEAKRLYFVVEP
VKE-------------VSAKERLES-LEPATTATATATT-----
>Vitvi01008403001
MGNRLGGR-KTAKVMKIDSQTFKLKTPVRVWETVKDYPGHVLIESEAFGIRAKPLEPQRELKPKKLYFLLEI
PKHSGD----------MNAVDRLQS-LQQGNWKPGL--G-----
>Rc29816m000666
MGNSLGGR-KTVKVMKITGETFKLKTPVKAGEVVRDYPGHVLLESEAVGTRAKPLEQHQDLVAKRLYFLVEL
PKPPTE----------MSAKDRLEN-LQQVHWSSNHDQT-----
>Solyc05g008210
MGN-SLGRKKTTKVMKIDGQTMKFKTPVYANEVLKNYPSMVLLESEEVGVRAKPLEPQQELKSKRLYFLVEL
PKFPEEK---------MSAKDRLET-LDQSQWKKNNGGI-----
>Solyc00g080750
MGNIILGRKKSTKVMKIDGQTMKFKTPVYANEVLKNYPSMVLLESEEVGVRAKPLEPQQELKPKRLYFLVEL
PKLPEEN---------MSAKERLET-L-----QSHNNEG-----
>Solyc05g008220
MGN-SLGGKKTTKVMKIDGQTMKFKTPIYANEVLKNYPSMVLLESEEVGVRAKPLEPQQELKSKRLYFLVEL
PKFPEEN---------MSAKDRLET-L------SHNNGG-----
>Thecc1EG019256
MGNSMGGR-KKAKVMKIDGETFKLKTPVRAWDVVKDYPGHVLLDSEAVGIRAKPLEPQQDLKPKKIYFLVEL
PKFPEEK---------MSAKDRLEC-LLEAPWKPGL--G-----
>Vitvi01030865001
MGNNIGGR-KKAKVMKIDGTIFKLRTPVRSMEVVQDYPGHVLLESEAVGIRAKPLQPHQELKPKKIYFLIEL
PTLPPEE---------MSAKDRLEC-L-----------------
>Solyc02g091360
MGNNIGGTTKKTKVMKINGEILKLKTPITTLEVVKDYPGHVLLESEAVGIRAKPLEPEQELKPTKIYFLVEL
PLFPKEEI--I--T--MNAQDRLEC-L-----------------
>Medtr4g085100
MGNTFGSK-KTTKVMKIDGETMKLKTPIKAGEVLKDHPGLVLLDSEAVGVRAKVIEAHKELQPKRLYFLVEL
PKE-------------MSAKDRLDN-L---IVKESP--R-----
>Medtr1g030740
MGNSLGGK-KSTKVMKIDGETFKLKTPVKAGEVLKDHPGLVLLESEEVGVRAKPLEAHKELKPKRLYFLVEL
PKE--S----------MSAKDRLES-LKEMHWKGSR--G-----
>Thecc1EG047008
MGNSLGGK-KTTKVMKINGETFKLKTPVKAEEVVKDYPGHVLLESESVGIRAKPLQSHQSLEPKRLYFLVEL
PEAPKE----------MSAKDRLES-LQQVHWKGSH--G-----
>Vitvi01011766001
MGNSLGGK-KIAKVMKIDGEVIKLKTPVYAGEVVKDYPGHVLLESEAVGIRAKPLESQQELKPKRLYFLVEL
PKGAEE----------MSAKDRLES-LQQMHWNGGH--T-----
>Selmoe403062
MGNCHASDAVAAVVEYPGGRIEKIYWSVTARQLMLQNPGHYVGMFVWPKPKLKLLPPAAMLSIGKCYRLVTY
EEVIGDLTEGKGNIK-DAIKQS----PRPGQWRPSLYSISEMGG
>Mapoly0030s0105
MGNCQAADAVGVTVEHPDGKVERLYWSVAARQVMLQYPGHYVALVPPRSNQMKLLPPHGMLQVGQHYRLISF
EDVLLEMSEKKRFGSSGGSRSK--RVERSGQWRPALQSISEIGR
>Pp3c12_1920
MGNCHAVDPVCATVEHPNGTVEKLYFSSSARQLMLQYPGHYVALLPPPRQKAKLLQPDTMLSVGCCYRLVTF
EDVLSELSDKGNMVSKKRIPQSN-TAKRVRAWRPSLQSISERNR
>Pp3c9_2480
MGNCHAVDPVCATVEHPSGKVDKIYFSSSARQLMLRYPGHYVALLPPPKRKLKLLPPDSMLNIGSCYRLVSF
EDLLSEMSETGALASRKRSPHSS-TTKRGGAWRPSLQSIAERGR
>Pp3c15_2840
MGNCHAVDPVCATVEHPNGKVEKLYFSSSAQQLMLQYPGHYVALVSPPKRKLKLLPPGTMLNIGSCYRLVSF
EDVLSEMSDKGAITHRKRSSHSG-TTKRGGAWRPSLQSIAERGR
>AmTrs00065.106
MGNCQAAEAATVVIEHP-GKIQRIYWSVSANEIMTLNPGHYVAAITVSLRQLKLLRPDDTMHIGHVYRLISF
EEVLKEFSGKKYARLLSLQKKPRSNG-RHGQWRPALQSIAEVGR
>AT5G67620
MGNCQAAEAATVLIHHP-NKVERIYWSVTASDIMKSNPGHYVAVVVTSLKQLKLLRPDDTLLIGHVYRLVSF
EEVLNEFATKKCVKLLKEGGGLDLTKPGGGGWRPALHSIPEFGS
>Aqcoe6G273800
MGNCQAAEAATVVIIHP-NKIERIYWSVSANQIMNSNPGHYVAHLVTSLKQLKLLRPDDTLLIGQVYRLISF
EDVLKEFAAKKCVKMIKETGEINGKQ-QGGQWKPALQSIAEFGS
>Solyc02g092240
MGNCQAAEAATVVIQHP-NKIERIYWSISAHEVMSSNPGHYVALVITSVRQLKLLRPGDTLLLGQVYRLICF
EDVLKEFAAKKCVKLLRESGGLVLDSPGVGQWKPALQSIAEIGT
>Medtr4g097220
MGNCQAAELATVVIHRP-NKVERIYWSVSAHEVMNSNPGHYVALVVSSLKHLKLLRPDDTLLIGQVYRLISF
EDVLKEFASKKCGKLLKESGNRGIQM-GSGQWRPALQSIAEFGT
>Rc29661m000934
MGNCQAAEAATVVIQHP-NKIERIYWSVSAHQIMNSNPGHYVAMVVPSVKQLKLLRPDDTLLIGQVYRLISF
EDVLKEFASKKCVKLLKQRGGLGVGVS-----------------
>Thecc1EG000814
MGNCQAAEAATVVIQHP-NKIERIYWSVSANEVMSSNPGHYVALVVTSLKQLKLLKPDDTLIMGQVYRLISF
EDVLKEFAAKKSVKLLKERG-LGLGMTGGGQWRPALQSIAEIGT
>Vitvi01002632001
MGNCQAAEAATVVIQHP-NKIERIYWSVSAHEVMTSNPGHYVALVVTSLKQLKLLRPDDTLLIGQVYRLVSF
EDVLKEFAAKKSVKLLKERG--GLGLPGGGQWKPALQSIAEVGT
>Seita9G273300
MGNCQTADAVAVVIQHPPGRVERAHGALSAAAVMAANPGHYVAAVIPGKRRLKLLRPDDTLALGGVYRLVSF
EEVLREFVSKRHATRMVVATAAADAQPRHGQWRPALPSIAEGSV
>Bradi1g71210
MGNCQAAEAATVVIQHP-GRTELAYWALPAGEVMSANPGHYVAAVITAVKHLKLLRPDDTLLLGRVYRLVSF
EEVLREFATKRHVKVMVKAKEEEPAAAMGRQWRPALQSIEEGRD
>Seita9G502900
MGNCQAAEVATVLIQHP-GRTERAYWALSAGAVMAANPGHYVAAVIATVKHLKLLRPDDTLLLGRVYRLVSF
EEVLREFASKRHVKVTIRAKDEDEEAPAARQWRPALQSIAEG--
>Bradi3g36020
MGNCQAADAAAVVIQHPAGKVERLYWPATAADVMRKNPGHYVALVVVHITKVKLLKPRDTLLIGQVYRLITS
QEVTKAVQARRQEKCDELIEQQRPR--RGRHWRPSLQSITELSS
>Bradi4g29450
MGNCQAAEAAEVVIQHPGGKAERLYWPTTAADVMRTNPGHYVALVILRITRVKLLKPKDTLHLGQVYRLITA
QEVTKALRARKNDKCEAIRQQHEQL-QRGRHWRPSLQSISEAAG
>Seita2G194000
MGNCQAAEAAAVIIQHPGGKVERLYWSTTAAEVMRNNPGHYVALVILRITRVKLLKPKDTLLLGQVYRLITA
QEVTKALQARKNEKCEAIRQQHEQL--RGRHWRPALQSISEAAS
>Bradi1g44870
MGNCQAAEEATVVVQHPGGRVERLYWATSAAEVMRANPGHYVAVVTLRLTRVKLLKPRDTLQLGHAYRLIAV
AEVSRAVQARKEEKAQQQQLLGESK-DRHRQWRPSLHSIAEVSS
>Seita4G104100
MGNCQAAEAATVVVQHPGGRVERLYWATSAAEVMRANPGHYVALVTHRVTRVKLLKPRDTLALGQAYRLITF
AEVTKALQAKKEEKAQQQQLVLLQP-DRHRHWRPSLHSIAEVSS
>Bradi3g59607
MGNCQAAEVAAAVVQHPAGRVERLYWSTSAAEVMRANPGHYVALVTLRLTRVRLLKPKEPLLLGHVYRLITA
HEVTKAVQARKEEKGQQQQQMEYLT-DQHRQWRPSLHSIDEAAS
>Seita1G316300
MGNCQAAEAATVLLQHPGGRVERLCWSTSAAEVMRANPGHYVALVTLRLTRVKLLKPKETLLLGHVYRLITT
QEVTKAVQARKEEKAQQQLL----E-DRHRQWRPSLQSIDEATS
>Aqcoe3G109200
MGNCQAIDAASLVIQHQSGRVERLYWPITANEVMKSNPNHYVALIITSVTRVKLLKPTDLLVLGQAYRLINS
EEVMKGLWAKKYAKKEMESTEL---KSRGRQWRPSLQSISEAGL
>Aqcoe3G303700
MGNCQAIDAASLVIQHPSGRVERFYWPLTVSEVMRVNQGHYVALVITLFTRVKLLRPTDTLVLGKAYRLITT
EEVMKGLWERKYAKKNELEST--QKPSRSRHWRPSLQSISEAQS
>Rc29168m000385
MGNCQAIDAAALVIQHPSGKIERLYWPILASEVMRMNPGHYVSLIIPLFTRVKLLRPTDTLALGHAYRLVTT
QEVMKVLRAKKYAKQQQQQHPESVDKTTGQGHHPSTRLQ-----
>Medtr8g063200
MGNCQTIDAAALVIQHPSGKIERLYWSVSASYVMRANPGYYVSLIMPLFTRVKLLKPDDTLTLGHAYRLITT
QEVEKVMKAKKRKATVED-----VEMLRPKSWRPSLQSISEFSG
>AT1G10530
MGNCQAVNAAVLVLQHPGGIIDRYYSSVSVTEVMAMYPGHYVSLIIPLFTRVQLLRPTENLVLGHAYRLITS
QEVMKVLREKKSAKHQIEK----TTT-KSKTWRPSLQSISEATS
>AT1G60010
MGNCQAVDAAALVLQHPDGKIDRYYGPVSVSEIMRMYPGHYVSLIIPLFTRVKLLRPTENLVLGHAYRLITS
QEVMKVLRAKKYAKHQSET----SKESRSKTWRPSLQSISEATS
>Medtr5g035430
MGNCQAVDAAVLVIQHPCGKIDRLYWPVTASEVMKTNPGHYVSLIMPLFTRVKLLRPNETLNLGHAYRLITN
QEVMKVLKAKKHAKTEGEA----VK-SRSKSWRPSLQSISESPK
>Solyc05g006030
MGNCQAVDAAALVIQHPNGKIDRMYWPMTASEVMKMNPGHYVSLIIPLFTRVKLLRQTDTLVLGRAYRLVTT
QEVMKVLRAKKHAKNQPEL-------SSSKSWRPSLQSISESNS
>Thecc1EG010230
MGNCQAIDAAALVIQHPCGRIERLYWPIPASEVMRMNPGHYVSLIIPLFTRVKLLRPSDTLALGHAYRLITS
QEVMKVLKAKKYAKQQLDS----NEKSRSKSWRPSLQSISEAGS
>Vitvi01020165001
MGNCQAIDAAALVIQHPCGRIERLYWTVSAGEVMRMNPGHYVSLIIPLFTRVKLLRPTDTLVLGHAYRLITS
QEVMKVLRAKKYAKNQVES----AEKSRSKSWRPSLQSISEAGS
>Medtr3g078300
MGNCQAIDAATLVIQHPSGKTEKFYSSLSASQVMKMNPGHCVALLISTLTRIKLLKPNDTLILGHVYRLITT
QEVMKGIREKKQAKNMSHKPDLV-KTFSNQVWSINI--I-FANS
>AT5G62900
MGNCQAAEAATTVIQQPDGKSVRFYCTVNASEVIKSHPGHHVALLLSSVTRIKLLRPSDNLLLGHVYRLISS
EEVMKGIRAKKSGKIHGEFSVAE---SKVRAWQPSLQSISESTS
>Solyc06g071320
MGNCQAIDNAALLLQHPNGKVEKLYSSVTAHQIMKINSGHYVSLLLTTVRRIKLLKPNDSLVLGQIYRLVTA
QEVMKGLCAKKYAKLEYSCEKLT-QKLRCRAWHPSLQSISEAAC
>Solyc03g114020
MGNCQAIDNATLLIQHPSGRVDKLYWPVTANEIMKMNPGHYVALLLTTITRIKLLKPTDTLVLGHVYRLITT
QEVMKGLWAKKYSKQQLESGDRS-REFKPRTWHPKLHSISEATS
>Medtr4g106790
MGNCQAIDTATLVIQQPNGKEERLYWPVTASEVMKTHPDHYVALLISTITRIKLLKPTDTLLLGQVYRLISA
QEVTKGMWAKKQAKNSLPESA-Q-KSPKSRTWQPSLQSITESAS
>AT5G50090
MGNCQAVDTARVVIQHPNGKEEKLSCPVSASYVMKMNPGHCVSLLISTLTRIKLLRPTDTLVLGHVYRLITT
KEVMKGLMAKKCSKESKGSDDKL-EMNISRSWQPSLQSISEGGS
>Rc30147m013999
MGNCQAVDAATLVIQYPCGKVDKLYWPVNAGELMKTNPGHYVALLLSTITRIKLLRPTDTLVLGHVYRLIKS
EEVMKGLWAKKQAKNLQYSESSQ-KPLRSRTWQPSLNSILEAGS
>Vitvi01007810001
MGNCQAIDAATLVIQYPCGKADKLYWPVSASEVMKMNPGHYVALLITTITRVKLLRPTDTLVLGQVYRLITA
EEVMKALWAKKYAKTQAASADM---AMRPRTWQPSLHSILEGGS
>Pp3c2_3800
MGNYMCVQWPPTKVIRADGTIEVYKHAVTAGELMKQYPDHSVCHSSAMLTESSALPAEKELEGGRLYYVLPT
QKFHQASKSEGKV------------G-RSNSWKPCLETINEVSA
>Pp3c1_38210
MGNYMCVQGPPTKIIRPDGTIEVFRQTVTAGDLVKQYPDHLVCHSSAMLTPSSALPAEKELEGGRLYYVLPA
HKFQEKIKS---QG-----------R-RSTSWKPRLETINEVGA
>Pp3c10_7880
MGNYMCVDEPPRKVIRPDGTIEVFRRVVTAGMLMKQYPGHSVCHSSAMLTTKSVLPEDKELESGRLYYVLPS
HKFQDKEPSSPAGG-----------Q-RSNSWKPRLETITEVGS
>Pp3c14_22510
MGNYMCGQNLPTKVIRPDGTIEVFRKTVTAGELMKRYANHSVYHSSSMLTANSALPKNKELEGGRLYYVLPS
HKFQATEKSSSTVK-----------Q-RSTSWKPRLETINEVGA
>Sphfalx0027s0102
MGNHVCLELPPIKVVEPDGEIQVFKRPVTVAELIKLHGDYFVCHSKALLTPKAVLPKHQQLEAGRLYYILPN
SKLLVQQQEDDNDEIFDRKK-PMIMQLRSNSWKPRLETISEVGA
>Sphfalx0088s0024
MGNLMCL-LPPVKVVTPDGGIQAFKRSVTVAELIKLHPDHFVCHSKALLTQKAVLPKDLQLEAGRLYYVLPI
SKLQEQEQELQLE-LMGHHDKVIARR-RSNSWKPRLETISEVRA
>Sphfalx0051s0109
MGNYLCVRPPCIKVVKPEGGIQVFKRSVTVSELTRLHPHHFVCHSKSLLTSKAVLPQDMELEAGRLYYILPS
SKLQDLLERQQLQDNLDQLHMNAVRSARSNSWKPRLETISEVSA
>Sphfalx0036s0077
MGNYICL-LPPVKVVKPDGGIQVFKRSVTVLELIKLHPDHFVCHSKALVTSKSVLPKDVVLEAGRLYYILAN
SKLQDHQQAE----CNLELHMNLVTGVRSNSWKPRLETISEVSA
>Solyc01g109250
MGICTSSVTKVAMVIQMNGKLQEFQ-PITAGDILIQ-PDFFLCSSEAMDSLVPQLAKDEILQLGQLYFLLPV
SKLQTPLSLQD---LAVKASTALNDYN-----------------
>Medtr4g068850
MGSCASNKSTFVNIVLSNGKLQQFE-PIKAWHVLSQ-PNHFICSSESMGSPFHPVLPNQELQLDHIYFLLPL
SKSNVSLSLQD---LAIKANTALVNDE-----------------
>Thecc1EG006313
MGICASSPPPTTKIIYPGGRIQEFQ-PIKASLVLSQ-PNCFLCNSELMNSRLPHVPDDEELQLDQIYFLMPR
SKSQAPLSLQE---LAIKASTALAHLGSKVVF------------
>Rc29851m002462
MGNCASPRQSTAKIVDRDGRLQEFQ-PIKANYVLSQ-PNCFLCSSESMNSPVSPVPDDEELQVGQIYFLMPL
SKSHVLLSLQE---LAIKASAALAQSG-----------------
>Rc29676m001699
MGLCASSSSTTIMVIHGDGKLQVLQ-ATKARKIRSQ-PNYFLCSSESMGTCVPHMQDDEDLQMGQIYFLLPL
SQSRKPLLLPD---LAVKANSALGQH------------------
>Thecc1EG000492
MGACVSSSTTSAKVVHIDGRVQEFQ-PIQAKGVVSQ-PNCFLCSSECMGTCVPRLPDDEELQPGQIYFLLPL
SQSDKPLSLPD---LAIKASTGIRKD------------------
>Aqcoe6G105000
MGICASSWSSTVKVVHLDGRLQEFE-PIKVGHILSQ-PSCFLCSSETMDTLMPHVPYAEELQLGQIYFLMPL
SQSFVPLSLTD---LAIKAGQALSKSV-----------------
>Aqcoe6G105100
MGTCVSSKPSTIKIIHVDGRLQEFQ-AIVARHILSQ-PNRFLCSLESMDSYVQQVPETEELQLGQIYFLLPL
SQSHTYLSLPD---LAIRASTALRKHG-----------------
>Aqcoe4G235400
MGTCVSSKPSTIKIIHVDGRLQEFQ-AIVARHILSQ-PNRFLCSLESMDSYVQQVPETEELQLGQIYFLLPL
SQSHTYFLYTI---------------------------------
>Rc29851m002464
MGICSSNPSLAAVLILENGQLEEFY-PVTVSQILKR-PSCFVCKADDMDDFILGIDDDEELQLHQLYFALPV
SWLSSRLKPQQ---LAVKASLALETA-RRSEFSLKILDV-----
>Aqcoe5G202900
MGICNSTSVSTIKVIHQDGKLTEFY-PVKVSQVLQK-PSCFVCNSDEMNDFVLAMKGDEHLQPGQLYFVFPL
TRLKYPIQAEE---LAVKATTALTKNLKRCNFTSKLSAI-----
>Thecc1EG006308
MGICNSCSAVTAKLILQDGRLQEFD-PVKVSHVLER-PDCFICSSDDMDSILCAIAEEDQLQLGELYFALPL
SWLNSPLRTEE---LAIKAGKALKLGVSGSSFTAKLTVI-----
>AmTrs00059.176
MGLCCSCMISTAKLILLDGKLQEFG-PVKVSHVLQH-PSCFICNSDNMDDFISAVSSDDELQPGQLYFALPL
SKLQKPLKASE---LAVKASCALKKTLYRPSFKDRLGA------
>Medtr8g078790
MGNCTSFQVETSKVVVHDGTMREFY-EVKVGYVLQL-PDCFICDSDEMDDVVLAMHEDEVLRLGQLYFALPL
TRLKKPLPVVE---LAVKASSALTKSPGRGKFMAALSA------
>Aqcoe6G104900
MGICSSSSVATAKLILCDGTLQEFY-PVKVSYLLTK-PNCFICNSDEMDDYVLAINEDEEIQVGHLYFALPL
SKLRHPLQAED---LAVKASLALMKSQRARNFTPKNKL------
>AT3G50800
MGACASRRTETAKLILPDGTLQEFT-PVKVWQILQK-PTSFVCNSDDMDDAVLAVPGSEDLRPGELYFVLPL
TWLNHPLRADE---LAVKASSALAKS-GRRKFTAELSSI-----
>AT5G66580
MGACASRRSDSAKLILLDGTLQEFS-PVKVWQILQK-PTSFVCNSDEMDDAVSAVAGNEELRSGQLYFVLPL
TWLNHPLRAEE---LAVKASSALTKSKGKRRFTANLSTI-----
>Vitvi01031898001
MGICSSCSVATAKLILQDGKLQEVC-PVKVSFLLQK-PACFICNSDDMDDFISAINSDDELQPDQLYFALPM
SWLKRPLRAEE---LAVKASEALMRGERGRDFTTNLTM------
>Medtr5g018720
MGNCSSSRVATAKLILQDGRLQEFS-PVKVSYLLQQ-PSSFICNADEMDDVVTAVDENQTLQPGQLYFALPL
SWLRQPLQAQE---LAVKASSALMKS-GVEKFTALLSS------
>Solyc02g065430
GIICSSYSVATAKLILHDGTLQEFY-PIKASFLLQN-PTIFICNSDEMGNVVCAVKAEEELQLGQLYFALPL
TQLKHKLKAEE---LAVKASSALNTSDRRKKFTVKLSSI-----
>Solyc03g044860
MGICNSCSVATAKIILQDGRLQEFY-PIKAWYLLQK-PTIFICNSDEMGDKISAINAEEELQLGQLYFAMPL
KRLKSRLGAEE---LAVKASSALKRTN---KKTAKLSV------
>AT4G37240
MGICSSSQVATAKLILQDGRMMEFN-PVKVGYVLLK-PMCFICNSDDMDDAVAAISADEELQLGQIYFALPL
CWLRQPLKAEE---LAVKASSALMRGMRRKCYAAELST------
>Vitvi01003763001
MGICSSCSVATAKLILQDGRLEEFY-PVKVSYVLQK-PSCFICNSDEMDDVVSAIHDDEELQPGQLYFALPL
SRLKQPLQAEE---LAVKASSALMK-DDITTFFGFLDKSFSYVL
>Vitvi01003765001
MGICSSCSVATAKLILQDGRLEEFY-PVKVSYVLQK-PSCFICNSDEMDDVVSAIHDDEELQPGQLYFALPL
SRLKQPLQAEE---LAVKASSALMK-D------ALVISHFSVHG
>Rc29676m001698
MGICSSCHVATAKLILQDGRLQEFY-PVKVSYVLSK-PTYFICNADEMDDVVSAINDDELLQPGQLYFALPL
SRLKHPLQPEE---LAVKASSALMKSRGRGKFTAMLS-A-----
>AT2G23690
MGICSSYQVATAKLILHDGRMMEFS-PVKVGYVLQK-PMCFICNSDDMDNVVSAISADEEFQLGQLYFALPL
SSLHHSLKAEE---LAVKASSALMRSVGRRKYAAKLS-K-----
>Solyc02g089990
MGICSSCSIATAKLILQDGRLQEFY-PVKASYLLQK-PSIFICNSDEMGDVVSAISADEELQPGQLYFALPL
SNLKRRLKAEE---LAVKASSALNN-RRRGKFTARLT-A-----
>Thecc1EG000495
MGICSSCHVATAKLILQDGRLQEFY-PVKASYVLQR-PMCFICNSDEMDDVASAIQEDEELQPGQLYFALPL
SWLQHPLQAEE---LAVKASSALMK-PGRRKFEAMLS-A-----
>AmTrs00022.22
MGSCLSTPLHTAKLVLTSGGLHEFV-PVTVDQVLQS-PSSFICHADQMNDCIPPLKASEELQLGQIYFLLPL
TKLHYPLEPSE---LAVKASTALSEG-AYRKFRLRLSTI-----
>Solyc04g082960
MGACLSSKQLTSYVISIGGELRQYV-PINVSQVLQS-SSTFLCSSDRLDHFIPSLDSQYQLLPNQIYFMLPA
SKLKYPLTASD---LALKASTALEELNAVRSFRK-LITI-----
>Aqcoe5G109600
MGSCFSSAPLTAKVITLNGNLQEYV-TITASQVLETSKSCFLCNSDKLDEFIQPIDPREELQVGQIYFILPA
NRLKSRLSAQD---LAVKASSAIAKSDAIRSFRLRLNTI-----
>Vitvi01013456001
MGGCVSSSTATAKLISLHGELREYA-PVTVSQVLHFSSSCFVCNSDSLDDYIPAMNADDELLPGQIYFLLSA
TKLQYRLTASE---LAVKASIALQNHAAVRSFRLRLTTI-----
>AT1G21010
MGICVSFSSPTVKIVTVNGDLREYV-PVIASQVLEAPSSYFICDSDSLDDFIPAIKSEEPLQADQIYFVLPI
SKRQSRLTASD---LAVKASVAIQNSVAVRSFRLKLSTI-----
>AT1G76600
MGLCVSVSSTTAKIVTINGDLREYV-PVLASQVLESSSSYFLCNSDSLDDFIPAIESDEILQANQIYFVLPI
SKRQYRLSASD---LAVKASVAIEKARAVRSFRLRLSTI-----
>Thecc1EG034801
MGTCFSLAPPTAQVVSLNGDLHKYI-PVLVSQVLQASSAIFLCNSDRLDDYIPALDIDHQLQANQIYFVLPN
SKLQQRLTSKD---LAVKASVAIQNSVAVRSFRLRLSTI-----
>Rc30170m013727
MGSCFSCLPPAANVVSINGTLRQYV-PVIASQVLDASTSFFLCNSDFLDDLIPALDSDAQLYANQLYFILPK
SKLQNRLTAPD---LAVKASVALQNARAVRSFRLRLTTI-----
>Bradi1g09220
MGACNSCEATAARVVLADGELQRFG-GTRASQAVKAAGACFLCSADGLGGAVAAVAGDEELQPGQLYFVLPA
AMRRRPLQAEE---LAVRASAALVGDARGRDFVPDLGAI-----
>Seita9G099200
MGACNSC-SAEARVVLADGALRRFG-GTRASQAVKAAGAWFLCSADELGGAVAGVGPEEALQPGQLYFVLPA
AMRRRPLQAEE---LAIRASAALEGDARGRDFVPDLGAI-----
>Bradi1g07420
MGLCVSC-AATARVVLPSGELREYP-PATAALALEEKQGWFLCDADAMEGSVASVGGGEELRPGQIYFVLPA
ETLRRRLTGEE---LAVKASAALVKASSPPRFSPDLTAI-----
>Seita9G077200
MGICVSC-AATARVVLPSGELREYP-PATAAMALEEQGSWFLCDADGMEGPVAAVAPGEELQPGQIYFVLPA
EMQRRRLTRDE---LAVKASSALVKAAAATRFSPDLTAI-----
>Seita2G021200
MGLCLSSPRDTALVLLPTGELREYR-PATAARVLEDGGGWFLCDADRMEGPVAAVGADEELRAGQIYFVLPA
GARRRGLSREE---LAVRASAALSRAQRLERFASDLTAI-----
>Bradi1g55830
MGLCMSSLAATAMVLLPTGKLREYR-GAKAAQALEDEKGWFLCDADAMDGPVPAVGGAEELRPGQIYFVLPA
EARRNGLPRED---LAVKASAALVSKEMQPRFAPDLGAI-----
>Bradi1g55825
MGLCMSSSAATAMVLLPTGELREYP-PATAERALEDEKGWFLCDADAMEGPVPAVDGAKELRPGQIYFVLPA
DARKNGLRRED---LAVRASAALVKKEMQPRFAPDLSAI-----
>Seita4G211000
MGSGLSSAAAPALVVAADGSLREFPAPVSASDVLN-SSNAFVCSSDALDADVPALGADELLRPGQIYFVLPA
EMLGRPLSSAD---LAVRASDALAAR--RPPMRRALSTI-----
>Bradi1g35690
MGSGLSRQQHSARVIAADSSLREFASPVSVSDVL--AGLFFLCSSDALDAEVPALEGGELLRPGQIYFVLPK
AMLGRPMSSAD---MAVRASEALAARG-RSPVKRALSSI-----
>Bradi3g06790
MGAKLSSSPAPVRIIAADGSLKELAG-VSVSDVL--ASSFFLCSSNALDQSPPALASGELLQPGQIYFVLPA
AALGRPLSSAD---LAVRASAALAAK--RSRLKRALSII-----
>Bradi3g06800
MGAKLSSSPAPVRIIAADGSLKELAS-VTVSDVL--ASAFFVCSSDALDQSPPALAPGELLQPGQIYFLLPA
AALGRPLSSAD---MAVRASAALAAK--RLRLKRALSII-----
>Seita1G053300
MGLRLS-PPAPARVIAADGSLKELAS-ATVSDVLSLVVSFFVCNADALNEHPPALAPSDLLRPGQMYFVLPA
DLLGRPLSAAD---LAVRASAALAS---RSRLKRALSII-----
>Seita1G053500
MGLKLS-SPAPTRVIAGDGSLKELAS-ARVSDVLGHAPAFFVCNSDALNEHPPALAPGDLLRPGQIYFVLPA
AMLEKPLSTAD---LAVRASTALASSG-TSRLKRALSII-----
>Seita2G257300
MGSCVSFPVATAKVVNLDGSMAQFG-PVTAREAMLASPPRFLCGSDELDAPARALAADEALQPGQLYFVLPA
PMLRRPLSGND---LAVRAATALAAEG--RPGVQRLSAI-----
>Seita2G257400
MGSCVSRHALTAKVVGLDGSMAQFA-PVTAHEALAASPPRFLCCSDELDAPARALGARDALRPGQLYFALPA
SMLQRPLSAQD---LAVKASAALGTAD-RPAAVQRLSAI-----
>Bradi4g33975
MGSCVSR-AITANVVDIDGSMAQFA-PVTASEALEATQLFFLCSSDELEAPPRALAADEPLQPGWRVALLGA
AAAHA---------------------ARAAARAKRLGAI-----
>Bradi4g33970
MGSCVSR-ATAAKVIDIDGFLVQIA-PVTASEALGTSARFFLCSSDELDAPARALAADEPLQPGWLYFALPL
PMLRRPLSGQE---LAVKATSALATASR-TAGVQRLSAI-----
>Bradi4g33950
MGSCVSR-APTAKVIDMDGSMAQFA-PVTASEALGTSARFFLCSSDELEAPPRALAADEPLQPGWLYFALPL
HMLRRPLSGQE---LAVKASSALAASGR-AAAVQRLSAI-----
>Vitvi01021218001
MKNTIRCALDVVRIVHSNGHVEEIG-TITASEIMKAHPKHVLKKPSSSVPKIVVVPPDAELQRGKIYFLMPI
PPPPEKTRSRSGDVQ----LARAIER-GLTPWWLHKL-------
>Bradi2g50400
-METIRCALDVVRIVHSNGRVEEI-EPVLAGEIMKAYPKHVLRKPPSTVQKPVILPPNAELQKGKIYFLMPV
MSPPAPEKKKQAAA------NPNSKG-RVAVWRPHLESITEDDL
>Seita5G324700
-METVKCALDVVRIVHSNGRVEEIGGPVLAGEIMKAYPKHVLRKPPSTVQKPVILPPNAELQKGKIYFLMPV
MAAPAAEKAPAPEKA----QAPAAHA-RVAVWRPHLESITEDDL
>AT1G29195
MKETIRCALDVIRIVHSNGHVEEIG-TITASEIMKAHPKHVLKKPSSPATKIVIVPPEAELQRGKIYFLMPA
TKSDKCAGGGKIRRA----NAVVKK--RVGVWRPHLESISEIIT
>Solyc03g006160
MRNAIRCSLDVIRIVHSNGKVEEIDSHIKASQIMKLYPKHILKKPSSSTPKIVIVPPDAELQRGKIYFLMPM
PSSCSSSSSSSTPRT----RSRLS---RDRVWRPHLESISEIVS
>AmTrs00021.24
MKDTIRCALDVVRVVHLDGRVEEFR-EIQAGEIMKANPKHVIRKSL--VRSVVVLPPDAELRRGEIYFLMPV
ASPPKKARVRRKK--------------RVGMWRPHLESILEAIT
>Rc29900m001629
LKNTIRCALDVIRIVHSNGRVEEIG-TIRASEIMKAYPKHVLKKPSSSVPKIVVVPPDAELQRGKIYFLMPM
PSTPPEKQIKTKTKT----ATTMTTH-RVGVWRPHLESISETSN
>Aqcoe1G225300
MKNSIRCALDVIRIVHSNGSVEEIG-TIRAGDIMRAYPKHVLRKAT-SLPKIVIVPPETELQRGKIYFLMRV
SSLPDQKIRSKSSTQ----KELECNS-RVGVWRPHLESITELPA
>Aqcoe4G043100
MKNSIKCVLDVIRIVHSNGRVEEFH-TILASEVMKANPKHILRKAS--VPKIVIIPPEAELQRGKIYFLMPV
ASQPQKTKSAGSTTR----REM-----RVGVWRPHLESISEAQS
>Thecc1EG029694
MKNTIRCALDVIRIVHSNGRVEEIG-TIKASEIMKAHPKHVLKKPS-SVPKIVIVPPDAELQRGKIYFLMPV
PSTPQKTRSKSSSTK----RESLDNS-RVGVWRPHLESISETPN
>Solyc02g076800
MKNTIRCALDVIRIVHANGKVEEIG-SVKAAEIMKIYPKHVLKKPSSSCPKIVVVPPDAELKRGKIYFLMPL
PTPSSEKNRSKSSTT----RKKKTRS-RVGVWRPHLESISEAAN
>Medtr2g016150
MRNSIRCALDVIRIVHCNGRVEEIG-SIKASEIMKTYPKHVLKKPSSPVPKIVVVPPDADLQRGKIYFLMPL
PTPPPPDKNNHRHSV----RKKRKE--RVAVWRPHLESISESPT
>Bradi2g22450
MGNSLRCALDVVRVVHLSGHVDEFC-PLIAADVLAAHPSHALTAAGSAARRIAIVPPDSELRRGRIYFLIPT
TACPAAAPKAKAAAN----HNGA----RAGVWRPRLESIAEEPS
>Seita3G207000
MGNSLRCALDVVRVVHLSGHVDEFC-PLAAADVLAAHPNHALTDAWSAARKIVILSPDSELKRGRIYFLIPS
ACSAPAAEM-----K----R-RS----RPGVWRPRLESIAEEEP
>Bradi2g53770
MGNSLRCSLDVVRIVHLSGRVDEFC-PITGAAVLAAHPNHTLATAWSSTKKLVIVSPDSELKRGRIYFLIPS
ATVPGADRRKKN---------RP----RIGVWRPELESIVEETS
>Seita5G365600
MGNSLRCALDVVRIVHLSGHVDEFC-PVAAASVLAANPNHTLTTAWSPSKKLVIVSPDSELKRGRIYFLIPS
ATLPADRRSKKQ---------GS----RVGVWRPQLESIVEEAS
>AmTrs00010.33
MGNSLRCALDVVRVLHADGRVDEYG-PITAGEVMKANPKHVLAQPTCQVQKSSIVHPDHLLRKGKIYFLIPA
YTLHRRPKNSTHSQS----NNNNNNN-QVGAWKPALGSISETDS
>Bradi1g65090
MGNSLRCSFDVIRIVHLNGHIEEYR-PLTAGDVMAAHPSHVVSRPCPQARRILVVAPGSELERGCFYFLVPA
SSVPEKKKKRKPSQK----KGPSS---RATVWRPHLQIIPEELA
>Seita9G436900
MGNSLRCSFDVIRIVHLSGHIEEYR-PVTAGEVIAAHPNHVLSRPCSQARRILIVAPDSELKRGCFYFLVPA
SSVPEKKRKPQQKKK----TA------RSTVWRPHLHSILEEDA
>AmTrs00023.48
MGNSLRCALDVIRIVHCNGRVEELG-SIRAGEVMKANPKHVV-KPCVPVQGIVILPPDAELERGEIYFLIPF
SALGLEKHHTKPTKR----KDKKD---RVAVWRPNLESISEGMS
>Solyc06g007370
MGNSLRCALDLIRIVHLNGHVEEIS-PITAYEVLKNYPNHVLSKPCSQARRILILSPESELKRGSIYFLIPA
SSVPEKKKKSGITSR----L---P---KVVVWRPHLTTISED--
>Medtr5g074290
MGNSLRCALDLIRIVHLNGYVEEIR-PISAGEVLKANPNHVLSKPSSEVRRILILSPETELKRGSIYFLIPS
TSLPEKKRRVRRSVL----ENKKV----SRSWQPHLESIIEDLC
>Vitvi01024628001
MGNSLRCALDLIRIVHLSGYVEEIR-PVTAGEILQAHPNHVLSKPCSQVRKILILSPESELKRGSIYFLIPA
TSLPEKKRSGSGSNS----K--KS---RVGSSPIGVVSMYFEFH
>AT2G30230
MGNSLRCALDLIRIVHLNGHVDEIS-PMTAGEILQANPNHVLSKPCSQVRKILILSPESELKRGSIYFLIPD
TSMPEKKKTKKRKEK----K--PL---SVSTWRPHLDSITEDLN
>AT1G06980
MGNSLRCALDLIRIVHLNGYVEEIR-SITAGEILQANPNHVLSKPCSQVRKILILSPESELKRGSIYFLIPD
SSLPEKKRRRKDTPK----K--NL---SVSTWRPLLDSISEDLN
>Medtr3g031140
MGNSLRCALDLIRIVHLNGCVDEIH-SITAGEVLQANPNHVLSKPSSQVRRILIISPETELKRGSIYFLIPA
TSLPENKRNGSIVSN----K--KA---RVGIWRPHLASISED--
>Thecc1EG042236
MGNSLRCALDLIRIVHLNGYVEEIG-PVTAGEILKANPNHVLSKPCSQVRKILILSPESELKRGSIYFLIPS
SSLPEKKKSGVHHKT----K--SK---RVGVWRPHLASISED--
>Aqcoe2G081100
MGNSLRCALDVIRIVHLNGHVEELG-PISAGEVLKANPNHVLSKPCSQVRRILILSPESDLKRGSIYFLIPS
ASILEKKRNSNNRKN----A--KK---RNGVWKPHLESIYEDL-
>Aqcoe1G148100
MGNSLRCALDVIRIVHLNGHVEEIR-PILAREVLEANPNHVLSKPCSEVRRILILSPESDLKRGNIYFLIPN
SSLPENKRGTSNKKK----A--AK---RVMVWRPHLESITEDL-
>Bradi2g04050
MGNSLRCALDLVRVVHLGGRVDEYY-GVSAAAVLAAHPDHVLTKPCASPARILVVPPGSELRRGEIYFLVPA
ASVMSAADAKTKKKA----AIAGD---HAAPWHPHLARIAEDPP
>Seita5G116400
MGNSLRCALDMVRIVHLSGRVDEYR-AVSAGEVLAAHPNHVLSRPCSSVRRILIVSPDSELERGEIYFLIPA
ASVPDAKKGGGGGGP------------HAAPWQPHLACIAEDL-
>Bradi2g34540
MGNSLRCALDLIRIVHLSGRVEEYR-PVAAGEILAANPNHVLSKPCSQVRRILIVSPESELERGEIYFLIPA
SSVPERKKKSGGGSA------------RAAVWRPHLECIVEGT-
>Seita7G273700
MGNSLRCALDLIRIVHLNGRVEEYR-PVAAGEILAANPNHVLSKPCSQVRRILIVSPDSELERGEIYFLIPA
SSVPPEKKQKGTKSS------------RTAVWKPHLECIVEDS-
>Seita5G082300
MGNNPSCAAAATKVIHADGTVTRLARPVRASELMLDHPGQFVCDSGRLGCRVPGVAADELLRPRHAYFLLPM
DMLYSVLTD----EALSESHAATAAA---RAWQPVLDTIEEVP-
>AmTrs00105.76
MGNITSCSSGKVKVMRVDGRVEEYTRPIRVAELMLENPQNFVCFSGDLGRRIPAIPADEQLEGCKLYFLFPM
EKLYSVLCE----EELAGMALEVTKP---MKWRPALETISEFPW
>Vitvi01008464001
MGNATSCNTGVVKVLSSDGRLEVYTRPVKAAELMLDKPGHFVCNSTDLGQRIPGLSADEELELRQLYFLLPM
EMLYSVLTH----ESLSYKASKVVKH---RSWSPALETISVVIY
>Aqcoe5G047100
MGNTASC-GGVIKVLFKDDTVQVLTKPVKAVELMLEHPRHFVCDSNDLGHRIPGLAADEELERRHLYFILPI
EMLYSVLTN----DALSLKASKLMKS---RSWRPALDTIVENSC
>Medtr8g107420
MGNVASC-KGVFKVLLLDGRIETHSKALRAAELMVEYPGQFVCDSSYLGHRIQGLLADEELETRKFYFLLPM
DLLYSVLTH----EALNYKASRATKH---RSWRPALETIDETPS
>Thecc1EG012897
MGNAASC-SGVVKVLFPDGNMQMYTKPVKAADLMLENPGQFVCDSSSLGYRIHGLTADEVLERRQVYFLLPM
ELLYSVLTH----ECLTCKATKALKH---RSWRPALETIVETPC
>Rc29653m000302
MGNAASCSNGVVKVLPSNGTLQIYTKPVKAAELMLENPGQFVCDSSSLGHRIQGVSADEELERHQLYFLLPM
DLLYSVLTQ----ECFTCKATKGLKY---RSWKPALETILET--
>Thecc1EG004788
MGNYIST--TAGKVILWDGSVQQFNWPLTAAELMLEHPQQVVVEFHSAEKRPIPLPADSKLDMNKVYVMLPV
KRGKPTTLS----SRVLLSANSVLRS---KGWKPSLDTIKEKKV
>Bradi1g64620
MGNLVSA--GGGKVVMADGSVRALSEPVSVAELMMDHPRHFVVDAHALATKVAPLPADHVLGAGGVYVLLPA
VRGKV---S----ARVLAS-ASLARS---RGWKPSLNTIEERVM
>Seita9G431400
MGNLVSA--GGGKVVMADGSVRALSEPVSVAELMMDHPRHFVVDARVLGAKVAPLPADHVLGAGGVYVLLPA
TRGKV---S----ARALSAARSLARS---RGWKPSLRTIEERVA
>Seita5G025600
MGNLVSQ-GARPVVVAPDGSRTRVEEHTGVAELMIDAPGHVVARASDVERRVRPMAADELLHAGEVYLLVPA
GRAGARLGD----RAIGLLVSGKKKS---RQWRPVLDTIYEA--
>AmTrs00057.20
MGNCTSH-KTPPTIIDLGGNTSRVLEHTKIAEIMLENPGHLVSPVAGITRRISALKADEELASGEVYFIFPA
NRLNSRVSD----EFLDG-----------RNWMPVLETISEA--
>Aqcoe2G202200
MGNF----PTTANFFDSQGNFQRVELPVKAAELMLEAPGSVVCPVDELSRGIWALRADEDLIAGKFYLMFPA
NRVYCKVSE----MLIKAACRKK------KQWRPMLEPIYEVA-
>Thecc1EG004789
MGNCTSG-KKMAKVIDSQGNLRKVKLPAKAAELMLEEPGHIISPVEELTRRVAAMRADDELLAGKFYVLVPI
GRVHCKVTD----AIIEAVCN--------RPWTPVLEPISEVL-
>Rc30076m004673
MGNY-SS-LKTAKLIDSKGTLRQLKLPVKAAELMLEEPGYVVSAAHELTGRVIALRAEDEVLARKVYLSLPL
CRVNRKISE----SIIQCAVAVEK-----QRWTPVLEPIFEEPY
>Vitvi01028106001
MGNY-MT-PKTAKLFDAHGNLRRVKVPVTAAELMLEEPGYVVSRVDDLTRRIPAMRADDVLLEGKAYLMMPV
SRVQSRVLG----S---------------RQWSPVLETISEGS-
>Bradi2g46810
MGNFASC-AKGARVVLPDGGVRLVRPPATAAELMLEAPGHFLADARALGRRIAALAADEDLELGAVYAAFPM
KRLGSQAVP----ARLAAVFAREAAR--LSRRRPTLETIHEESY
>Seita5G274600
MGNFASC-GRGARVVLPDGRVRQVPLPATAAELMLEVPGHFLADARALGRRIEALPADEALVRGALYATLPM
KRLGAPVAP----ARLAAAVIASGEKA-RRSRRPTLETIQEESY
>Seita5G274800
MGNFASC-GRGARVVLPDGRVRQVPLPATAAELMLEAPGHFLADARALGRRIEALPADEALVRGALYAALPM
KRLGAPVAP----ARLAAAVVASGEKA-RRSRRPTLETIQEESY
>Bradi2g17310
MGNYLSC-KQGARVILPDGRVRQVPLPATAAELMLDAPGHFLADARAAGARLAALSADEDLEMGAVYATFPM
KRLGTPLAA----HRMAAAATREARRGHTRGESPDLQILK----
>Seita3G155000
MGNYLSC-R-CARVILPDGGVRQVSLPATAAELMLDAPGHFLVDARAAGARLAALPADEELELGGAYAAFPM
KRLGTPLAA----ARLAAAAAREARRA--RSRRPTLETIHEENY
>Solyc01g009490
MGNFISC-SRPTRVIFQNGKIYKFNEPIIAAELMLESPNCFLVNSSSLGRRFSALSADEELELGNIYIMFPM
KKVNSIITT----KSVGKLGSENEAT---EFRKPLLETIMEEQV
>AT3G03280
MGNYVSCS-PLAKVILPDGGVRDIHVPTKAAELMMEMPSYFLVDTKSVGRKFIPLAADDDLDLGHVYVAFPM
TRATSAANA----SRLYLTGKKRTKN---KSKKPQLETIAEDHV
>AT5G17350
MGNYVSSS-SAAKVILPDGGVRNIHAPMKAAELMMEIPSFFLVDAKSLGRKFCPLAADDDLQIKHVYVAFPM
TRATSAANA----SRLFVAAKKQRRH---KSKKPKLETIVEESL
>AmTrs00105.75
MGNYISC-NSGVKVVLSDGSIRRFDRPVKAAELMLEAPNHFLSNSKSVGRRFSPIPADEDLDMGEVYFMFPM
RRANSMVSP----AGMLMRADKAIKK---RSRKPRLETINEEAT
>Rc29586m000602
MGNYMSSR-KSTKVVLPTGEIRKIRQPTKAAELMMDVPGFFVVNTKSLGKRFYPLSADDDLEKGNVYVMYPM
YRKNSVVTA----GVLFVTANKVMKR---RSKKPLLETIQEESI
>Rc29586m000599
MGNYASCSKSTTKVIFPTGEIKQINQPTKAAELMMETPNFFITNSKTMGKRFCPLNADDDLQKGAVYIMFPM
HKKNSFVTA----SSLFMTANSAVKR---RSRKPLLETIDEEPV
>Vitvi01011790001
MGNYISCS-KAARVIFPTGEVRQFREPLKAAELMLESPNFFLVNSKSLGRRFNPLTADEDLEFGNLYILFPM
KRVNSVVTA----AVYLLAANSAAKR---PSRAPALASVVSDDD
>Medtr2g105800
-----MMW-RGIKVIFPSGEIHKFEEAVKAAELMVEMPSFFVVNTRSLGTRFCALNADEELEYGNVYVMIPM
KKLHSAVTA----ASLLLTAKRVSAK---RSKKPLLEIIAEETV
>Aqcoe3G003100
MGNYISCY-KGTKVILPNGEIRIFDSQITAAEIMLEAPDYFLVNTKSLGKRFQALNADEDLEICNVYAMFQM
KRLNSVVTA----ASLLVKANSATKR---RPRKPVLETILEEPM
>Thecc1EG019323
MGNYVSCS-KATKVILPSGEIRQFNEPIKAAELMLETPNFFLVNSQSLGCRFSPLHADEDLEFANVYVMFPM
KRVNSTVTA----GALFLAANSAAKK---RSKKPLLETIAEEPV
>Solyc03g034410
MGNYVSCS-RSTKVIFPNGEIRNVHPQIKAAEVMLETPNFFIVNSRSLGKRFFALNADEDLEIANVYVMFPM
QKLNSFVSA----AALFLTANTVSKK---RSKKPLLETIVEEPS
>Solyc02g091180
MGNYISCS-RGIKVIFPCGEIRHFYEPIKAAEIMMETPNFFLVNTRSLGRRFSALNADEDLEMGNVYVMFPM
KRVNSFVSA----GALLLTANSVSKR---RSKKPLLETIAEEPV
>Solyc04g007580
MGNFTSCS-KASRVVLPGGEIRQFREPIKAAEIMMEYPSNFLVDSSSLGRRFSALSADEDLEFGSVYIMFPM
KRVNSVVTA----TVILLAANSAAKR---RSRKPSLATIMEEPV
>Medtr1g108640
MGNYVSCA-KATRVILPTGEVKQFREIMKAAELMLENPNYFLVNSRSLSTRFSPLAADEELEFGNVYIFFPM
RRLNSVVTG----AVLFLAANSAAKR---RSKKPILETINEEPI
>Thecc1EG010809
MGNYISCG-KAARVILPGGEIRQFRESIKAAELMLECPNFFLTNSQSLGRRFSALSADEELEFGNVYIMFPM
KRVNSMVTA----AMLFMAANSAAKR---RSRKPSLETIKEEPV
>Bradi4g17060
HSSAHSCLQEAVRLVGCDGRVLTYRRPVTARELMQQHPCHLVCRSDALGEKIPAVSPGEELQPGHAYFLLPA
HLFHSVLSF-VSLALLLLST------NA-RRWAPKLETIEEVAA
>Seita8G141500
PGAAASCKAKVVRLVGCDGRVRAYPPPVTAWELMQQHPRHLVCRADALGEKIPAVAPGEELQPGQAYFLLPA
HLFRSVLSF-VSLALLLLST------GS-RRWAPKLETIEEVVV
>AmTrs00016.280
MGSHISCPLGTVKLIQSDGVVKIYHKPVHASDLMLQFPKHLICDGDSFGQKIPALSEKDELKLGHKYFLLPK
HFFQSVLSF-VSLASDQISPSPSGSSLS-RPWRPKLETIKESDR
>Thecc1EG003511
LGNHMSCRLGTIKIMDSDGIVKIYDRPVHVSELITEFPKHMICRSDSFGQKIPALSKDDQLQLGHRYFLLPK
HFFQSVLSF-VTIANARSPQSPVPSSLS-RHWKPKLETIKEKE-
>Rc30128m008588
MGNHISCPAGTVKLIKSDGLVKIYDRPIHVSELLHEYPKHLVCRSDSFGQKIPALSENDQLQLGHKYFLLPK
HCFQSVLSF-VTIATTSQPQLPHSSTLS-RQWKPKLETIREKE-
>AmTrs00063.42
MGNQSPCKPHPTKLVLMDGQTLL--KKKQARQVMFQFPHSLVCHADSFGHRIPALSLDDILKSGETYFVIPA
DRFSSHV---LSPASLALCPGE----IS-QPWSPKLDTIRERKP
>AT5G12340
MGRINSCRQGIVTLVFFEHVSKT--KKHVAGEIMFEFPDQIVCHADSFGRQIPALAMDDYLIPGQTYFVLPI
ERFQYKI---LTTSIFNSNLEN-VR-LE-HMWSPNLQTISEHKI
>Medtr3g045790
MGNVTPCLPSSAKLIFWQGSTRL--GKHIAGEILLEYPETMVCHADSFGHPIPSLDLEDELFQGETYFVLPI
HLFSCKT---LSVSSFRLHNND-SN-LD-QVWSPKLETILENKV
>Aqcoe2G039700
MGNLSPCRSSSVKLIFWEGSTQI--GNCIAGELMFQFPNMVVCHAESFGHPVPTLSIDDKLISGETYFVLPI
DRFACKV---LTISSLISGS------LE-QVWSPKLETISERKM
>Solyc04g057830
MGN---CNLSTIKVIFHDGTTRM--GKKLAGEIMFEYPDCMICHADSFGQPIPSLGIDDKLKNNDTYFVLPL
DSFTNKV---LSASTLGSNNSN-DN-LG-QIWSPKLDTISEYKI
>Medtr5g089820
MGNITLCSSSIVKLIFWEGTSRS--GKHIAGEIMFEFPEMMVCHADSFGHPIPVLSIDDELMLGQTYFVLPI
DRFAIDT---LSVSAFGSCP------LD-QVWSPKLETITEYKV
>Rc33589m000015
MGNISPCSRSSVKLIFFEGTTRI--GRHIAGEIMFENPDKMVCHADSFGHPLPALAIDDELLPGETYFILPI
DRFSCNV---LTAAALTCSP------LD-QTWSPKLETISEYKF
>Thecc1EG040942
MGNISPCSRSLVKLIFWEGNTRI--GKHIAGEVMFEFPDRMVCHADSFGHPIPALGIDDELMPGQTYFVLPL
DRFACNV---LSASALNSSP------LE-QVWSPKLETISEYKI
>Vitvi01037265001
MGNVSPCSKSSVKLVFWEGTTRI--GKHLAGEIMFEFPDRMVCHADSFGRVVPALAIDDELIPAQTYFVLPI
DLFACNV---LSASAFTSSP------LG-QVWSPKLETISEYKL
>Bradi2g26817
MGNLSPCEEADARLVFWGGPTRPTTAGDVTAEA---P-GHLVCCGESFGLPVPALPPGEPLLAGRTYFVLPA
ARFPCRQ--PLTAASLSPVPA-----AQ-RPWSPGLETISEARK
>Seita3G260000
MGNLSPC-GEAARLVFWGGSARMITAGDVAAEL---PDQHLVCAADSFGLPVPALPPGERLVAGRTYFVLPA
ARFSCRQ--ALTAAKLSPSPAA----VE-RPWSPGLETISEAEK
>Seita5G455600
MGNITPC--AAVRLVYWGGQARL--AGDVAAELPAPATDHAVCPADAFGLPIPVMSPGEELLPGRTYFVLPA
ARFPSLK--VLTAAALSAAPAA-GA-VS-RPWSPRLETIAESDR
>Bradi2g60980
MGNLSPCMPVAARLVYWGGQTRLFTARDVAAE---LVAEHIVCAAESFGLPIPVVAPAERLLPGRAYFVLPA
ARFSAAT--RLTAASLA-PPGT--K-VS-RPWSPPLETISERGK
>Bradi2g61030
MGNLSPCTPAAARLVYWGGQTRLFTAADVAAE---LAADHIVCAAESFGLPIPVVAPAERLLPGRAYFVLPA
ARFSVAT--RLTAASLA-PPAP-GK-VS-RPWSPALETISERGK
>Bradi1g19020
-------QRQAARLVLWGGETRPAVASNLQGATANATHVVVLCRADGFGRPAPVLAASDRLEPGRTYVLLPA
DRLPARGRGAVTAAALSYHGKG-SS-A--ARWSPRLETIEERKA
>Seita2G418700
MA-LLRWGRRVARLVLWGGEARAVM---------VEHAGRVVCRADGFGRPVPVLDIEDRLEADRTYLVVPV
DRLPCGG--VLTAAALSHGGGG-GKGAG-RPWSPQLDTIKERKG
>Bradi1g62080
MGALACFRRRTARLVLWGGEARAVM---------LDFSGSVVCLADGFGRPAPVLAIEDRLAAGATYLVLPV
DRLPQGC-DPVTAAALSYGRA-----AG-RAWSPRLDTIKERKG
>Seita9G399800
MANLAPYGRRAARLVLWGGESRAVM---------LDFAGTVVCRADAFGRPAPVLAIEDRLLAGGTYLVLPV
ERLPQGY-DALTAAALSYDRAA-AA-AGARAWSPRLDTIKERKG
>Medtr2g104800
-------KTMLLRIVHPGGRVEVHDRPVTAAEIMCRNPRCCVAHPFVF-QPWAVVEPDTVLMLGQKFYVVPI
STIRKLQGLSPRNSMTIGSLLD---E-SSDYWQPSLDSITEE--
>Solyc03g117170
-------KNMFVKIVHPGGHVELHDRPVLASEIISRNPKSWICHPTVF-QPWAILPPETTLMPGQKFYIVPI
STLKRLQSLAFKSSFQKQSIL------SFDQWHPSLESISEE--
>Aqcoe7G196400
GRKRDRMKRMLIKIVHPGGHVELHDRPLLAAEIMLRNPRCCVAYPNVF-QPWAIVPPDTMLRLGQKFYVVPI
GTIRKLQKLSLKHSDVGSPCE------SFDSWQPSLASIVEE--
>Thecc1EG027385
-------KNMFVKIVHPGGHVELHDRPVLAAEIICRNPRCVVAHPHVF-QPWSIVAPETVLMPGQKFYVVPL
STIRKLQRLSNKHSTPPSKSQ------AFDQWQPSLASINETEE
>Bradi1g37579
-------RGQFVKLVFPGGHVELLDRPVQAAEVMARHPRFCVARPDVF-EPAAVAAPDTMLHLGRKYYVVPK
STVRRLLKYSSSHS------------SASYSWQPSLHSITEE--
>Seita4G235700
-------RGQHVKLVFPGGHVELLDRPTPAGDVMARHPRFCVARPDVF-EPAAVAAPDAVLQPGHKYYVVPC
STVRRLQKYSAAASAAAGGTGR----GASYSWQPSLHSITEE--
>AmTrs00064.94
------MAKMVLKIVHPGGRVELHEHPILAAEIMYRNPRCCVAHPTVF-QPWAVVEPETLLMLGQKFYLVPI
STIRKLQRASLKPSLRLASPLP-----PVVQWQPGLEGINEETP
>Rc30128m009007
-------NYRVLKLVHPGGFIEIHQKPITAYEVMKKNPRHCVTRPDVF-YPWVVVRPESVLKPGSVFYIVPF
HTIQSLMQRNRCLYEQDSIDS-----QSLIKSRFKLEHLDDSL-
>Thecc1EG002943
FFFFFFLEKGVLKLVHPGRYVEIRKEPITAAEVLKKNPRHSVTRPDVF-YPWIVVRPESVLNLGRVFYIVPN
RKIYKLIKAKGYSIKQSPK--S----HERFNSPSQFE-------
>Medtr7g057900
-------ERGVLKFVHPGRHIEIHREPIIASEVLRRNPRHSITRPDVF-FPWIVVKPESILVPGSVFLIVPN
HTIYNLVKAKGQSNQQHGARPN----K--YVNPPNMTHV-----
>Solyc09g061240
-------EEGLLKLVHPGRRVETHTKPIIAAEVLKKYPRHCIARPDVF-FPWIVVRPEAVLLPGKVFYIVPK
KTIYDLLKAKRQQNIPTLI--N----DTAGMTPKHLTHGKHPNR
>Aqcoe2G399900
-------ENDVLKLVHPGGFVEFHTKPLTAAQVMKKNPRHCVTRPDVF-FPWIVVRPDSVLKLGTVYFVVPN
HTLYRLLRASGARPLKQPS--R----QPVKRC------N-----
>Rc30204m001762
-------RYDALKLVLPGRCVEIHTKPITAAEVLKNYPRHSVTRPDVF-YPWIVVKPEAVLNPGKVFFIVPN
YTIYKLLKAHKKQHNQSPK--N-----KVGSWPEVMSKN-----
>AmTrs00163.30
-------EDGILKVVHPGGSVEIHTRPILASQVMNRNPRHLVTRPDVF-FPWIVVDPDALLNPGHVFYIVPY
RTIYRLLRDNENNVRRTET--H----------------------
>AmTrs00163.27
MGFVATTEEGILKMVHPGGSVEIHTSPILASQIMNRNPRHLVTRPDVF-FPWIVVHPDTLLNPGHVFYIVPY
RTIYRLLQEYKNMF------------------------------
>Solyc12g006190
-------SSSALKIIHVGGVAEYYYMATPASRILNNYPSFILAKPEVF-KPWSVVHKDEILIPGQKYYVIPK
CTLKKLRRRIKKNNSSQDSTKS----SNVSTWKPTLAMINEK--
>Aqcoe6G030200
-------GSSALKIIHVGGLVEFYYMAVPAVKIMDKYPSFLLARPEIF-RPWSLVHPEEILMPGQRFFVVPR
RTVKKLQRRIRQPIESS--SSW----LKVVMWNPTLTVVHEESP
>Thecc1EG002452
-------TSSVLKIVQAGGIVERYYMAMPAVNIMNKYPSSILARPEVF-RPWSLVRSDEILTPGEKFYVVPR
RTVRKLRRRIKKPNSFVSQSSF----GHGVLWQPSLTAISERHG
>Rc29732m000324
-------SPSALKIVHAGGKVETYYMAIPAIRILEKYPSYVLAKPEVF-RPWSVVRPEKILTPGRKFLLVPL
RTVKKLRRRVKKPSSVSQASGS----ANGFLWQPSLNSIDESQG
>Bradi1g01890
LLAT--SAPAVVRVVLWSGVVEVYTGVVLARAVIQNHPGLCLAHPDVF-NPHAMVRPLEPLFPGQKFFLLPE
STIRKLQRAIPESSDDEDEDEE----GAVRSWEPSLPSVVEEAS
>Seita9G014100
LIMS--LRESVVRVVLSSGVVEVYPGVVLACTVIRKHPGLCLAHPDVF-NPHAVLRPLEPLFPGQKFLLIPW
STVDKLKHKIPESSDDDQYYGA----ALRRTWEPSLPSVEEEEN
>Medtr8g069400
-------KDFVVKIAHAGGKQDVYRHAVPVYALMTKYPGMCIASPEVF-SPHSVLWKEDLLLPGHKYILISL
KDVEKLKRKHPEKDGVVEKRIL-----QKFGMET----------
>Solyc05g013500
GQNTDREKDITVRIVHPGGKVDMYDCAISAAQLLKNYPGRHVALPDFF-RPHSLLTADDILLPGQKYLVIPS
SSVEKLKQRHTHKA--EEPKY------KDSRWEPNLESIEEISP
>Thecc1EG010515
-------RDISVRIVHAGGREELYQNAVPVSHLMEKYPGMCIARPEVF-NPHSLLWPKDSLLPGQKYYIIPS
TTALKLKRKHQEKVEDREDMS------RESGWEPSLTSVQELSP
>Rc27504m000646
-------KDFSVRIVHAGGREELYPHEVPASHLMEKYPGMRVARPEVF-NPHSLLWPDEILLPGHKYLMIPT
STARKLKHRQIRKSEGKDEMS------WGPGWEPSLTSVQEVSP
>AmTrs00049.218
-------RECELRIVHAGGFVEKYYVAIRAAEVLEKHPGLCLARPEVF-RPHSLVSPDESLLPGQKFLLVPQ
STVRKLRERHSESSAFERDSV------QGPGWQPSLTSVKELSP
>Aqcoe5G400600
-------KYMNVRIIHAGGLVELYHDAVTAFEVMEKYPGMHLSRPEIF-QPHSILHPYEKLLPGQKFYLVPS
TTVRKLKRRHRKKPKSSEETL------KGLGWQPSLPAIEELSP
>Medtr5g018750
MGVCASCRPSSIMMNISNGAIKEYKKPVLASLVVSENSDNNDCYISNAGECMPRVPDEDELLPGRIYFIVPL
SHSNYPLSLQ----LV----------------------------
>AT1G18290
MGNTSSCSSGVVKLAPFTGTLEVFSKPIKTSDIVSRHSGHFITDSTLLSHRVTAVSPDEYLRPRHLYLLLPT
DMLFSVLTQE----I-----------RKHGSWRPKLETIVES--
>AT4G02090
MGNVAGS-MAAGKVVLSDGRVQNLEEETTVAEIMLENPQHVVVEFDPSKRKLAPLPADKTLEPGKIYLVLPA
KRSGGRAAKSSS-AM------------SGRGWKPSLDPIREKKA
>AmTrs00057.22
MGNYISL-GLAGKIVFPDGTLQRLETPVTIAELMLENPNHFVIELGPDQNRLVPLPADHKATPNKAYLVLPM
RRGNK---------I------------SGKGWKPALDTIVETRV
>Solyc01g079550
MGNSIP--QGTSKVVFSDGTFHCYDKPLTVAELMLEHPQQMVVEFKPIGKRPIPLPADIKLEKNKAYIMLPI
RKGKP--------SI------------SGKGWKPSLDTIKEKSM
>Aqcoe2G202100
MGNFISH-DMTGKVVLSNGTIHEFDQPLTVAELMLEHPQQVVVEFRSLGKRVTPLPADKKLDIKKVYLMIPM
KIGRT--------GV------------SGKGWKPSLDTITEKKI
>Rc30076m004674
MGNYITS-NATGKVILPDGTVHAFDKSLTVAELMLEYPQQVVVEFQQNEKRPAPLPADKKLEAKKVYLILPM
KRGKI--------LV------------SGKGWKPSLDTIKEKKV
>Medtr7g109410
MGNHISF---TTKIIYYDGSVQEFDQPITVAELMLDHPKHVVVEFHSAQKKPTPLPADKNLEMNKKYVMVPM
KPGKP--------VI------------SGKGWKPSLDTIKEKKV
>Medtr1g087230
MGNQVSF-DPTGKVVFLDGSVHEFDEAITVAELMMDHPQKVVVEFHSAQKRPTPLPADKKLDMNKIYLMLPV
KQGKP--------IV------------SGKGWKPSLDTIKEKNI
>Mapoly0024s0004
MGNRMIT-SSKVVVILADGRVEEYMKPVRVSAVLQRHPRHVVVKAGPRHSKGWLMGPDQMLKCKQQYLVLPV
QSGGLTSTVL----K------------KDFEWRPSLDTIPEMPW
>Sphfalx0026s0129
MGNAIVKSMMSAKVMMIDGSVAEFKEPITVAELMMEYPQHLVCHSSAMLQMKAALPADVQLELGRLYYLLPA
SKFQGPLQQQLYQQK-----------TRTSSWKPRLETIQEVGA
>Sphfalx0040s0144
MGNALIAASSCARVVMIDGSFTEFKEPITVAELMMDYPQHLVCHSSAVLHKKAALPADVHLELGRLYYLLPA
SQFQGPLVAGLAHAK-----------TPSSSWKPRLETIQEVGA
>Mapoly0007s0287
MGNTL-M-PKTVRIHQEKGKIMEFYSPILASKLMLEYPNHLIVYRCINNAEVRVVRASTKLELGHAYFLVHI
PEQYLARFSKYFNVAA-----PSQAPHARQSWRPLLSTIAENDE
>Mapoly0070s0100
MGNTVVK-QGTVRIMKTDGNVEELEWPISAEEVMKRHPAHLVIDSTRLTNKIILMRPQMALQPGHLYILYPV
PVNPQREPELSRSLQ--------QS--RGHGWSPSLSSIPESPA
>Mapoly0138s0029
MGNKA---PRYVRIMETGGEFLEFERPVEVSEVMMRYPNHMVVHCFPNRSRITIMHPDQELEPGEDYILHLV
PPHYRKVVFK----S--------PR--VYMGWQPSLESILECSS
>Mapoly0070s0097
MGNAAMK-APTVRVMRTDGKIVEYDQPILASKVMKQHADHLVVHCTPGRSKLTIMRSDQMLVLGQAYLLYPI
PPQYRSSLVK----L--------SA--APVN-----DSA-----
>Mapoly0049s0110
---MG---KPAGRLVHPDGKVEHFTRPMQVTQVMMQNPQYYVGPPA--QSPKAILAGDEFIQPGQLYYLVPA
YLIPPEMFR--------------W--------------------
>Mapoly0169s0012
MGNAA---KRAVRVVRPDGKVEELDSRMKVSELMMQYPDYMVVHCSTSRSKISIMNPEEKLVPGQAYVLYPI
PAQYKQSFLK----Q--------N---EPYVWKPALEAIPESPF
>Bradi1g34120
MGCAFSAPHAGVRVIHTNGYVQDFAADGPVTVRATSSSRYVLCSSAHLPGRA-PFRPDEALQPGTVYFLLPH
SVFQAE-SSA----LM----NRLTA--SPAPWKPRLDRIDESVR
>Seita4G242500
MGCAFSSCPAGVRVIHTNGYVEDFLGPGVTVAVTGSSPRYVLCSSAHLPGRG-PFRPDDTLQPGTVYFLLPQ
SVFQSE-SSA----LM----NRLTA--RPAPWRPRLDRIDESIG
>AmTrs00025.205
MGGFASCKADYARVIHLNGFVEDFPAPTPVIQITGPAPKHFLCSSARLLNSD-PLPLTTHLNPGELYFLLPL
SAFQCG-ASP----LT----ARLGV--RERSWRPVLESIEERSF
>Aqcoe0278s0002
MGSCFSRSLNCVRIVHLNGYIEDFEDPITVKQVTADLPKHFLCTTAHL-GSK-PIGPEVKLQTGCIYFLLPY
SILRSD-TSP----LA----TKLTA--TVTKWKPILDAITEKSM
>Solyc07g008930
MYCCFSFKLKIIRVVHLNGYVEDFDHPISVSEVMGKTKKHFIFTQSQLTCLQ-PLNLDYMLQQGNIYFLLPH
STFQSC-VSP----IA----KRLSG--KSPKWEPILDTIRERSF
>Rc30198m000846
MGSCLSCKLKSIRVVHLNGYVEYFEYPVLVSQITDKSCKHFVSTAAQLTASK-SLKPDAQLQQGQIYFLLPY
STLQAE-VSP----LV----KRLTS--VEKPWKPILDTIREKSF
>Medtr2g037760
MGGCFSSTSKKIRLVHLSGYVEDFEQPISVNQVINNPPTHFVCTSLQLSSSK-PLKGDTQLQPGNVYFMLPY
SILQAD-VSP----LA----KRLTA--RGRLWRPLLDTIREKSF
>Medtr4g127530
MGACYSCLKNNIRVIHLNGFVEDFDQPISASQVIGNPPNYFVCTSIQLSSYN-PLKGDSQLQPGQLYFMLPY
SILEDG-FSP----LA----KRLTA--RMQSWKPILDTITEKPF
>Thecc1EG039416
MGCSFSRVKNIIRVVHLNGYVEDFEYPVSVGQLTGKPPKQFLCTPAQLGCSQ-GLQPDTILEAGRIYFLLPY
STLHPD-VSP----LA----RKLSA--RVRTWRPVLDTIREKSF
>Thecc1EG039418
MGCCFSSTFNTIRLVHLDGYVKDFDHPISVSEVIGKPPKQFLCTAAQLTGFK-PLNLDTQLQPGHIYFVLPL
STLQDD-ISP----LV----RRLTA--RARSWKPILDTIEEISF
>Aqcoe3G207500
MGFAFFNKGVVVKVIKSDGMINIYHRPIIASELMLEFPKHLVCHSHSFGQKIPTLSPNDQLQLGHNYFLLPA
HFFQSV-LSF----SF----ASFNNN-CCPHWKPKLETIKESKR
>AT1G28190
LGSLLVKNGGRIKLVRSDGSLQVYDRPVVVSELTKDFPKHKICRSDLLGQKTPVLSETETLKLGLNYFLLPS
DFFKND-LSF----LK----TPQNGG-GLRRWKPKLETITETKA
>Medtr7g109420
MGNTSS-KKKTTTLLDTDGNIREIKLPMKSAELMIELIGHVITPADELTRRIIALRANEDLVAGKVYLVVPV
SRVNCK-ASE-----------------RQRRWNPVLDPIFESS-
>Bradi2g11658
MGNLCV-HRARPLVVLPDGSRFRLEEHAGVAELMMEAPGHVVARAKDAERRLRALGADELLRAGEVYLLVPV
GKA-GARLCD----I------------RARQWRPALETIDEA--
>Seita5G028000
MGNLVS-AGMRPLVLVRDGSRTRVEEHTGVAELMIDTSGHVVACAFDVERRVRAMAADELLHGGEVYLLVHA
NRESGARLSD-----------------EPRQWRSALDTMYET--
>Rc29826m000740
MGNCIQV--EKSRVIIYNGEEKEFKAFTKVKKITSGYNGCKIVHH---AFPFSPLPPNTKLEPRELYYLMPP
LVKTCSSLQVLL--------------LGDQKWQPSLTTIQEQII
>AT3G61920
MGNC--VDDSLIKVVTPNGGVMELHPPIFAEFITNEFPGHVIHDSLSLRHSSPPLLHGEELFPGNIYYLLPL
SSSAAATAQ-----LSTPYRMSFGKTI----FKGKLW-------
>AmTrs00113.6
MGNC--V--QAIKVVTASGGIMELYGPITAECITNEFPGHALFRR---HILCQPLLHSEELIGGELYYLLPL
DRQNGGASRAENPASGAPYRMSFDSHI----WKQASAE-NLV--
>Medtr8g017100
MGNC--V--TMVRIVTSNGGIMELYSPITVECITNEFPHHGIFKNNR-NTLSKPLSKNEELQAGEIYYLLPL
KNIVKQFGE-----TLTPYRMSTCDKI----FKGSTLI-DKFNL
>Solyc10g005020
MGNC--VKKMMIKVVTCNGGIMELHSPITAHCITNEFPGHAIFHS-Q-DMFSPPLFPNEELHAGESYYLLPL
LNHPIIKSKRGH--QPTPYRMSFDNQINNNNWKAHTTP-I----
>Thecc1EG005045
MGNC--V--EMVKVVTSSGGIMELFAPITAECITNEFPGHAIYRT-R-DLFSQPLLHNEELHAGELYYLLPL
NNSFTKQNNQNIKSVTTPYRMSFDHQI----WKGSLGK-CAEDR
>Rc30076m004437
MGNC--V--EMVKVVTTNGGIMELFAPITAECITNEFPGHALYRS-P-DLFSPPLLHNEELHGGHLYYLLPL
KTNKNSSTTTRNNNKQVPYRMSFDNQI----WKGSAEP-ENNGV
>AT1G64700
MGNC--L--LLIKVIKSDGGVLEFYSPVTAGFVSHGFSGHALFSAV--DLLWKPLAHDHLLVPGQSYYLFPN
IVSD----------AITPYRMSLDYNI-----------------
>Rc29661m000947
MGNC--L--GIIKVVTSNGGVMEFSGPITAGCITNEFPGHAIYPSH--DLFWRPLSLHEDLVVGRSYYLLPL
HTNT----------LVTPYRMSFDYQIRN-----GSSKKDGLLE
>Thecc1EG015620
MGNC--L--GVIKVITSSGGVMEFSAPITAGSITDEFPGHAIFRSH--DLFWKPLFHHEELLPGKSYYLLPL
NGKD----------LVAPYRMSCDYQIR-----NASSNKDGLLL
>Vitvi01019671001
MGNC--L--AVIKVVTSNGGIMEFYAPVTAECITNEFPGHGIFRSH--DLFWKPLSHHEELHPGESYFLLPI
NNTG----------------------IDLGKLSVILNKHKGLLC
>Medtr1g099630
MGNC--F--TTIKVITSNGGIMEFSAPITVSFITKEFPGHAIFRSH--DLFWKPLSQFDELEAGQSYYLLPI
NNN----KI--EATYPAPYRMSLDYQISWS----ISSKSK----
>Medtr6g052290
MGNC--L--TLIKVITFDGNIMEFYPPITVNFITNEFQGHAIFPTN--DQSSKPLCQFDELVAGQSYYLLPM
TVLSPNNKIDYPSTLPAPYRMSLDYQIGRS----APSKVDALVL
>AmTrs00021.221
MGNC--SYEDSVRVLTESGGIMEFEGPLQVTSITENFPGYGIFRPG--NVS-LSLPGHAWLPNGQLFYLLPL
STEKAPLEMDKSPSTLGPVRVS----I--GGRIPNSGQV-----
>Solyc08g008360
MGNCNCSDFNFARVMTNSGEILNLKGPKLVRQVLNEFPGYNIFSSN--CLS-SPLHNQELLLDGQFYYLQPV
IQQKTEPIL--------------EKTICGVNWKSTLPSVYKLPN
>Aqcoe7G008000
MGNC--SLDDSIRIMVDSGGIMELKAPKMVEDVLHSYPGYGVFRKG--QLS-SPLYHHEQLSCCELYYLLPW
KEAKHVLKSAVTSEVHPPPRSSSSRRIWGVGWRPTISPVFKVHT
>Medtr8g099655
MGNC--SCHHSIRILCDSGSILQFKGPKTVAQVLENHPGYGVFRQG--HV--APLSDQESLSYGLLYYLLPL
KEVQPDQKTSSSDGRV--KSS--VRVIWKVGWKPTFFRTFLTPV
>Thecc1EG016495
MGNC--SCSNSIRVLTDAGEIIDIKGPKLAREIANSFPGYAVCRRG--QAS-LPLPEDECLVSGGFYYLLPM
EKVHKSGDTGVCEQRIEPPKM--SS-IWVVGWKPALSNVFKVPI
>Rc30068m002511
MGNC--SLPSNVRVLTDTGGIIQLRGPKLAKDVLVGHPGYGIFRQG--HASSSPLSSHEYLIGGQFYYLLPL
RDLPVLCDTMVTSHT-ESPEV--SFEIWGVAWKPCISNVFKVSP
>Selmoe407681
MGNLMSCAVEVVHVVHSDGHVERLIRPLDSSKVRKNFSGCSPPRADLLGGKSSSDGAAVESEPGRSYLLLPI
TNADDSSG--AFQYSFQFYKSAFLSPLRPGIWRPALESISEAAA
>Medtr3g092470
-------MRKHVKVVKEDGKILEFSSPIHVKDILINFPTNAAIVDSK--NATETLSQDHELKGGKLYYLIPH
NKEAEEQ-------------------LLTCDRKPILDSIPEENE
>Thecc1EG015500
MGNCWALPEKVLQVVKIDGKILEFRAPILVKDVLVKFSGSG-IGLSK--TVTQHLPLDFELKMGKVYYILPS
EDPVGAP-----TP------------LSPRNWKPKLESISEEKE
>AmTrs00113.19
MGNCVLVEENIVRIAKTDGKILEYRAPLVVEQVLTTFEGQA-LYTSG--ISSDSLSKDYRLKPGQPYYLMPN
KTVEE--------P------------LHSRGWRPCLETIHEDGG
>AT3G10120
MGNCLVMEKKVIKIMRNDGKVVEYRGPMKVHHILTQFSPHY-SLFDS--TNNCHLHPQAKLLCGRLYYLLPQ
ETNSIKHMKKTMKK-------RFANPLHKEGWRPLLDSIPETD-
>AT5G03890
MGNCLVMEKKVIKIVRDDGKVLEYREPISVHHILTQFSGHS-I------HNNTHLLPDAKLLSGRLYYLLPT
TMTK----KKVNKK-------TFANPLCNSGWRPALDSIPESES
>Solyc09g009810
MGNCIVLQEKVVKVMKTDGKILEYKAPIKVHQILSQFSNHV-ISNSHQ-IENQHLQPNDELLGGQIYYLLPS
-LPKP---KSAKKK-------KFANDLNGKGWKPILDIIAEINT
>Aqcoe1G444800
MGNCLVHQDNIIKIMKMDGKILEYQSPLKVHQVLSEFTGHA-ISDTLP---HRHLCPEMDLLQGHLYYLLPP
PLPSK---ETIKST-------TVSNNMNCKGWKPLLQSIPE---
>Thecc1EG022601
MGNCLVLDLKIIKVMKTDGKILEYQAPIKVQQVLSDFSGHA-LSDSFS---LQHLRPDAKLLRGQLYYLVPV
PSPHQ---KGEKKK-------RFSTPLNCKGWKPVLESIDEVN-
>Rc29625m000720
MGNCIVLQEKVVKVMKPDGKILEYRAPVRVQQVLSEFSGHA-ISDSLQ---FQHLLPDTKLHGGSLYYLVAL
PLPSP---E-VKKK-------RFSIPICHKGWKPVLESIPEID-
>Sphfalx0124s0042
MGNSAL-QWRAARLVYPDGHVESLAKSCTVAELLQKLPYFFVCNGSPL-LKNR-MPPDAKFDPDQTYFLCVI
PAGGRAAPHDPSGPSDSASRKRIQSSVSSSAWKPMLQSISEVTV
>Sphfalx0228s0019
HGSSAL-QARAPRVVYPDGHVESLAKSCTVFELLQKHSNHFVCNTSPL-LKNR-MQPDAKLDPGQTYFLCVI
PRAHRSVPASSESR--------IEIPVSQSSWKPMLQSISEVMV
>Pp3c12_2990
MGRIMF-EDDCVRVVYPDGHVDNLSRTCSVYELLLGNPDYFVCGCTPY-LTNR-MAEDEQLEKGFTYFVCAS
PNAQPFLEP--KKA------------LRRTMWKPVLQSISETMP
>Pp3c13_5660
MGLTPF--QGYVRVVYPDGHVENLSKSCSVHDLLLGNPDYYVCGSTPY-ITNR-MAAEEVLEYGVTYFVCAT
PNAQPFLERQPKVV------------LRKFAWKPVLQSISEMKP
>Pp3c3_2140
MGLTPF--RDCVRIVYPDGHVEHRSRRCSVKDLLLGNTDYYVCGSTPY-ITNR-MAGNEMLECGFTYFVSAT
PNAQPFLERKSKKV------------LRKIAWKPVLQSISEMKP
>Sphfalx0002s0337
MGNGGLTDQEAVSVVHPNGYVEYIRKPCNVDDLLLIYPDYFVSRSIIA-K-NRGLPPSAKLETGQTYFLQPR
PGIRPAAAAGTHQFSA-AHTPAAAVPLRSKSWQPVLQSISEMPT
>Sphfalx0007s0068
MGNGGLTDQEAVSVVHPNGYVEYIRKPCNVDELLQGYPNYFLSRSIIA-KSGRGLPRHAKLETGQTYFLQPK
PGTRGP---GTRRI----GEHAPRVPTGNKSWQPVLQSISEATP
>Mapoly0039s0033
MGNAA--VVGTVTVTQTDGQMLEFVQPVFAFQVRKLHPGNWLVHYMSVHSKMSMLAGNEELQPGEIYFLLPI
PSHFRKQLFGSKRHG----N-------D-CDWRPTLVTIPEVF-
>Mapoly0053s0029
-------GIQPVRVVHGDGQVLQLAPMVKVADVLSRYPHHYICHMSPDSNRSTMLPLDTELEPGYVYFLLPL
PRLFPNPGTLT---CYSSHERSQQQD-SCHRWKPRLGCISETDA
>Pp3c4_21860
-------GVQPVRIVNENGEVLHFPPLTAVEDVLQSYPLHFICQPDLNSLSDQMLPSDAELQSGNIYFLLPL
SRSVNHGSQSP---CQHRTDIGFAAP-RNHLWRLRLWGMSEEEE
>Sphfalx0050s0122
-------GVQPVRVIYGEGQTLYLAPETTVEEVLQSHPHHFICQQPQAGGNQIMLSLDTELESGCIYFLLPL
PKLFPSSEAAAPSSCFSQYNNNYCNK-KCDPWRPRLSCISEEED
>Pp3c3_2160
-------GMQPVRVIYGDGEVLHLPPLTTVEEVLQSYPHHFVCQPGLSSRGNQMMSLEDELQSGCIYFLLPV
PRLFPGSMSTS---CFANNASTAAVE-KC-PWRPRLGCISEEDG
>Pp3c23_10020
-------GVHSVQVIYEGGQVLYFSPHTTVEEVLYCYPHHFLCQRELNWRSNQMLPLDAELQSGCIYFLFPL
PRLFPTGFS-P---CYQHQNSTIVAK-SC-PWRPRLGCIHEEDV
>Sphfalx0006s0393
-------GVHPVRVIYGEGEVLYLAPQTTVQEVLQSYPHHFVCQPGGMGTGNQMLSLDTELESGCIYFLLPL
PKLFPAAPSSA---CFSHLLVDCEHP-NC-QWRPRLGCISEEED
>Mapoly0008s0222
MGNIAS-PQEVVR-VVRDGKVLEFDNDMAVEELLSVYPKSVVCQDQVQKMRRRMLAPKDVLRRGQVYLLFRI
PTQQQQQQKQQA--Q--QQQAQMQQR-SPKKQSPWLESIPEEPM
>Mapoly0013s0104
MGNV---LSKVVRVVHPSGRVYIYTQPITIAELLLAYPHHYVCDSRGT-QKGAMLPLEMELQLGHTYVLVPL
PRLFNYLKGGQR--P--TGLC----L-ENRSWRPELESIKEEAR
>Sphfalx0124s0043
TGSRGAGNWEPVRVVDGDGRVRSLNRPVTVGELVECHPHHFVCEPTSKLYHTAMLPLDMQLEEGRIYLLLPL
PRLLPHLSNI----CFQSLHPQLAAA-MRNRWRPALECISELDS
>Sphfalx0228s0018
-------AWQPVRVVDGEGRVRSLIHPVTVGELVECHPHHFVCEPSTELYHTAMLPLDMELVEGRIYLLLPL
PRLLPHLSNI----CFQSHSGQAAHV-SRNRWRPALECISEIDL
>Sphfalx0007s0067
-------SWEPVRVVHGDGRVRSLSRPTTVQQLLACHPHHFVCEPTSELYHTGMLSLDTELEEGRIYLILPL
PRLLPPAYHLSNNNCFTPHASKNIFP-SRNRWRPGLECISEVEL
>Pp3c4_21870
-------SWQPVRVVHGDGHVRSLNRPITVGEFLKRHPHHFVCKPTADLYHSGMLPLDMELEEGNIYLLLPL
PRLLPHLAST----CFSNREAMYLSS-TRNRWRPGLECISEVGS
>Pp3c13_5590
-------AWQPVRVMHGDGHVRSLTRPVTVGDLLKCHPHHFVCKPSSTLYHSSMLPSDMELEEGRIYLLLPL
PRLLPNLSSA----CFSHLEATQI---SRNRWRPGLECISEIAL
>Pp3c3_2190
MKSGKINAWQPVRVMHGDGQVRSFTRTVTVGELLKCHPHHFVCEPTSDIYHSGMLPFDMELEEGRVYLLLPL
PRLLPHLGGT----CFSYREATLSSS-SRNRWRPGLECISEVDF
>AmTrs00016.365
MGK-----RQTVHVIQPDGQVRQFPLPIKVSNLLQLYPHHFLTHASNNSGGGPMLPLDAHLESGSIYILLPL
PRLFPALSPPSNEPCF-----------PRRLWEPALDVISEERA
>Selmoe440323
MGNACRITSRWIIILQAKGDVMKLESKIKAGDVMLQHPHHFLCLASTIRRKSKMIPAKATLQPGKIYLLLPL
PDPEGQEHDQEERE-------------RSIVWSPALDSIPEK--
>Mapoly0212s0004
MGNFA--SKLSVKVVHPDGKMEEFRRSVVVAELMMEHPNHFVCHSSALINKKSMLSAEIELEAGRLYYLLPY
DKFQGILTPE----G-----N------RSNSWKPMLETIQEVVA
>Mapoly0192s0002
MGNLALAKKKVVTVLKQDGTVLELAQEVRVSKLLKDYPGHFVCKSEELGGKARILGPNILLQRGEVYLVLSQ
NQASMRRCGSRRSKSGPQSPD------PKRSWCPHLDSIVEVPS
>Mapoly0131s0033
MGNA-VPELKVVTVLKRDGTVLEFKKELSVSKLLKSFPGHFVCNSEELGAKARMLCPKARLALGKVYLLLPQ
QQKARRRSCSKINPLNSQQSSAAAAA-FRRNWSPALDSIIEVPS
>Mapoly0171s0007
MGNTV-G-KQVVTVLQADGRVLEFPRPIRVADLLYDHPNHFVCHSSALMQQGKMLPQNTLLNRGHVYFLLPH
PSASPAVVES------------------PGTWTPGLDSISEVPV
>Pp3c7_180
MGNAAMV-RDAVTVLRADGKVLSFYSRVAVVDLILDHPNHFVCR--LLKQQAKILPMHTVLEPREVYLLLPI
PCNSHGGGDSEVEES------------PHTHWRPALSSIQEVAA
>Pp3c7_130
MGNAVMV-RDAVTVLQADGNVLSLYSRVRVVDLILDYPNHFVCHSSLLMQHGKILPMHTLLEPGEVYFLLPK
PGHGHGGADDQSDES------------APMPWRPALSSIQERLV
>Sphfalx0050s0090
MGNAS-V-EPFVTVLRGNGAVLTFFSPMRVADLLQEYSGHFVCHSSSLMHEVKLLPPHTILTPWETYFLLPF
PASRKSNCDDLGSAC------------LKSSSIGESG-DSRMIA
>Sphfalx0004s0133
MGNAA-IIVEFTTVLRGNGTVLTFYSPMRVADLLQEYPGHFVCHSSSLTHEGKILAADMILTPGETYFLLPL
PRNRTSDAGTIGDKCFSQRGDKGT----KSSWDPRLSARVAEVV
>Sphfalx0032s0182
MGNVA-L-GEFVTVLRGNGSVLTFYNPMLVAALLHEYPGHFVCHSSSLLHEGKILPPQTILTPGETYFLLPF
PRKESNSSE-----Q-------------K-SLHGNAAVTAK---
>Sphfalx0036s0140
MGNAA-I-VDFVTVLRGNGTVLTFYNPMRVAVLLQGYPGHFVCHSSSLMHEGKILPPHTILAPGETYFLLPV
PCRKSNSDN-----C-------------K-SWEPRVCTVAE-VT
