# Supplementary material for: Patterns of Sequence and Expression Diversification Associate Members of the PADRE Gene Family With Response to Fungal Pathogens
Source: Front Genet. 2020 May 29;11:491. doi: 10.3389/fgene.2020.00491 (PMC7272662; doi:10.3389/fgene.2020.00491)
Supplement: DATASHEET S4 — Maximum likelihood phylogenetic tree of 344 PADRE proteins from 13 Embryophyte species, in in Newick format. [file Data_Sheet_4.zip]

Archive with 1 entries (1 files):
- FileS4 - PhyML tree.txt
