# Supplementary material for: Patterns of Sequence and Expression Diversification Associate Members of the PADRE Gene Family With Response to Fungal Pathogens
Source: Front Genet. 2020 May 29;11:491. doi: 10.3389/fgene.2020.00491 (PMC7272662; doi:10.3389/fgene.2020.00491)
Supplement: DATASHEET S4 — Maximum likelihood phylogenetic tree of 344 PADRE proteins from 13 Embryophyte species, in in Newick format. [file Data_Sheet_4.zip › FileS4 - PhyML tree.txt]

(Bradi2g60980:0.07751088,Bradi2g61030:0.00000271,((Seita5G455600:0.21534262,(Bradi2g26817:0.18608073,Seita3G260000:0.08305939):0.16139168):0.0232555,((Bradi1g19020:0.42152326,(Seita2G418700:0.160166,(Bradi1g62080:0.11603172,Seita9G399800:0.07460606):0.11664621):0.07076677):0.40174365,(((Thecc1EG040942:0.05868279,(Rc33589m000015:0.13272026,(Medtr5g089820:0.15320314,(Aqcoe2G039700:0.22320998,(Medtr3g045790:0.29055237,Solyc04g057830:0.31247944):0.02358814):0.05584171):0.04433617):0.00000171):0.00711448,(AT5G12340:0.47037094,Vitvi01037265001:0.0785113):0.03181051):0.19924722,(AmTrs00063-42:0.42096022,(((Bradi4g17060:0.08674037,Seita8G141500:0.12464083):0.39251807,((AmTrs00016-280:0.1640521,(Rc30128m008588:0.09397131,Thecc1EG003511:0.16863402):0.09769633):0.08893495,(Aqcoe3G207500:0.20508577,AT1G28190:0.70022549):0.11332272):0.19440729):0.17950107,((AmTrs00105-76:0.45406338,(((Mapoly0212s0004:0.19403441,((Sphfalx0026s0129:0.08626037,Sphfalx0040s0144:0.17514218):0.28150355,((Sphfalx0051s0109:0.16679139,(Sphfalx0036s0077:0.1271273,(Sphfalx0027s0102:0.26705987,Sphfalx0088s0024:0.16603986):0.06033862):0.05344032):0.15869125,(Pp3c10_7880:0.14381697,(Pp3c14_22510:0.15229179,(Pp3c2_3800:0.18861161,Pp3c1_38210:0.09367474):0.05604988):0.04593358):0.2332917):0.24788335):0.07108085):0.33247687,(((Thecc1EG004789:0.18327292,((Vitvi01028106001:0.31774346,Aqcoe2G202200:0.37509168):0.04466899,(Medtr7g109420:0.38916012,Rc30076m004673:0.32102224):0.07617691):0.05953609):0.2778509,(AmTrs00057-20:0.29381295,(Seita5G025600:0.02152077,(Bradi2g11658:0.32280514,Seita5G028000:0.21261882):0.10039833):0.69141038):0.18808227):0.49349355,((((Bradi2g17310:0.18486585,Seita3G155000:0.05906983):0.08793395,(Bradi2g46810:0.14351418,(Seita5G274600:0.02417941,Seita5G274800:0.0000004):0.17265618):0.04020345):0.37006325,(AmTrs00105-75:0.26218247,(Aqcoe3G003100:0.20979789,(Solyc01g009490:0.43914768,((Solyc03g034410:0.17385334,(Medtr2g105800:0.30831127,Solyc02g091180:0.03720006):0.03211515):0.06483891,((Thecc1EG019323:0.06035455,(Medtr1g108640:0.17037796,(Vitvi01011790001:0.19459379,(Solyc04g007580:0.137273,Thecc1EG010809:0.07302457):0.02935041):0.0305819):0.04603325):0.02316346,((AT3G03280:0.13205778,AT5G17350:0.12240525):0.33312086,(Rc29586m000602:0.20665193,Rc29586m000599:0.1614474):0.06572429):0.07353838):0.03438448):0.04458729):0.02899546):0.15104884):0.05512691):0.1667772,((Bradi1g64620:0.01598649,Seita9G431400:0.08261689):0.46691529,((Rc30076m004674:0.15527998,((Thecc1EG004788:0.18157194,(Medtr7g109410:0.17884825,Medtr1g087230:0.14313004):0.1076508):0.02313859,(Solyc01g079550:0.35469815,Aqcoe2G202100:0.18374198):0.05373938):0.06115776):0.10584138,(AmTrs00057-22:0.4578484,AT4G02090:0.40810096):0.10935359):0.18824398):0.29443066):0.17069027):0.14105719):0.02174659,(((Solyc01g109250:0.31938103,((Aqcoe6G105000:0.18411099,(Thecc1EG006313:0.21792461,(Rc29851m002462:0.10922167,Medtr4g068850:0.35734915):0.04635331):0.06832094):0.02894416,((Aqcoe6G105100:0.00000043,Aqcoe4G235400:0.06891679):0.18219404,(Rc29676m001699:0.26490644,(Thecc1EG000492:0.11204446,Medtr5g018750:1.01448922):0.11098731):0.04457316):0.0643482):0.08057945):0.19496657,((AmTrs00059-176:0.18388709,((Vitvi01031898001:0.13865738,(Rc29851m002464:0.49896858,Thecc1EG006308:0.26082968):0.08997012):0.05623171,((((Vitvi01003763001:0.07935181,Vitvi01003765001:0.03497112):0.08296291,((Medtr8g078790:0.36235807,Rc29676m001698:0.05204037):0.01609498,((Medtr5g018720:0.12365538,(AT3G50800:0.09277152,AT5G66580:0.06990619):0.23352444):0.06290661,(Thecc1EG000495:0.0514201,(AT4G37240:0.12330376,AT2G23690:0.06581322):0.14691176):0.01577168):0.01244231):0.01362324):0.02029703,(Solyc02g089990:0.07193972,(Solyc02g065430:0.16426874,Solyc03g044860:0.13960945):0.0403459):0.0765171):0.04640501,(Aqcoe5G202900:0.25333217,Aqcoe6G104900:0.18232551):0.01223113):0.03062444):0.12970898):0.16693595,((AmTrs00022-22:0.37323034,((Aqcoe5G109600:0.28305476,(Thecc1EG034801:0.17861993,(Rc30170m013727:0.17050626,(AT1G21010:0.10412111,AT1G76600:0.07379862):0.10298608):0.01138496):0.08378351):0.07519361,(Solyc04g082960:0.3396452,Vitvi01013456001:0.15934012):0.0267394):0.08784887):0.08770168,(((Bradi1g09220:0.02928532,Seita9G099200:0.10128131):0.2821296,(Seita9G077200:0.03311867,(Bradi1g07420:0.07475438,(Seita2G021200:0.21117454,(Bradi1g55830:0.09710492,Bradi1g55825:0.05499732):0.09254607):0.15446021):0.08554453):0.25717061):0.21154611,(((Bradi4g33975:0.34958668,(Bradi4g33950:0.03116759,Bradi4g33970:0.11818629):0.05270919):0.07717409,(Seita2G257300:0.15579155,Seita2G257400:0.15598739):0.02965639):0.17885661,(Seita4G211000:0.08899706,(Bradi1g35690:0.15559946,((Bradi3g06790:0.03913426,Bradi3g06800:0.03585626):0.04412851,(Seita1G053300:0.10344869,Seita1G053500:0.09703703):0.08566087):0.13189547):0.06305623):0.26903954):0.10952568):0.17354811):0.07298475):0.09153074):0.46608522,((AmTrs00025-205:0.50965923,((Rc30198m000846:0.28441484,(((Medtr2g037760:0.14907873,Medtr4g127530:0.23328121):0.11176662,(Solyc07g008930:0.34442098,Thecc1EG039418:0.16370499):0.05700323):0.01681654,Thecc1EG039416:0.2983607):0.00755812):0.05392548,(Aqcoe0278s0002:0.33087284,(Bradi1g34120:0.17112351,Seita4G242500:0.08257815):0.66937446):0.07057696):0.13514772):0.54803613,(((((Sphfalx0002s0337:0.08192424,Sphfalx0007s0068:0.21727367):0.58987632,((Pp3c12_2990:0.12079541,(Pp3c13_5660:0.09740659,Pp3c3_2140:0.12101119):0.14639508):0.63013481,(Sphfalx0124s0042:0.22904799,Sphfalx0228s0019:0.11871137):0.14416458):0.20434948):0.29137992,(Mapoly0013s0104:0.74816465,(AmTrs00016-365:0.50783702,((Pp3c4_21870:0.10788814,((Sphfalx0007s0067:0.2224318,(Sphfalx0124s0043:0.12113281,Sphfalx0228s0018:0.09250346):0.10609581):0.11450624,(Pp3c13_5590:0.11289205,Pp3c3_2190:0.12888078):0.02539438):0.02912882):0.29076935,(Mapoly0053s0029:0.26755829,((Pp3c3_2160:0.15846785,(Sphfalx0050s0122:0.22656873,Sphfalx0006s0393:0.15803994):0.17136612):0.05301707,(Pp3c4_21860:0.4674343,Pp3c23_10020:0.25398007):0.08360328):0.25667972):0.1763562):0.15645441):0.11261993):0.18073103):0.04961223,((Selmoe440323:0.92613714,((Mapoly0171s0007:0.27248702,((Pp3c7_180:0.18286993,Pp3c7_130:0.15017352):0.20152988,(Sphfalx0036s0140:0.13003497,(Sphfalx0004s0133:0.21042506,(Sphfalx0032s0182:0.23078242,Sphfalx0050s0090:0.33518816):0.10480462):0.03872785):0.41605376):0.25737774):0.13461587,(Mapoly0008s0222:0.98544623,(Mapoly0192s0002:0.28641977,Mapoly0131s0033:0.32404343):0.37597515):0.16192604):0.15883109):0.11108854,((Mapoly0039s0033:0.78224063,(Mapoly0024s0004:1.01237543,(Mapoly0070s0100:0.73408716,(Mapoly0169s0012:0.43784466,(Mapoly0138s0029:0.53946529,(Mapoly0007s0287:1.02481282,Mapoly0070s0097:0.25007273):0.15833055):0.04020127):0.2067464):0.11463182):0.14103967):0.14582369,((((Bradi1g44040:0.03340293,(Seita4G115800:0.02057627,(Bradi3g56952:0.03948848,Seita1G309200:0.05451979):0.12232558):0.11789535):0.18716597,(Bradi3g36407:0.16216403,(Bradi4g29852:0.08613928,Seita2G200900:0.04447553):0.12723407):0.08025743):0.36264941,(((AT1G71015:0.29571763,(Rc29816m000666:0.18307028,Vitvi01011766001:0.08673858):0.01533653):0.00946193,(((Solyc00g080750:0.04447148,(Solyc05g008210:0.05390835,Solyc05g008220:0.0188518):0.0344367):0.25584081,(Medtr4g085100:0.20794784,Medtr1g030740:0.01793003):0.08090627):0.04254769,(Thecc1EG047008:0.03874143,AT2G01340:0.36248338):0.05753973):0.02460028):0.07456876,(Vitvi01008403001:0.2190029,((Solyc02g091360:0.18630653,Vitvi01030865001:0.07614064):0.0766028,(Thecc1EG019256:0.05320127,(AmTrs00002-14:0.60795875,((AT1G66480:0.11073543,AT5G37840:0.28429413):0.21180354,(Medtr3g067730:0.14483764,Medtr5g079610:0.24496478):0.0860543):0.06000403):0.03872895):0.0275885):0.07379915):0.0241814):0.20571224):0.83381669,((((AT3G10120:0.2498218,AT5G03890:0.14628883):0.35258817,(Solyc09g009810:0.18999054,(Aqcoe1G444800:0.41848486,(Thecc1EG022601:0.21502499,Rc29625m000720:0.19003581):0.0522852):0.08731374):0.04486974):0.17871788,(AmTrs00113-19:0.61805315,(Thecc1EG015500:0.49981163,Medtr3g092470:0.59016136):0.26067768):0.18277783):0.23065659,(Rc29826m000740:1.36159862,((Medtr8g017100:0.33080251,((Vitvi01019671001:0.24029661,((Rc29661m000947:0.16300827,Thecc1EG015620:0.13279759):0.05845748,(AT1G64700:0.51603247,(Medtr6g052290:0.26599207,Medtr1g099630:0.13097635):0.1373711):0.04076137):0.10017421):0.23309561,(AmTrs00113-6:0.43916684,(Thecc1EG005045:0.18325685,(AT3G61920:0.51387881,(Solyc10g005020:0.31541702,Rc30076m004437:0.24131298):0.03411352):0.03838604):0.01743938):0.03752139):0.15364715):0.38384781,(AmTrs00021-221:0.53895529,(Medtr8g099655:0.53741878,(Aqcoe7G008000:0.38772009,(Solyc08g008360:0.79491564,(Thecc1EG016495:0.41613792,Rc30068m002511:0.41026461):0.0974028):0.10851858):0.0180805):0.28576841):0.37203346):0.46637153):0.21416601):0.14290945):0.27507828):0.0871682):0.18249256):0.06998675,(Selmoe407681:1.18039712,(((AmTrs00065-106:0.19713486,((Aqcoe6G273800:0.09564809,(AT5G67620:0.16158326,(Medtr4g097220:0.0963001,(Solyc02g092240:0.11336226,(Rc29661m000934:0.09447138,(Vitvi01002632001:0.03404218,Thecc1EG000814:0.04398971):0.01092107):0.01057763):0.02404648):0.03017353):0.0348742):0.08789071,((Seita9G273300:0.27779757,(Bradi1g71210:0.07830514,Seita9G502900:0.09400975):0.0542234):0.20352652,(((Bradi3g59607:0.10580995,(Seita1G316300:0.05911299,(Bradi1g44870:0.05962791,Seita4G104100:0.09149546):0.07413877):0.01640397):0.13298924,(Bradi3g36020:0.20379873,(Seita2G194000:0.02498234,Bradi4g29450:0.05876579):0.03509389):0.05338153):0.1636599,(Aqcoe3G109200:0.13312002,((Aqcoe3G303700:0.1748812,((Vitvi01020165001:0.01983366,(Rc29168m000385:0.20476013,Thecc1EG010230:0.03618843):0.034104):0.02046366,((AT1G10530:0.14122975,AT1G60010:0.0119889):0.11589889,(Solyc05g006030:0.08829388,(Medtr8g063200:0.23264748,Medtr5g035430:0.07370963):0.06208224):0.02810869):0.03141961):0.08595431):0.02736822,(((AT5G50090:0.21319483,Medtr3g078300:0.2768759):0.04825998,(Medtr4g106790:0.1075258,AT5G62900:0.31356081):0.09361994):0.0332974,((Rc30147m013999:0.14353512,Vitvi01007810001:0.08141215):0.0533533,(Solyc06g071320:0.31858711,Solyc03g114020:0.08024343):0.10762262):0.02183809):0.06744708):0.04045024):0.10849705):0.21962538):0.07502164):0.07665462):0.22413328,(Mapoly0030s0105:0.17260225,(Selmoe403062:0.46434688,(Pp3c15_2840:0.05716824,(Pp3c9_2480:0.06924499,Pp3c12_1920:0.19230335):0.00939192):0.18818929):0.16967462):0.15711047):0.88209543,((AmTrs00010-33:0.2661395,((((Aqcoe1G225300:0.22877648,Aqcoe4G043100:0.14163753):0.04301259,(Vitvi01021218001:0.29845011,(Thecc1EG029694:0.02306152,((AT1G29195:0.28450716,Solyc03g006160:0.17727639):0.09657641,(Rc29900m001629:0.12172925,(Medtr2g016150:0.18448721,Solyc02g076800:0.12922989):0.07903362):0.04970366):0.04380368):0.00336272):0.06190903):0.07181314,(AmTrs00021-24:0.34905792,(Bradi2g50400:0.01659712,Seita5G324700:0.15913096):0.2890853):0.05917353):0.13525492,(AmTrs00023-48:0.26821802,((Aqcoe2G081100:0.108051,Aqcoe1G148100:0.11440253):0.0414887,(((Medtr5g074290:0.19092776,(AT2G30230:0.11033361,AT1G06980:0.0444546):0.08712858):0.05760897,(Medtr3g031140:0.14276686,(Vitvi01024628001:0.20651221,Thecc1EG042236:0.08461618):0.03937929):0.02688442):0.01559139,(Solyc06g007370:0.13823386,(((Seita7G273700:0.10809429,Bradi2g34540:0.02700226):0.03664681,(Bradi2g04050:0.44720498,Seita5G116400:0.00279629):0.20940931):0.1128848,((Bradi1g65090:0.16027311,Seita9G436900:0.09028946):0.14926859,((Bradi2g53770:0.13683327,Seita5G365600:0.08320684):0.09217144,(Bradi2g22450:0.16943258,Seita3G207000:0.11626092):0.08582962):0.2776477):0.03726569):0.09179098):0.06571664):0.01081011):0.16672497):0.03859773):0.18330813):0.34086885,(Mapoly0049s0110:1.0477635,(((AmTrs00163-30:0.06210634,AmTrs00163-27:0.11105713):0.23451403,(Rc30128m009007:0.40068902,(Aqcoe2G399900:0.28503574,((Thecc1EG002943:0.21176138,Medtr7g057900:0.3127736):0.09560077,(Rc30204m001762:0.24515269,Solyc09g061240:0.35135068):0.07002039):0.17909551):0.09105388):0.14332779):0.51862385,((Bradi1g37579:0.07326906,Seita4G235700:0.10815507):0.26746043,(((Aqcoe7G196400:0.1824815,(AmTrs00064-94:0.24809693,Medtr2g104800:0.15451019):0.08448377):0.03338483,(Solyc03g117170:0.26284965,Thecc1EG027385:0.13287725):0.02774622):0.17661867,(((Rc29732m000324:0.27780543,Thecc1EG002452:0.18528212):0.07780978,(Aqcoe6G030200:0.21537608,Solyc12g006190:0.32087237):0.0608609):0.27407331,(Aqcoe5G400600:0.25486851,((Solyc05g013500:0.4828541,(Rc27504m000646:0.16461091,(Medtr8g069400:0.65120519,Thecc1EG010515:0.13965751):0.06116181):0.117363):0.14406994,(AmTrs00049-218:0.22109594,(Bradi1g01890:0.2252532,Seita9G014100:0.2190145):0.69890391):0.14449874):0.06070086):0.19707948):0.42441748):0.04506716):0.29854694):0.45603451):0.14792658):0.09920513):0.05871115):0.10057489):0.00996522):0.16476444):0.10302586):0.07807498):0.08098276,((Aqcoe5G047100:0.20636655,(Vitvi01008464001:0.19817796,(Medtr8g107420:0.25869924,(Rc29653m000302:0.10759188,Thecc1EG012897:0.08863903):0.05821038):0.04407767):0.04676901):0.0663356,(AT1G18290:0.55733186,Seita5G082300:0.40671206):0.05604097):0.09305182):0.30135277):0.50539865):0.11683735):0.28514481):0.2569197):0.1824016);
