# Supplementary material for: Patterns of Sequence and Expression Diversification Associate Members of the PADRE Gene Family With Response to Fungal Pathogens
Source: Front Genet. 2020 May 29;11:491. doi: 10.3389/fgene.2020.00491 (PMC7272662; doi:10.3389/fgene.2020.00491)
Supplement: DATASHEET S5 — Co-expression gene network shown in Figures 6B,C, in .xgmml format. [file Data_Sheet_5.zip › FileS5 - Coexpression network.xgmml]

<graph label="Cytoscape Web" directed="0" Graphic="1" xmlns:dc="http://purl.org/dc/elements/1.1/" xmlns:xlink="http://www.w3.org/1999/xlink" xmlns:rdf="http://www.w3.org/1999/02/22-rdf-syntax-ns#" xmlns:cy="http://www.cytoscape.org" xmlns="http://www.cs.rpi.edu/XGMML">
  <att name="documentVersion" value="0.1"/>
  <att type="string" name="backgroundColor" value="#ffffff"/>
  <att type="real" name="GRAPH_VIEW_ZOOM" value="0.25600001215934753"/>
  <att type="real" name="GRAPH_VIEW_CENTER_X" value="285.9392135813832"/>
  <att type="real" name="GRAPH_VIEW_CENTER_Y" value="398.5664189308882"/>
  <node label="At1g60010" id="842295">
    <att name="kegg_4" type="string" value="0"/>
    <att name="kegg_5" type="string" value="0"/>
    <att name="TF_type" type="string" value="0"/>
    <att name="TF_link" type="string" value=""/>
    <att name="query" type="string" value="1"/>
    <att name="kegg_3" type="string" value="0"/>
    <att name="network_symbol" type="string" value="842295"/>
    <att name="target_WoLF" type="string" value="nuclear"/>
    <att name="symbol" type="string" value=""/>
    <att name="target_TargetP" type="string" value="others"/>
    <att name="TF_family" type="string" value=""/>
    <att name="kegg_2" type="string" value="0"/>
    <att name="kegg_1" type="string" value="0"/>
    <graphics x="1823.75" y="1121.6" width="5" h="80" w="80" labelanchor="c" fill="#ffffff" cy:nodeTransparency="0.8" outline="#666666" cy:nodeLabelFont="Arial-0-25" type="ELLIPSE"/>
  </node>
  <node label="At1g44830" id="841047">
    <att name="kegg_4" type="string" value="0"/>
    <att name="kegg_5" type="string" value="0"/>
    <att name="TF_type" type="string" value="1"/>
    <att name="TF_link" type="string" value="http://arabidopsis.med.ohio-state.edu/AtTFDB/AtTFBrowseResults.jsp?fam=AP2-EREBP"/>
    <att name="query" type="string" value="0"/>
    <att name="kegg_3" type="string" value="0"/>
    <att name="network_symbol" type="string" value="DNA-bindin.."/>
    <att name="target_WoLF" type="string" value="chloroplast"/>
    <att name="symbol" type="string" value=""/>
    <att name="target_TargetP" type="string" value="Chloroplast"/>
    <att name="TF_family" type="string" value="AP2-EREBP"/>
    <att name="kegg_2" type="string" value="0"/>
    <att name="kegg_1" type="string" value="0"/>
    <graphics x="390.3" y="1710.15" width="1" h="80" w="80" labelanchor="c" fill="#00ff00" cy:nodeTransparency="0.8" outline="#666666" cy:nodeLabelFont="Arial-0-25" type="HEXAGON"/>
  </node>
  <node label="At4g14090" id="827046">
    <att name="kegg_4" type="string" value="0"/>
    <att name="kegg_5" type="string" value="0"/>
    <att name="TF_type" type="string" value="0"/>
    <att name="TF_link" type="string" value=""/>
    <att name="query" type="string" value="0"/>
    <att name="kegg_3" type="string" value="0"/>
    <att name="network_symbol" type="string" value="transferas.."/>
    <att name="target_WoLF" type="string" value="chloroplast"/>
    <att name="symbol" type="string" value=""/>
    <att name="target_TargetP" type="string" value="Mitochondria"/>
    <att name="TF_family" type="string" value=""/>
    <att name="kegg_2" type="string" value="0"/>
    <att name="kegg_1" type="string" value="0"/>
    <graphics x="533.2" y="2354.3" width="1" h="80" w="80" labelanchor="c" fill="#00ff00" cy:nodeTransparency="0.8" outline="#666666" cy:nodeLabelFont="Arial-0-25" type="ELLIPSE"/>
  </node>
  <node label="At4g37710" id="829927">
    <att name="kegg_4" type="string" value="0"/>
    <att name="kegg_5" type="string" value="0"/>
    <att name="TF_type" type="string" value="0"/>
    <att name="TF_link" type="string" value=""/>
    <att name="query" type="string" value="0"/>
    <att name="kegg_3" type="string" value="0"/>
    <att name="network_symbol" type="string" value="VQ motif"/>
    <att name="target_WoLF" type="string" value="nuclear"/>
    <att name="symbol" type="string" value=""/>
    <att name="target_TargetP" type="string" value="Chloroplast"/>
    <att name="TF_family" type="string" value=""/>
    <att name="kegg_2" type="string" value="0"/>
    <att name="kegg_1" type="string" value="0"/>
    <graphics x="772.1500000000001" y="1506.75" width="1" h="80" w="80" labelanchor="c" fill="#ffffff" cy:nodeTransparency="0.8" outline="#666666" cy:nodeLabelFont="Arial-0-25" type="ELLIPSE"/>
  </node>
  <node label="At3g05920" id="819761">
    <att name="kegg_4" type="string" value="0"/>
    <att name="kegg_5" type="string" value="0"/>
    <att name="TF_type" type="string" value="0"/>
    <att name="TF_link" type="string" value=""/>
    <att name="query" type="string" value="0"/>
    <att name="kegg_3" type="string" value="0"/>
    <att name="network_symbol" type="string" value="Heavy meta.."/>
    <att name="target_WoLF" type="string" value="cytosol"/>
    <att name="symbol" type="string" value=""/>
    <att name="target_TargetP" type="string" value="others"/>
    <att name="TF_family" type="string" value=""/>
    <att name="kegg_2" type="string" value="0"/>
    <att name="kegg_1" type="string" value="0"/>
    <graphics x="738.25" y="348.4" width="1" h="80" w="80" labelanchor="c" fill="#ffffff" cy:nodeTransparency="0.8" outline="#666666" cy:nodeLabelFont="Arial-0-25" type="ELLIPSE"/>
  </node>
  <node label="At1g05260" id="837028">
    <att name="kegg_4" type="string" value="1"/>
    <att name="kegg_5" type="string" value="0"/>
    <att name="TF_type" type="string" value="0"/>
    <att name="TF_link" type="string" value=""/>
    <att name="query" type="string" value="0"/>
    <att name="kegg_3" type="string" value="0"/>
    <att name="network_symbol" type="string" value="RCI3A"/>
    <att name="target_WoLF" type="string" value="extracellular"/>
    <att name="symbol" type="string" value="RCI3A"/>
    <att name="target_TargetP" type="string" value="Secretory pathway"/>
    <att name="TF_family" type="string" value=""/>
    <att name="kegg_2" type="string" value="1"/>
    <att name="kegg_1" type="string" value="1"/>
    <graphics x="762.3000000000001" y="197.5" width="1" h="80" w="80" labelanchor="c" fill="#00ffff" cy:nodeTransparency="0.8" outline="#666666" cy:nodeLabelFont="Arial-0-25" type="ELLIPSE"/>
  </node>
  <node label="At5g17350" id="831601">
    <att name="kegg_4" type="string" value="0"/>
    <att name="kegg_5" type="string" value="0"/>
    <att name="TF_type" type="string" value="0"/>
    <att name="TF_link" type="string" value=""/>
    <att name="query" type="string" value="1"/>
    <att name="kegg_3" type="string" value="0"/>
    <att name="network_symbol" type="string" value="831601"/>
    <att name="target_WoLF" type="string" value="chloroplast"/>
    <att name="symbol" type="string" value=""/>
    <att name="target_TargetP" type="string" value="others"/>
    <att name="TF_family" type="string" value=""/>
    <att name="kegg_2" type="string" value="0"/>
    <att name="kegg_1" type="string" value="0"/>
    <graphics x="464.5" y="1893.4" width="5" h="80" w="80" labelanchor="c" fill="#00ff00" cy:nodeTransparency="0.8" outline="#666666" cy:nodeLabelFont="Arial-0-25" type="ELLIPSE"/>
  </node>
  <node label="At5g63130" id="836433">
    <att name="kegg_4" type="string" value="0"/>
    <att name="kegg_5" type="string" value="0"/>
    <att name="TF_type" type="string" value="0"/>
    <att name="TF_link" type="string" value=""/>
    <att name="query" type="string" value="0"/>
    <att name="kegg_3" type="string" value="0"/>
    <att name="network_symbol" type="string" value="Octicosape.."/>
    <att name="target_WoLF" type="string" value="nuclear"/>
    <att name="symbol" type="string" value=""/>
    <att name="target_TargetP" type="string" value="others"/>
    <att name="TF_family" type="string" value=""/>
    <att name="kegg_2" type="string" value="0"/>
    <att name="kegg_1" type="string" value="0"/>
    <graphics x="653.6500000000001" y="2212.75" width="1" h="80" w="80" labelanchor="c" fill="#ffffff" cy:nodeTransparency="0.8" outline="#666666" cy:nodeLabelFont="Arial-0-25" type="ELLIPSE"/>
  </node>
  <node label="At1g23710" id="838981">
    <att name="kegg_4" type="string" value="0"/>
    <att name="kegg_5" type="string" value="0"/>
    <att name="TF_type" type="string" value="0"/>
    <att name="TF_link" type="string" value=""/>
    <att name="query" type="string" value="0"/>
    <att name="kegg_3" type="string" value="0"/>
    <att name="network_symbol" type="string" value="DUF1645"/>
    <att name="target_WoLF" type="string" value="nuclear"/>
    <att name="symbol" type="string" value=""/>
    <att name="target_TargetP" type="string" value="others"/>
    <att name="TF_family" type="string" value=""/>
    <att name="kegg_2" type="string" value="0"/>
    <att name="kegg_1" type="string" value="0"/>
    <graphics x="739.5" y="2019.95" width="1" h="80" w="80" labelanchor="c" fill="#ffffff" cy:nodeTransparency="0.8" outline="#666666" cy:nodeLabelFont="Arial-0-25" type="ELLIPSE"/>
  </node>
  <node label="At3g06070" id="819780">
    <att name="kegg_4" type="string" value="0"/>
    <att name="kegg_5" type="string" value="0"/>
    <att name="TF_type" type="string" value="0"/>
    <att name="TF_link" type="string" value=""/>
    <att name="query" type="string" value="0"/>
    <att name="kegg_3" type="string" value="0"/>
    <att name="network_symbol" type="string" value="819780"/>
    <att name="target_WoLF" type="string" value="nuclear"/>
    <att name="symbol" type="string" value=""/>
    <att name="target_TargetP" type="string" value="others"/>
    <att name="TF_family" type="string" value=""/>
    <att name="kegg_2" type="string" value="0"/>
    <att name="kegg_1" type="string" value="0"/>
    <graphics x="1241.95" y="1262.75" width="1" h="80" w="80" labelanchor="c" fill="#ffffff" cy:nodeTransparency="0.8" outline="#666666" cy:nodeLabelFont="Arial-0-25" type="ELLIPSE"/>
  </node>
  <node label="At3g48450" id="824004">
    <att name="kegg_4" type="string" value="0"/>
    <att name="kegg_5" type="string" value="0"/>
    <att name="TF_type" type="string" value="0"/>
    <att name="TF_link" type="string" value=""/>
    <att name="query" type="string" value="0"/>
    <att name="kegg_3" type="string" value="0"/>
    <att name="network_symbol" type="string" value="RIN4"/>
    <att name="target_WoLF" type="string" value="nuclear"/>
    <att name="symbol" type="string" value=""/>
    <att name="target_TargetP" type="string" value="others"/>
    <att name="TF_family" type="string" value=""/>
    <att name="kegg_2" type="string" value="0"/>
    <att name="kegg_1" type="string" value="0"/>
    <graphics x="857.5500000000001" y="1436.1" width="1" h="80" w="80" labelanchor="c" fill="#ffffff" cy:nodeTransparency="0.8" outline="#666666" cy:nodeLabelFont="Arial-0-25" type="ELLIPSE"/>
  </node>
  <node label="At2g32300" id="817791">
    <att name="kegg_4" type="string" value="0"/>
    <att name="kegg_5" type="string" value="0"/>
    <att name="TF_type" type="string" value="0"/>
    <att name="TF_link" type="string" value=""/>
    <att name="query" type="string" value="0"/>
    <att name="kegg_3" type="string" value="0"/>
    <att name="network_symbol" type="string" value="UCC1"/>
    <att name="target_WoLF" type="string" value="chloroplast"/>
    <att name="symbol" type="string" value="UCC1"/>
    <att name="target_TargetP" type="string" value="Secretory pathway"/>
    <att name="TF_family" type="string" value=""/>
    <att name="kegg_2" type="string" value="0"/>
    <att name="kegg_1" type="string" value="0"/>
    <graphics x="545.45" y="278.75" width="1" h="80" w="80" labelanchor="c" fill="#00ff00" cy:nodeTransparency="0.8" outline="#666666" cy:nodeLabelFont="Arial-0-25" type="ELLIPSE"/>
  </node>
  <node label="At5g25240" id="832595">
    <att name="kegg_4" type="string" value="0"/>
    <att name="kegg_5" type="string" value="0"/>
    <att name="TF_type" type="string" value="0"/>
    <att name="TF_link" type="string" value=""/>
    <att name="query" type="string" value="0"/>
    <att name="kegg_3" type="string" value="0"/>
    <att name="network_symbol" type="string" value="832595"/>
    <att name="target_WoLF" type="string" value="nuclear"/>
    <att name="symbol" type="string" value=""/>
    <att name="target_TargetP" type="string" value="others"/>
    <att name="TF_family" type="string" value=""/>
    <att name="kegg_2" type="string" value="0"/>
    <att name="kegg_1" type="string" value="0"/>
    <graphics x="537.8000000000001" y="1522" width="1" h="80" w="80" labelanchor="c" fill="#ffffff" cy:nodeTransparency="0.8" outline="#666666" cy:nodeLabelFont="Arial-0-25" type="ELLIPSE"/>
  </node>
  <node label="At2g13330" id="3767777">
    <att name="kegg_4" type="string" value="0"/>
    <att name="kegg_5" type="string" value="0"/>
    <att name="TF_type" type="string" value="0"/>
    <att name="TF_link" type="string" value=""/>
    <att name="query" type="string" value="0"/>
    <att name="kegg_3" type="string" value="0"/>
    <att name="network_symbol" type="string" value="transposab.."/>
    <att name="target_WoLF" type="string" value=""/>
    <att name="symbol" type="string" value=""/>
    <att name="target_TargetP" type="string" value=""/>
    <att name="TF_family" type="string" value=""/>
    <att name="kegg_2" type="string" value="0"/>
    <att name="kegg_1" type="string" value="0"/>
    <graphics x="1073.55" y="563.35" width="1" h="80" w="80" labelanchor="c" fill="#aaaaaa" cy:nodeTransparency="0.8" outline="#666666" cy:nodeLabelFont="Arial-0-25" type="ELLIPSE"/>
  </node>
  <node label="At5g61590" id="836280">
    <att name="kegg_4" type="string" value="0"/>
    <att name="kegg_5" type="string" value="0"/>
    <att name="TF_type" type="string" value="1"/>
    <att name="TF_link" type="string" value="http://arabidopsis.med.ohio-state.edu/AtTFDB/AtTFBrowseResults.jsp?fam=AP2-EREBP"/>
    <att name="query" type="string" value="0"/>
    <att name="kegg_3" type="string" value="0"/>
    <att name="network_symbol" type="string" value="DNA-bindin.."/>
    <att name="target_WoLF" type="string" value="nuclear"/>
    <att name="symbol" type="string" value=""/>
    <att name="target_TargetP" type="string" value="others"/>
    <att name="TF_family" type="string" value="AP2-EREBP"/>
    <att name="kegg_2" type="string" value="0"/>
    <att name="kegg_1" type="string" value="0"/>
    <graphics x="2090.95" y="1435.55" width="1" h="80" w="80" labelanchor="c" fill="#ffffff" cy:nodeTransparency="0.8" outline="#666666" cy:nodeLabelFont="Arial-0-25" type="HEXAGON"/>
  </node>
  <node label="At1g02710" id="839483">
    <att name="kegg_4" type="string" value="0"/>
    <att name="kegg_5" type="string" value="0"/>
    <att name="TF_type" type="string" value="0"/>
    <att name="TF_link" type="string" value=""/>
    <att name="query" type="string" value="0"/>
    <att name="kegg_3" type="string" value="0"/>
    <att name="network_symbol" type="string" value="glycine-ri.."/>
    <att name="target_WoLF" type="string" value=""/>
    <att name="symbol" type="string" value=""/>
    <att name="target_TargetP" type="string" value="Secretory pathway"/>
    <att name="TF_family" type="string" value=""/>
    <att name="kegg_2" type="string" value="0"/>
    <att name="kegg_1" type="string" value="0"/>
    <graphics x="60.25" y="2724.3" width="1" h="80" w="80" labelanchor="c" fill="#aaaaaa" cy:nodeTransparency="0.8" outline="#666666" cy:nodeLabelFont="Arial-0-25" type="ELLIPSE"/>
  </node>
  <node label="At1g64700" id="842778">
    <att name="kegg_4" type="string" value="0"/>
    <att name="kegg_5" type="string" value="0"/>
    <att name="TF_type" type="string" value="0"/>
    <att name="TF_link" type="string" value=""/>
    <att name="query" type="string" value="1"/>
    <att name="kegg_3" type="string" value="0"/>
    <att name="network_symbol" type="string" value="842778"/>
    <att name="target_WoLF" type="string" value="cytosol"/>
    <att name="symbol" type="string" value=""/>
    <att name="target_TargetP" type="string" value="others"/>
    <att name="TF_family" type="string" value=""/>
    <att name="kegg_2" type="string" value="0"/>
    <att name="kegg_1" type="string" value="0"/>
    <graphics x="1250.8500000000001" y="576.7" width="5" h="80" w="80" labelanchor="c" fill="#ffffff" cy:nodeTransparency="0.8" outline="#666666" cy:nodeLabelFont="Arial-0-25" type="ELLIPSE"/>
  </node>
  <node label="At2g36100" id="818183">
    <att name="kegg_4" type="string" value="0"/>
    <att name="kegg_5" type="string" value="0"/>
    <att name="TF_type" type="string" value="0"/>
    <att name="TF_link" type="string" value=""/>
    <att name="query" type="string" value="0"/>
    <att name="kegg_3" type="string" value="0"/>
    <att name="network_symbol" type="string" value="CASP1"/>
    <att name="target_WoLF" type="string" value="vacuole"/>
    <att name="symbol" type="string" value="CASP1"/>
    <att name="target_TargetP" type="string" value="others"/>
    <att name="TF_family" type="string" value=""/>
    <att name="kegg_2" type="string" value="0"/>
    <att name="kegg_1" type="string" value="0"/>
    <graphics x="602.6" y="260.25" width="1" h="80" w="80" labelanchor="c" fill="#ffffff" cy:nodeTransparency="0.8" outline="#666666" cy:nodeLabelFont="Arial-0-25" type="ELLIPSE"/>
  </node>
  <node label="At2g40000" id="818588">
    <att name="kegg_4" type="string" value="0"/>
    <att name="kegg_5" type="string" value="0"/>
    <att name="TF_type" type="string" value="0"/>
    <att name="TF_link" type="string" value=""/>
    <att name="query" type="string" value="0"/>
    <att name="kegg_3" type="string" value="0"/>
    <att name="network_symbol" type="string" value="HSPRO2"/>
    <att name="target_WoLF" type="string" value="cytosol"/>
    <att name="symbol" type="string" value="HSPRO2"/>
    <att name="target_TargetP" type="string" value="others"/>
    <att name="TF_family" type="string" value=""/>
    <att name="kegg_2" type="string" value="0"/>
    <att name="kegg_1" type="string" value="0"/>
    <graphics x="746.8000000000001" y="1919.05" width="1" h="80" w="80" labelanchor="c" fill="#ffffff" cy:nodeTransparency="0.8" outline="#666666" cy:nodeLabelFont="Arial-0-25" type="ELLIPSE"/>
  </node>
  <node label="At3g12610" id="820441">
    <att name="kegg_4" type="string" value="0"/>
    <att name="kegg_5" type="string" value="0"/>
    <att name="TF_type" type="string" value="0"/>
    <att name="TF_link" type="string" value=""/>
    <att name="query" type="string" value="0"/>
    <att name="kegg_3" type="string" value="0"/>
    <att name="network_symbol" type="string" value="DRT100"/>
    <att name="target_WoLF" type="string" value="extracellular"/>
    <att name="symbol" type="string" value="DRT100"/>
    <att name="target_TargetP" type="string" value="Secretory pathway"/>
    <att name="TF_family" type="string" value=""/>
    <att name="kegg_2" type="string" value="0"/>
    <att name="kegg_1" type="string" value="0"/>
    <graphics x="1723.3500000000001" y="801.75" width="1" h="80" w="80" labelanchor="c" fill="#00ffff" cy:nodeTransparency="0.8" outline="#666666" cy:nodeLabelFont="Arial-0-25" type="ELLIPSE"/>
  </node>
  <node label="At2g30210" id="817571">
    <att name="kegg_4" type="string" value="0"/>
    <att name="kegg_5" type="string" value="0"/>
    <att name="TF_type" type="string" value="0"/>
    <att name="TF_link" type="string" value=""/>
    <att name="query" type="string" value="0"/>
    <att name="kegg_3" type="string" value="0"/>
    <att name="network_symbol" type="string" value="LAC3"/>
    <att name="target_WoLF" type="string" value="vacuole"/>
    <att name="symbol" type="string" value="LAC3"/>
    <att name="target_TargetP" type="string" value="Secretory pathway"/>
    <att name="TF_family" type="string" value=""/>
    <att name="kegg_2" type="string" value="0"/>
    <att name="kegg_1" type="string" value="0"/>
    <graphics x="473.2" y="275.8" width="1" h="80" w="80" labelanchor="c" fill="#ffffff" cy:nodeTransparency="0.8" outline="#666666" cy:nodeLabelFont="Arial-0-25" type="ELLIPSE"/>
  </node>
  <node label="At2g01300" id="814658">
    <att name="kegg_4" type="string" value="0"/>
    <att name="kegg_5" type="string" value="0"/>
    <att name="TF_type" type="string" value="0"/>
    <att name="TF_link" type="string" value=""/>
    <att name="query" type="string" value="0"/>
    <att name="kegg_3" type="string" value="0"/>
    <att name="network_symbol" type="string" value="814658"/>
    <att name="target_WoLF" type="string" value="chloroplast"/>
    <att name="symbol" type="string" value=""/>
    <att name="target_TargetP" type="string" value="Chloroplast"/>
    <att name="TF_family" type="string" value=""/>
    <att name="kegg_2" type="string" value="0"/>
    <att name="kegg_1" type="string" value="0"/>
    <graphics x="517.85" y="1703.55" width="1" h="80" w="80" labelanchor="c" fill="#00ff00" cy:nodeTransparency="0.8" outline="#666666" cy:nodeLabelFont="Arial-0-25" type="ELLIPSE"/>
  </node>
  <node label="At1g73540" id="843688">
    <att name="kegg_4" type="string" value="0"/>
    <att name="kegg_5" type="string" value="0"/>
    <att name="TF_type" type="string" value="0"/>
    <att name="TF_link" type="string" value=""/>
    <att name="query" type="string" value="0"/>
    <att name="kegg_3" type="string" value="0"/>
    <att name="network_symbol" type="string" value="NUDT21"/>
    <att name="target_WoLF" type="string" value="chloroplast"/>
    <att name="symbol" type="string" value="NUDT21"/>
    <att name="target_TargetP" type="string" value="Chloroplast"/>
    <att name="TF_family" type="string" value=""/>
    <att name="kegg_2" type="string" value="0"/>
    <att name="kegg_1" type="string" value="0"/>
    <graphics x="385.75" y="2026.55" width="1" h="80" w="80" labelanchor="c" fill="#00ff00" cy:nodeTransparency="0.8" outline="#666666" cy:nodeLabelFont="Arial-0-25" type="ELLIPSE"/>
  </node>
  <node label="At2g23690" id="816900">
    <att name="kegg_4" type="string" value="0"/>
    <att name="kegg_5" type="string" value="0"/>
    <att name="TF_type" type="string" value="0"/>
    <att name="TF_link" type="string" value=""/>
    <att name="query" type="string" value="1"/>
    <att name="kegg_3" type="string" value="0"/>
    <att name="network_symbol" type="string" value="816900"/>
    <att name="target_WoLF" type="string" value="chloroplast"/>
    <att name="symbol" type="string" value=""/>
    <att name="target_TargetP" type="string" value="others"/>
    <att name="TF_family" type="string" value=""/>
    <att name="kegg_2" type="string" value="0"/>
    <att name="kegg_1" type="string" value="0"/>
    <graphics x="699.75" y="1390.95" width="5" h="80" w="80" labelanchor="c" fill="#00ff00" cy:nodeTransparency="0.8" outline="#666666" cy:nodeLabelFont="Arial-0-25" type="ELLIPSE"/>
  </node>
  <node label="At5g62900" id="836410">
    <att name="kegg_4" type="string" value="0"/>
    <att name="kegg_5" type="string" value="0"/>
    <att name="TF_type" type="string" value="0"/>
    <att name="TF_link" type="string" value=""/>
    <att name="query" type="string" value="1"/>
    <att name="kegg_3" type="string" value="0"/>
    <att name="network_symbol" type="string" value="836410"/>
    <att name="target_WoLF" type="string" value="nuclear"/>
    <att name="symbol" type="string" value=""/>
    <att name="target_TargetP" type="string" value="others"/>
    <att name="TF_family" type="string" value=""/>
    <att name="kegg_2" type="string" value="0"/>
    <att name="kegg_1" type="string" value="0"/>
    <graphics x="1519.8" y="1300.35" width="5" h="80" w="80" labelanchor="c" fill="#ffffff" cy:nodeTransparency="0.8" outline="#666666" cy:nodeLabelFont="Arial-0-25" type="ELLIPSE"/>
  </node>
  <node label="At5g48900" id="834948">
    <att name="kegg_4" type="string" value="0"/>
    <att name="kegg_5" type="string" value="0"/>
    <att name="TF_type" type="string" value="0"/>
    <att name="TF_link" type="string" value=""/>
    <att name="query" type="string" value="0"/>
    <att name="kegg_3" type="string" value="0"/>
    <att name="network_symbol" type="string" value="Pectin lya.."/>
    <att name="target_WoLF" type="string" value="extracellular"/>
    <att name="symbol" type="string" value=""/>
    <att name="target_TargetP" type="string" value="Secretory pathway"/>
    <att name="TF_family" type="string" value=""/>
    <att name="kegg_2" type="string" value="0"/>
    <att name="kegg_1" type="string" value="0"/>
    <graphics x="1647.8" y="694.1" width="1" h="80" w="80" labelanchor="c" fill="#00ffff" cy:nodeTransparency="0.8" outline="#666666" cy:nodeLabelFont="Arial-0-25" type="ELLIPSE"/>
  </node>
  <node label="At5g19120" id="832032">
    <att name="kegg_4" type="string" value="0"/>
    <att name="kegg_5" type="string" value="0"/>
    <att name="TF_type" type="string" value="0"/>
    <att name="TF_link" type="string" value=""/>
    <att name="query" type="string" value="0"/>
    <att name="kegg_3" type="string" value="0"/>
    <att name="network_symbol" type="string" value="protease"/>
    <att name="target_WoLF" type="string" value="chloroplast"/>
    <att name="symbol" type="string" value=""/>
    <att name="target_TargetP" type="string" value="Secretory pathway"/>
    <att name="TF_family" type="string" value=""/>
    <att name="kegg_2" type="string" value="0"/>
    <att name="kegg_1" type="string" value="0"/>
    <graphics x="2091.6499999999996" y="1166" width="1" h="80" w="80" labelanchor="c" fill="#00ff00" cy:nodeTransparency="0.8" outline="#666666" cy:nodeLabelFont="Arial-0-25" type="ELLIPSE"/>
  </node>
  <node label="At3g52400" id="824405">
    <att name="kegg_4" type="string" value="0"/>
    <att name="kegg_5" type="string" value="0"/>
    <att name="TF_type" type="string" value="0"/>
    <att name="TF_link" type="string" value=""/>
    <att name="query" type="string" value="0"/>
    <att name="kegg_3" type="string" value="0"/>
    <att name="network_symbol" type="string" value="SYP122"/>
    <att name="target_WoLF" type="string" value=""/>
    <att name="symbol" type="string" value="SYP122"/>
    <att name="target_TargetP" type="string" value="others"/>
    <att name="TF_family" type="string" value=""/>
    <att name="kegg_2" type="string" value="0"/>
    <att name="kegg_1" type="string" value="0"/>
    <graphics x="586.75" y="1894.95" width="1" h="80" w="80" labelanchor="c" fill="#aaaaaa" cy:nodeTransparency="0.8" outline="#666666" cy:nodeLabelFont="Arial-0-25" type="ELLIPSE"/>
  </node>
  <node label="At3g26190" id="822220">
    <att name="kegg_4" type="string" value="0"/>
    <att name="kegg_5" type="string" value="0"/>
    <att name="TF_type" type="string" value="0"/>
    <att name="TF_link" type="string" value=""/>
    <att name="query" type="string" value="0"/>
    <att name="kegg_3" type="string" value="0"/>
    <att name="network_symbol" type="string" value="CYP71B21"/>
    <att name="target_WoLF" type="string" value="chloroplast"/>
    <att name="symbol" type="string" value="CYP71B21"/>
    <att name="target_TargetP" type="string" value="Secretory pathway"/>
    <att name="TF_family" type="string" value=""/>
    <att name="kegg_2" type="string" value="0"/>
    <att name="kegg_1" type="string" value="1"/>
    <graphics x="900.1500000000001" y="987.3" width="1" h="80" w="80" labelanchor="c" fill="#00ff00" cy:nodeTransparency="0.8" outline="#666666" cy:nodeLabelFont="Arial-0-25" type="ELLIPSE"/>
  </node>
  <node label="At1g57680" id="842144">
    <att name="kegg_4" type="string" value="0"/>
    <att name="kegg_5" type="string" value="0"/>
    <att name="TF_type" type="string" value="0"/>
    <att name="TF_link" type="string" value=""/>
    <att name="query" type="string" value="0"/>
    <att name="kegg_3" type="string" value="0"/>
    <att name="network_symbol" type="string" value="Cand1"/>
    <att name="target_WoLF" type="string" value="chloroplast"/>
    <att name="symbol" type="string" value=""/>
    <att name="target_TargetP" type="string" value="Secretory pathway"/>
    <att name="TF_family" type="string" value=""/>
    <att name="kegg_2" type="string" value="0"/>
    <att name="kegg_1" type="string" value="0"/>
    <graphics x="220.04999999999998" y="1371.05" width="1" h="80" w="80" labelanchor="c" fill="#00ff00" cy:nodeTransparency="0.8" outline="#666666" cy:nodeLabelFont="Arial-0-25" type="ELLIPSE"/>
  </node>
  <node label="At1g70990" id="843438">
    <att name="kegg_4" type="string" value="0"/>
    <att name="kegg_5" type="string" value="0"/>
    <att name="TF_type" type="string" value="0"/>
    <att name="TF_link" type="string" value=""/>
    <att name="query" type="string" value="0"/>
    <att name="kegg_3" type="string" value="0"/>
    <att name="network_symbol" type="string" value="proline-ri.."/>
    <att name="target_WoLF" type="string" value="plasma membrane"/>
    <att name="symbol" type="string" value=""/>
    <att name="target_TargetP" type="string" value="Chloroplast"/>
    <att name="TF_family" type="string" value=""/>
    <att name="kegg_2" type="string" value="0"/>
    <att name="kegg_1" type="string" value="0"/>
    <graphics x="740.4000000000001" y="475" width="1" h="80" w="80" labelanchor="c" fill="#ffffff" cy:nodeTransparency="0.8" outline="#666666" cy:nodeLabelFont="Arial-0-25" type="ELLIPSE"/>
  </node>
  <node label="At3g04640" id="819622">
    <att name="kegg_4" type="string" value="0"/>
    <att name="kegg_5" type="string" value="0"/>
    <att name="TF_type" type="string" value="0"/>
    <att name="TF_link" type="string" value=""/>
    <att name="query" type="string" value="0"/>
    <att name="kegg_3" type="string" value="0"/>
    <att name="network_symbol" type="string" value="glycine-ri.."/>
    <att name="target_WoLF" type="string" value="chloroplast"/>
    <att name="symbol" type="string" value=""/>
    <att name="target_TargetP" type="string" value="Secretory pathway"/>
    <att name="TF_family" type="string" value=""/>
    <att name="kegg_2" type="string" value="0"/>
    <att name="kegg_1" type="string" value="0"/>
    <graphics x="629.45" y="1955.9" width="1" h="80" w="80" labelanchor="c" fill="#00ff00" cy:nodeTransparency="0.8" outline="#666666" cy:nodeLabelFont="Arial-0-25" type="ELLIPSE"/>
  </node>
  <node label="At3g51030" id="824267">
    <att name="kegg_4" type="string" value="0"/>
    <att name="kegg_5" type="string" value="0"/>
    <att name="TF_type" type="string" value="0"/>
    <att name="TF_link" type="string" value=""/>
    <att name="query" type="string" value="0"/>
    <att name="kegg_3" type="string" value="0"/>
    <att name="network_symbol" type="string" value="TRX1"/>
    <att name="target_WoLF" type="string" value="cytosol"/>
    <att name="symbol" type="string" value="TRX1"/>
    <att name="target_TargetP" type="string" value="others"/>
    <att name="TF_family" type="string" value=""/>
    <att name="kegg_2" type="string" value="0"/>
    <att name="kegg_1" type="string" value="0"/>
    <graphics x="1379.8500000000001" y="293.8" width="1" h="80" w="80" labelanchor="c" fill="#ffffff" cy:nodeTransparency="0.8" outline="#666666" cy:nodeLabelFont="Arial-0-25" type="ELLIPSE"/>
  </node>
  <node label="At2g37700" id="818347">
    <att name="kegg_4" type="string" value="0"/>
    <att name="kegg_5" type="string" value="0"/>
    <att name="TF_type" type="string" value="0"/>
    <att name="TF_link" type="string" value=""/>
    <att name="query" type="string" value="0"/>
    <att name="kegg_3" type="string" value="0"/>
    <att name="network_symbol" type="string" value="hydroxylas.."/>
    <att name="target_WoLF" type="string" value="chloroplast"/>
    <att name="symbol" type="string" value=""/>
    <att name="target_TargetP" type="string" value="others"/>
    <att name="TF_family" type="string" value=""/>
    <att name="kegg_2" type="string" value="0"/>
    <att name="kegg_1" type="string" value="0"/>
    <graphics x="360.9" y="813.3" width="1" h="80" w="80" labelanchor="c" fill="#00ff00" cy:nodeTransparency="0.8" outline="#666666" cy:nodeLabelFont="Arial-0-25" type="ELLIPSE"/>
  </node>
  <node label="At2g35700" id="818139">
    <att name="kegg_4" type="string" value="0"/>
    <att name="kegg_5" type="string" value="0"/>
    <att name="TF_type" type="string" value="1"/>
    <att name="TF_link" type="string" value="http://arabidopsis.med.ohio-state.edu/AtTFDB/AtTFBrowseResults.jsp?fam=AP2-EREBP"/>
    <att name="query" type="string" value="0"/>
    <att name="kegg_3" type="string" value="0"/>
    <att name="network_symbol" type="string" value="ERF38"/>
    <att name="target_WoLF" type="string" value="nuclear"/>
    <att name="symbol" type="string" value="ERF38"/>
    <att name="target_TargetP" type="string" value="others"/>
    <att name="TF_family" type="string" value="AP2-EREBP"/>
    <att name="kegg_2" type="string" value="0"/>
    <att name="kegg_1" type="string" value="0"/>
    <graphics x="587.35" y="2613.1" width="1" h="80" w="80" labelanchor="c" fill="#ffffff" cy:nodeTransparency="0.8" outline="#666666" cy:nodeLabelFont="Arial-0-25" type="HEXAGON"/>
  </node>
  <node label="At4g13580" id="826991">
    <att name="kegg_4" type="string" value="0"/>
    <att name="kegg_5" type="string" value="0"/>
    <att name="TF_type" type="string" value="0"/>
    <att name="TF_link" type="string" value=""/>
    <att name="query" type="string" value="0"/>
    <att name="kegg_3" type="string" value="0"/>
    <att name="network_symbol" type="string" value="dirigent-l.."/>
    <att name="target_WoLF" type="string" value="extracellular"/>
    <att name="symbol" type="string" value=""/>
    <att name="target_TargetP" type="string" value="Secretory pathway"/>
    <att name="TF_family" type="string" value=""/>
    <att name="kegg_2" type="string" value="0"/>
    <att name="kegg_1" type="string" value="0"/>
    <graphics x="574.25" y="213.45" width="1" h="80" w="80" labelanchor="c" fill="#00ffff" cy:nodeTransparency="0.8" outline="#666666" cy:nodeLabelFont="Arial-0-25" type="ELLIPSE"/>
  </node>
  <node label="At4g27654" id="828878">
    <att name="kegg_4" type="string" value="0"/>
    <att name="kegg_5" type="string" value="0"/>
    <att name="TF_type" type="string" value="0"/>
    <att name="TF_link" type="string" value=""/>
    <att name="query" type="string" value="0"/>
    <att name="kegg_3" type="string" value="0"/>
    <att name="network_symbol" type="string" value="828878"/>
    <att name="target_WoLF" type="string" value="cytosol"/>
    <att name="symbol" type="string" value=""/>
    <att name="target_TargetP" type="string" value="Secretory pathway"/>
    <att name="TF_family" type="string" value=""/>
    <att name="kegg_2" type="string" value="0"/>
    <att name="kegg_1" type="string" value="0"/>
    <graphics x="313.4" y="1967" width="1" h="80" w="80" labelanchor="c" fill="#ffffff" cy:nodeTransparency="0.8" outline="#666666" cy:nodeLabelFont="Arial-0-25" type="ELLIPSE"/>
  </node>
  <node label="At1g26380" id="839180">
    <att name="kegg_4" type="string" value="0"/>
    <att name="kegg_5" type="string" value="0"/>
    <att name="TF_type" type="string" value="0"/>
    <att name="TF_link" type="string" value=""/>
    <att name="query" type="string" value="0"/>
    <att name="kegg_3" type="string" value="0"/>
    <att name="network_symbol" type="string" value="Berberine"/>
    <att name="target_WoLF" type="string" value="cytosol"/>
    <att name="symbol" type="string" value=""/>
    <att name="target_TargetP" type="string" value="Secretory pathway"/>
    <att name="TF_family" type="string" value=""/>
    <att name="kegg_2" type="string" value="0"/>
    <att name="kegg_1" type="string" value="0"/>
    <graphics x="977.95" y="1886.7" width="1" h="80" w="80" labelanchor="c" fill="#ffffff" cy:nodeTransparency="0.8" outline="#666666" cy:nodeLabelFont="Arial-0-25" type="ELLIPSE"/>
  </node>
  <node label="At2g43480" id="818949">
    <att name="kegg_4" type="string" value="1"/>
    <att name="kegg_5" type="string" value="0"/>
    <att name="TF_type" type="string" value="0"/>
    <att name="TF_link" type="string" value=""/>
    <att name="query" type="string" value="0"/>
    <att name="kegg_3" type="string" value="0"/>
    <att name="network_symbol" type="string" value="Peroxidase"/>
    <att name="target_WoLF" type="string" value=""/>
    <att name="symbol" type="string" value=""/>
    <att name="target_TargetP" type="string" value="Secretory pathway"/>
    <att name="TF_family" type="string" value=""/>
    <att name="kegg_2" type="string" value="1"/>
    <att name="kegg_1" type="string" value="1"/>
    <graphics x="260.5" y="849" width="1" h="80" w="80" labelanchor="c" fill="#aaaaaa" cy:nodeTransparency="0.8" outline="#666666" cy:nodeLabelFont="Arial-0-25" type="ELLIPSE"/>
  </node>
  <node label="At1g05280" id="837026">
    <att name="kegg_4" type="string" value="0"/>
    <att name="kegg_5" type="string" value="0"/>
    <att name="TF_type" type="string" value="0"/>
    <att name="TF_link" type="string" value=""/>
    <att name="query" type="string" value="0"/>
    <att name="kegg_3" type="string" value="0"/>
    <att name="network_symbol" type="string" value="DUF604"/>
    <att name="target_WoLF" type="string" value="chloroplast"/>
    <att name="symbol" type="string" value=""/>
    <att name="target_TargetP" type="string" value="Mitochondria"/>
    <att name="TF_family" type="string" value=""/>
    <att name="kegg_2" type="string" value="0"/>
    <att name="kegg_1" type="string" value="0"/>
    <graphics x="193.89999999999998" y="600.1" width="1" h="80" w="80" labelanchor="c" fill="#00ff00" cy:nodeTransparency="0.8" outline="#666666" cy:nodeLabelFont="Arial-0-25" type="ELLIPSE"/>
  </node>
  <node label="At4g29530" id="829074">
    <att name="kegg_4" type="string" value="0"/>
    <att name="kegg_5" type="string" value="0"/>
    <att name="TF_type" type="string" value="0"/>
    <att name="TF_link" type="string" value=""/>
    <att name="query" type="string" value="0"/>
    <att name="kegg_3" type="string" value="0"/>
    <att name="network_symbol" type="string" value="phosphatas.."/>
    <att name="target_WoLF" type="string" value="cytosol"/>
    <att name="symbol" type="string" value=""/>
    <att name="target_TargetP" type="string" value="others"/>
    <att name="TF_family" type="string" value=""/>
    <att name="kegg_2" type="string" value="0"/>
    <att name="kegg_1" type="string" value="0"/>
    <graphics x="1305.25" y="1020.2" width="1" h="80" w="80" labelanchor="c" fill="#ffffff" cy:nodeTransparency="0.8" outline="#666666" cy:nodeLabelFont="Arial-0-25" type="ELLIPSE"/>
  </node>
  <node label="At1g19020" id="838483">
    <att name="kegg_4" type="string" value="0"/>
    <att name="kegg_5" type="string" value="0"/>
    <att name="TF_type" type="string" value="0"/>
    <att name="TF_link" type="string" value=""/>
    <att name="query" type="string" value="0"/>
    <att name="kegg_3" type="string" value="0"/>
    <att name="network_symbol" type="string" value="838483"/>
    <att name="target_WoLF" type="string" value="nuclear"/>
    <att name="symbol" type="string" value=""/>
    <att name="target_TargetP" type="string" value="others"/>
    <att name="TF_family" type="string" value=""/>
    <att name="kegg_2" type="string" value="0"/>
    <att name="kegg_1" type="string" value="0"/>
    <graphics x="627.6500000000001" y="1808.75" width="1" h="80" w="80" labelanchor="c" fill="#ffffff" cy:nodeTransparency="0.8" outline="#666666" cy:nodeLabelFont="Arial-0-25" type="ELLIPSE"/>
  </node>
  <node label="At5g66390" id="836771">
    <att name="kegg_4" type="string" value="1"/>
    <att name="kegg_5" type="string" value="0"/>
    <att name="TF_type" type="string" value="0"/>
    <att name="TF_link" type="string" value=""/>
    <att name="query" type="string" value="0"/>
    <att name="kegg_3" type="string" value="0"/>
    <att name="network_symbol" type="string" value="Peroxidase"/>
    <att name="target_WoLF" type="string" value="extracellular"/>
    <att name="symbol" type="string" value=""/>
    <att name="target_TargetP" type="string" value="Secretory pathway"/>
    <att name="TF_family" type="string" value=""/>
    <att name="kegg_2" type="string" value="1"/>
    <att name="kegg_1" type="string" value="1"/>
    <graphics x="450.65" y="197.3" width="1" h="80" w="80" labelanchor="c" fill="#00ffff" cy:nodeTransparency="0.8" outline="#666666" cy:nodeLabelFont="Arial-0-25" type="ELLIPSE"/>
  </node>
  <node label="At1g76070" id="843939">
    <att name="kegg_4" type="string" value="0"/>
    <att name="kegg_5" type="string" value="0"/>
    <att name="TF_type" type="string" value="0"/>
    <att name="TF_link" type="string" value=""/>
    <att name="query" type="string" value="0"/>
    <att name="kegg_3" type="string" value="0"/>
    <att name="network_symbol" type="string" value="843939"/>
    <att name="target_WoLF" type="string" value="nuclear"/>
    <att name="symbol" type="string" value=""/>
    <att name="target_TargetP" type="string" value="Chloroplast"/>
    <att name="TF_family" type="string" value=""/>
    <att name="kegg_2" type="string" value="0"/>
    <att name="kegg_1" type="string" value="0"/>
    <graphics x="497.5" y="1564.25" width="1" h="80" w="80" labelanchor="c" fill="#ffffff" cy:nodeTransparency="0.8" outline="#666666" cy:nodeLabelFont="Arial-0-25" type="ELLIPSE"/>
  </node>
  <node label="At3g54810" id="824646">
    <att name="kegg_4" type="string" value="0"/>
    <att name="kegg_5" type="string" value="0"/>
    <att name="TF_type" type="string" value="1"/>
    <att name="TF_link" type="string" value="http://arabidopsis.med.ohio-state.edu/AtTFDB/AtTFBrowseResults.jsp?fam=C2C2-Gata"/>
    <att name="query" type="string" value="0"/>
    <att name="kegg_3" type="string" value="0"/>
    <att name="network_symbol" type="string" value="GATA8"/>
    <att name="target_WoLF" type="string" value="nuclear"/>
    <att name="symbol" type="string" value="GATA8"/>
    <att name="target_TargetP" type="string" value="others"/>
    <att name="TF_family" type="string" value="C2C2-Gata"/>
    <att name="kegg_2" type="string" value="0"/>
    <att name="kegg_1" type="string" value="0"/>
    <graphics x="257.4" y="1586.25" width="1" h="80" w="80" labelanchor="c" fill="#ffffff" cy:nodeTransparency="0.8" outline="#666666" cy:nodeLabelFont="Arial-0-25" type="HEXAGON"/>
  </node>
  <node label="At3g11580" id="820331">
    <att name="kegg_4" type="string" value="0"/>
    <att name="kegg_5" type="string" value="0"/>
    <att name="TF_type" type="string" value="0"/>
    <att name="TF_link" type="string" value=""/>
    <att name="query" type="string" value="0"/>
    <att name="kegg_3" type="string" value="0"/>
    <att name="network_symbol" type="string" value="transcript.."/>
    <att name="target_WoLF" type="string" value="nuclear"/>
    <att name="symbol" type="string" value=""/>
    <att name="target_TargetP" type="string" value="others"/>
    <att name="TF_family" type="string" value=""/>
    <att name="kegg_2" type="string" value="0"/>
    <att name="kegg_1" type="string" value="0"/>
    <graphics x="302.3" y="1162.9" width="1" h="80" w="80" labelanchor="c" fill="#ffffff" cy:nodeTransparency="0.8" outline="#666666" cy:nodeLabelFont="Arial-0-25" type="ELLIPSE"/>
  </node>
  <node label="At4g03760" id="3770477">
    <att name="kegg_4" type="string" value="0"/>
    <att name="kegg_5" type="string" value="0"/>
    <att name="TF_type" type="string" value="0"/>
    <att name="TF_link" type="string" value=""/>
    <att name="query" type="string" value="0"/>
    <att name="kegg_3" type="string" value="0"/>
    <att name="network_symbol" type="string" value="transposab.."/>
    <att name="target_WoLF" type="string" value=""/>
    <att name="symbol" type="string" value=""/>
    <att name="target_TargetP" type="string" value=""/>
    <att name="TF_family" type="string" value=""/>
    <att name="kegg_2" type="string" value="0"/>
    <att name="kegg_1" type="string" value="0"/>
    <graphics x="997.0500000000001" y="419.5" width="1" h="80" w="80" labelanchor="c" fill="#aaaaaa" cy:nodeTransparency="0.8" outline="#666666" cy:nodeLabelFont="Arial-0-25" type="ELLIPSE"/>
  </node>
  <node label="At3g58070" id="824976">
    <att name="kegg_4" type="string" value="0"/>
    <att name="kegg_5" type="string" value="0"/>
    <att name="TF_type" type="string" value="1"/>
    <att name="TF_link" type="string" value="http://arabidopsis.med.ohio-state.edu/AtTFDB/AtTFBrowseResults.jsp?fam=C2H2"/>
    <att name="query" type="string" value="0"/>
    <att name="kegg_3" type="string" value="0"/>
    <att name="network_symbol" type="string" value="GIS"/>
    <att name="target_WoLF" type="string" value="nuclear"/>
    <att name="symbol" type="string" value="GIS"/>
    <att name="target_TargetP" type="string" value="others"/>
    <att name="TF_family" type="string" value="C2H2"/>
    <att name="kegg_2" type="string" value="0"/>
    <att name="kegg_1" type="string" value="0"/>
    <graphics x="511.75" y="2695.35" width="1" h="80" w="80" labelanchor="c" fill="#ffffff" cy:nodeTransparency="0.8" outline="#666666" cy:nodeLabelFont="Arial-0-25" type="HEXAGON"/>
  </node>
  <node label="At3g54580" id="824623">
    <att name="kegg_4" type="string" value="0"/>
    <att name="kegg_5" type="string" value="0"/>
    <att name="TF_type" type="string" value="0"/>
    <att name="TF_link" type="string" value=""/>
    <att name="query" type="string" value="0"/>
    <att name="kegg_3" type="string" value="0"/>
    <att name="network_symbol" type="string" value="extensin"/>
    <att name="target_WoLF" type="string" value="extracellular"/>
    <att name="symbol" type="string" value=""/>
    <att name="target_TargetP" type="string" value="Secretory pathway"/>
    <att name="TF_family" type="string" value=""/>
    <att name="kegg_2" type="string" value="0"/>
    <att name="kegg_1" type="string" value="0"/>
    <graphics x="781.75" y="852.95" width="1" h="80" w="80" labelanchor="c" fill="#00ffff" cy:nodeTransparency="0.8" outline="#666666" cy:nodeLabelFont="Arial-0-25" type="ELLIPSE"/>
  </node>
  <node label="At5g05410" id="830424">
    <att name="kegg_4" type="string" value="0"/>
    <att name="kegg_5" type="string" value="0"/>
    <att name="TF_type" type="string" value="1"/>
    <att name="TF_link" type="string" value="http://arabidopsis.med.ohio-state.edu/AtTFDB/AtTFBrowseResults.jsp?fam=AP2-EREBP"/>
    <att name="query" type="string" value="0"/>
    <att name="kegg_3" type="string" value="0"/>
    <att name="network_symbol" type="string" value="DREB2A"/>
    <att name="target_WoLF" type="string" value="nuclear"/>
    <att name="symbol" type="string" value="DREB2A"/>
    <att name="target_TargetP" type="string" value="others"/>
    <att name="TF_family" type="string" value="AP2-EREBP"/>
    <att name="kegg_2" type="string" value="0"/>
    <att name="kegg_1" type="string" value="0"/>
    <graphics x="482.34999999999997" y="2108.9" width="1" h="80" w="80" labelanchor="c" fill="#ffffff" cy:nodeTransparency="0.8" outline="#666666" cy:nodeLabelFont="Arial-0-25" type="HEXAGON"/>
  </node>
  <node label="At1g77640" id="844099">
    <att name="kegg_4" type="string" value="0"/>
    <att name="kegg_5" type="string" value="0"/>
    <att name="TF_type" type="string" value="1"/>
    <att name="TF_link" type="string" value="http://arabidopsis.med.ohio-state.edu/AtTFDB/AtTFBrowseResults.jsp?fam=AP2-EREBP"/>
    <att name="query" type="string" value="0"/>
    <att name="kegg_3" type="string" value="0"/>
    <att name="network_symbol" type="string" value="DNA-bindin.."/>
    <att name="target_WoLF" type="string" value="chloroplast"/>
    <att name="symbol" type="string" value=""/>
    <att name="target_TargetP" type="string" value="Chloroplast"/>
    <att name="TF_family" type="string" value="AP2-EREBP"/>
    <att name="kegg_2" type="string" value="0"/>
    <att name="kegg_1" type="string" value="0"/>
    <graphics x="413.05" y="1667.2" width="1" h="80" w="80" labelanchor="c" fill="#00ff00" cy:nodeTransparency="0.8" outline="#666666" cy:nodeLabelFont="Arial-0-25" type="HEXAGON"/>
  </node>
  <node label="At2g06230" id="815179">
    <att name="kegg_4" type="string" value="0"/>
    <att name="kegg_5" type="string" value="0"/>
    <att name="TF_type" type="string" value="0"/>
    <att name="TF_link" type="string" value=""/>
    <att name="query" type="string" value="0"/>
    <att name="kegg_3" type="string" value="0"/>
    <att name="network_symbol" type="string" value="transposab.."/>
    <att name="target_WoLF" type="string" value=""/>
    <att name="symbol" type="string" value=""/>
    <att name="target_TargetP" type="string" value=""/>
    <att name="TF_family" type="string" value=""/>
    <att name="kegg_2" type="string" value="0"/>
    <att name="kegg_1" type="string" value="0"/>
    <graphics x="1130.8" y="598.1" width="1" h="80" w="80" labelanchor="c" fill="#aaaaaa" cy:nodeTransparency="0.8" outline="#666666" cy:nodeLabelFont="Arial-0-25" type="ELLIPSE"/>
  </node>
  <node label="At1g74670" id="843806">
    <att name="kegg_4" type="string" value="0"/>
    <att name="kegg_5" type="string" value="0"/>
    <att name="TF_type" type="string" value="0"/>
    <att name="TF_link" type="string" value=""/>
    <att name="query" type="string" value="0"/>
    <att name="kegg_3" type="string" value="0"/>
    <att name="network_symbol" type="string" value="GASA6"/>
    <att name="target_WoLF" type="string" value="extracellular"/>
    <att name="symbol" type="string" value="GASA6"/>
    <att name="target_TargetP" type="string" value="Secretory pathway"/>
    <att name="TF_family" type="string" value=""/>
    <att name="kegg_2" type="string" value="0"/>
    <att name="kegg_1" type="string" value="0"/>
    <graphics x="1611.8" y="1053.6" width="1" h="80" w="80" labelanchor="c" fill="#00ffff" cy:nodeTransparency="0.8" outline="#666666" cy:nodeLabelFont="Arial-0-25" type="ELLIPSE"/>
  </node>
  <node label="At4g36410" id="829793">
    <att name="kegg_4" type="string" value="0"/>
    <att name="kegg_5" type="string" value="0"/>
    <att name="TF_type" type="string" value="0"/>
    <att name="TF_link" type="string" value=""/>
    <att name="query" type="string" value="0"/>
    <att name="kegg_3" type="string" value="0"/>
    <att name="network_symbol" type="string" value="UBC17"/>
    <att name="target_WoLF" type="string" value="nuclear"/>
    <att name="symbol" type="string" value="UBC17"/>
    <att name="target_TargetP" type="string" value="others"/>
    <att name="TF_family" type="string" value=""/>
    <att name="kegg_2" type="string" value="0"/>
    <att name="kegg_1" type="string" value="0"/>
    <graphics x="2176.2" y="1385.65" width="1" h="80" w="80" labelanchor="c" fill="#ffffff" cy:nodeTransparency="0.8" outline="#666666" cy:nodeLabelFont="Arial-0-25" type="ELLIPSE"/>
  </node>
  <node label="At2g36220" id="818194">
    <att name="kegg_4" type="string" value="0"/>
    <att name="kegg_5" type="string" value="0"/>
    <att name="TF_type" type="string" value="0"/>
    <att name="TF_link" type="string" value=""/>
    <att name="query" type="string" value="0"/>
    <att name="kegg_3" type="string" value="0"/>
    <att name="network_symbol" type="string" value="818194"/>
    <att name="target_WoLF" type="string" value="nuclear"/>
    <att name="symbol" type="string" value=""/>
    <att name="target_TargetP" type="string" value="others"/>
    <att name="TF_family" type="string" value=""/>
    <att name="kegg_2" type="string" value="0"/>
    <att name="kegg_1" type="string" value="0"/>
    <graphics x="709.9000000000001" y="1894.3" width="1" h="80" w="80" labelanchor="c" fill="#ffffff" cy:nodeTransparency="0.8" outline="#666666" cy:nodeLabelFont="Arial-0-25" type="ELLIPSE"/>
  </node>
  <node label="At3g25655" id="822153">
    <att name="kegg_4" type="string" value="0"/>
    <att name="kegg_5" type="string" value="0"/>
    <att name="TF_type" type="string" value="0"/>
    <att name="TF_link" type="string" value=""/>
    <att name="query" type="string" value="0"/>
    <att name="kegg_3" type="string" value="0"/>
    <att name="network_symbol" type="string" value="IDL1"/>
    <att name="target_WoLF" type="string" value="chloroplast"/>
    <att name="symbol" type="string" value="IDL1"/>
    <att name="target_TargetP" type="string" value="Secretory pathway"/>
    <att name="TF_family" type="string" value=""/>
    <att name="kegg_2" type="string" value="0"/>
    <att name="kegg_1" type="string" value="0"/>
    <graphics x="635.45" y="1546.05" width="1" h="80" w="80" labelanchor="c" fill="#00ff00" cy:nodeTransparency="0.8" outline="#666666" cy:nodeLabelFont="Arial-0-25" type="ELLIPSE"/>
  </node>
  <node label="At2g22760" id="816806">
    <att name="kegg_4" type="string" value="0"/>
    <att name="kegg_5" type="string" value="0"/>
    <att name="TF_type" type="string" value="1"/>
    <att name="TF_link" type="string" value="http://arabidopsis.med.ohio-state.edu/AtTFDB/AtTFBrowseResults.jsp?fam=BHLH"/>
    <att name="query" type="string" value="0"/>
    <att name="kegg_3" type="string" value="0"/>
    <att name="network_symbol" type="string" value="DNA-bindin.."/>
    <att name="target_WoLF" type="string" value="nuclear"/>
    <att name="symbol" type="string" value=""/>
    <att name="target_TargetP" type="string" value="others"/>
    <att name="TF_family" type="string" value="BHLH"/>
    <att name="kegg_2" type="string" value="0"/>
    <att name="kegg_1" type="string" value="0"/>
    <graphics x="881.85" y="1272.85" width="1" h="80" w="80" labelanchor="c" fill="#ffffff" cy:nodeTransparency="0.8" outline="#666666" cy:nodeLabelFont="Arial-0-25" type="HEXAGON"/>
  </node>
  <node label="At4g08040" id="826317">
    <att name="kegg_4" type="string" value="0"/>
    <att name="kegg_5" type="string" value="0"/>
    <att name="TF_type" type="string" value="0"/>
    <att name="TF_link" type="string" value=""/>
    <att name="query" type="string" value="0"/>
    <att name="kegg_3" type="string" value="0"/>
    <att name="network_symbol" type="string" value="ACS11"/>
    <att name="target_WoLF" type="string" value="nuclear"/>
    <att name="symbol" type="string" value="ACS11"/>
    <att name="target_TargetP" type="string" value="others"/>
    <att name="TF_family" type="string" value=""/>
    <att name="kegg_2" type="string" value="0"/>
    <att name="kegg_1" type="string" value="1"/>
    <graphics x="326.3" y="1738.45" width="1" h="80" w="80" labelanchor="c" fill="#ffffff" cy:nodeTransparency="0.8" outline="#666666" cy:nodeLabelFont="Arial-0-25" type="ELLIPSE"/>
  </node>
  <node label="At1g66480" id="842966">
    <att name="kegg_4" type="string" value="0"/>
    <att name="kegg_5" type="string" value="0"/>
    <att name="TF_type" type="string" value="0"/>
    <att name="TF_link" type="string" value=""/>
    <att name="query" type="string" value="1"/>
    <att name="kegg_3" type="string" value="0"/>
    <att name="network_symbol" type="string" value="plastid mo.."/>
    <att name="target_WoLF" type="string" value="cytosol"/>
    <att name="symbol" type="string" value=""/>
    <att name="target_TargetP" type="string" value="others"/>
    <att name="TF_family" type="string" value=""/>
    <att name="kegg_2" type="string" value="0"/>
    <att name="kegg_1" type="string" value="0"/>
    <graphics x="664.75" y="1605.7" width="5" h="80" w="80" labelanchor="c" fill="#ffffff" cy:nodeTransparency="0.8" outline="#666666" cy:nodeLabelFont="Arial-0-25" type="ELLIPSE"/>
  </node>
  <node label="At5g51680" id="835242">
    <att name="kegg_4" type="string" value="0"/>
    <att name="kegg_5" type="string" value="0"/>
    <att name="TF_type" type="string" value="0"/>
    <att name="TF_link" type="string" value=""/>
    <att name="query" type="string" value="0"/>
    <att name="kegg_3" type="string" value="0"/>
    <att name="network_symbol" type="string" value="glycoprote.."/>
    <att name="target_WoLF" type="string" value="nuclear"/>
    <att name="symbol" type="string" value=""/>
    <att name="target_TargetP" type="string" value="others"/>
    <att name="TF_family" type="string" value=""/>
    <att name="kegg_2" type="string" value="0"/>
    <att name="kegg_1" type="string" value="0"/>
    <graphics x="404.5" y="468.4" width="1" h="80" w="80" labelanchor="c" fill="#ffffff" cy:nodeTransparency="0.8" outline="#666666" cy:nodeLabelFont="Arial-0-25" type="ELLIPSE"/>
  </node>
  <node label="At2g40610" id="818656">
    <att name="kegg_4" type="string" value="0"/>
    <att name="kegg_5" type="string" value="0"/>
    <att name="TF_type" type="string" value="0"/>
    <att name="TF_link" type="string" value=""/>
    <att name="query" type="string" value="0"/>
    <att name="kegg_3" type="string" value="0"/>
    <att name="network_symbol" type="string" value="EXPA8"/>
    <att name="target_WoLF" type="string" value="extracellular"/>
    <att name="symbol" type="string" value="EXPA8"/>
    <att name="target_TargetP" type="string" value="Secretory pathway"/>
    <att name="TF_family" type="string" value=""/>
    <att name="kegg_2" type="string" value="0"/>
    <att name="kegg_1" type="string" value="0"/>
    <graphics x="1650.7" y="911.2" width="1" h="80" w="80" labelanchor="c" fill="#00ffff" cy:nodeTransparency="0.8" outline="#666666" cy:nodeLabelFont="Arial-0-25" type="ELLIPSE"/>
  </node>
  <node label="At5g57560" id="835860">
    <att name="kegg_4" type="string" value="0"/>
    <att name="kegg_5" type="string" value="0"/>
    <att name="TF_type" type="string" value="0"/>
    <att name="TF_link" type="string" value=""/>
    <att name="query" type="string" value="0"/>
    <att name="kegg_3" type="string" value="1"/>
    <att name="network_symbol" type="string" value="XTH22"/>
    <att name="target_WoLF" type="string" value="extracellular"/>
    <att name="symbol" type="string" value="XTH22"/>
    <att name="target_TargetP" type="string" value="Secretory pathway"/>
    <att name="TF_family" type="string" value=""/>
    <att name="kegg_2" type="string" value="0"/>
    <att name="kegg_1" type="string" value="0"/>
    <graphics x="365.75" y="1762.55" width="1" h="80" w="80" labelanchor="c" fill="#00ffff" cy:nodeTransparency="0.8" outline="#666666" cy:nodeLabelFont="Arial-0-25" type="ELLIPSE"/>
  </node>
  <node label="At5g59550" id="836074">
    <att name="kegg_4" type="string" value="0"/>
    <att name="kegg_5" type="string" value="0"/>
    <att name="TF_type" type="string" value="0"/>
    <att name="TF_link" type="string" value=""/>
    <att name="query" type="string" value="0"/>
    <att name="kegg_3" type="string" value="0"/>
    <att name="network_symbol" type="string" value="RDUF2"/>
    <att name="target_WoLF" type="string" value="chloroplast"/>
    <att name="symbol" type="string" value=""/>
    <att name="target_TargetP" type="string" value="others"/>
    <att name="TF_family" type="string" value=""/>
    <att name="kegg_2" type="string" value="0"/>
    <att name="kegg_1" type="string" value="0"/>
    <graphics x="595.2" y="2050.15" width="1" h="80" w="80" labelanchor="c" fill="#00ff00" cy:nodeTransparency="0.8" outline="#666666" cy:nodeLabelFont="Arial-0-25" type="ELLIPSE"/>
  </node>
  <node label="At1g79680" id="844307">
    <att name="kegg_4" type="string" value="0"/>
    <att name="kegg_5" type="string" value="0"/>
    <att name="TF_type" type="string" value="0"/>
    <att name="TF_link" type="string" value=""/>
    <att name="query" type="string" value="0"/>
    <att name="kegg_3" type="string" value="0"/>
    <att name="network_symbol" type="string" value="WAKL10"/>
    <att name="target_WoLF" type="string" value="chloroplast"/>
    <att name="symbol" type="string" value="WAKL10"/>
    <att name="target_TargetP" type="string" value="Secretory pathway"/>
    <att name="TF_family" type="string" value=""/>
    <att name="kegg_2" type="string" value="0"/>
    <att name="kegg_1" type="string" value="0"/>
    <graphics x="996.85" y="1743.85" width="1" h="80" w="80" labelanchor="c" fill="#00ff00" cy:nodeTransparency="0.8" outline="#666666" cy:nodeLabelFont="Arial-0-25" type="ELLIPSE"/>
  </node>
  <node label="At5g38280" id="833810">
    <att name="kegg_4" type="string" value="0"/>
    <att name="kegg_5" type="string" value="0"/>
    <att name="TF_type" type="string" value="0"/>
    <att name="TF_link" type="string" value=""/>
    <att name="query" type="string" value="0"/>
    <att name="kegg_3" type="string" value="0"/>
    <att name="network_symbol" type="string" value="PR5K"/>
    <att name="target_WoLF" type="string" value="chloroplast"/>
    <att name="symbol" type="string" value="PR5K"/>
    <att name="target_TargetP" type="string" value="Secretory pathway"/>
    <att name="TF_family" type="string" value=""/>
    <att name="kegg_2" type="string" value="0"/>
    <att name="kegg_1" type="string" value="0"/>
    <graphics x="1064.4" y="863.55" width="1" h="80" w="80" labelanchor="c" fill="#00ff00" cy:nodeTransparency="0.8" outline="#666666" cy:nodeLabelFont="Arial-0-25" type="ELLIPSE"/>
  </node>
  <node label="At1g25400" id="839126">
    <att name="kegg_4" type="string" value="0"/>
    <att name="kegg_5" type="string" value="0"/>
    <att name="TF_type" type="string" value="0"/>
    <att name="TF_link" type="string" value=""/>
    <att name="query" type="string" value="0"/>
    <att name="kegg_3" type="string" value="0"/>
    <att name="network_symbol" type="string" value="839126"/>
    <att name="target_WoLF" type="string" value="nuclear"/>
    <att name="symbol" type="string" value=""/>
    <att name="target_TargetP" type="string" value="others"/>
    <att name="TF_family" type="string" value=""/>
    <att name="kegg_2" type="string" value="0"/>
    <att name="kegg_1" type="string" value="0"/>
    <graphics x="666.95" y="1806.45" width="1" h="80" w="80" labelanchor="c" fill="#ffffff" cy:nodeTransparency="0.8" outline="#666666" cy:nodeLabelFont="Arial-0-25" type="ELLIPSE"/>
  </node>
  <node label="At3g15450" id="820784">
    <att name="kegg_4" type="string" value="0"/>
    <att name="kegg_5" type="string" value="0"/>
    <att name="TF_type" type="string" value="0"/>
    <att name="TF_link" type="string" value=""/>
    <att name="query" type="string" value="0"/>
    <att name="kegg_3" type="string" value="0"/>
    <att name="network_symbol" type="string" value="Aluminium .."/>
    <att name="target_WoLF" type="string" value="nuclear"/>
    <att name="symbol" type="string" value=""/>
    <att name="target_TargetP" type="string" value="others"/>
    <att name="TF_family" type="string" value=""/>
    <att name="kegg_2" type="string" value="0"/>
    <att name="kegg_1" type="string" value="0"/>
    <graphics x="2193.2" y="1145.5" width="1" h="80" w="80" labelanchor="c" fill="#ffffff" cy:nodeTransparency="0.8" outline="#666666" cy:nodeLabelFont="Arial-0-25" type="ELLIPSE"/>
  </node>
  <node label="At2g26560" id="817197">
    <att name="kegg_4" type="string" value="0"/>
    <att name="kegg_5" type="string" value="0"/>
    <att name="TF_type" type="string" value="0"/>
    <att name="TF_link" type="string" value=""/>
    <att name="query" type="string" value="0"/>
    <att name="kegg_3" type="string" value="0"/>
    <att name="network_symbol" type="string" value="PLP2"/>
    <att name="target_WoLF" type="string" value="chloroplast"/>
    <att name="symbol" type="string" value="PLP2"/>
    <att name="target_TargetP" type="string" value="others"/>
    <att name="TF_family" type="string" value=""/>
    <att name="kegg_2" type="string" value="0"/>
    <att name="kegg_1" type="string" value="0"/>
    <graphics x="1093.8500000000001" y="1850" width="1" h="80" w="80" labelanchor="c" fill="#00ff00" cy:nodeTransparency="0.8" outline="#666666" cy:nodeLabelFont="Arial-0-25" type="ELLIPSE"/>
  </node>
  <node label="At2g33830" id="817950">
    <att name="kegg_4" type="string" value="0"/>
    <att name="kegg_5" type="string" value="0"/>
    <att name="TF_type" type="string" value="0"/>
    <att name="TF_link" type="string" value=""/>
    <att name="query" type="string" value="0"/>
    <att name="kegg_3" type="string" value="0"/>
    <att name="network_symbol" type="string" value="Dormancy/a.."/>
    <att name="target_WoLF" type="string" value="nuclear"/>
    <att name="symbol" type="string" value=""/>
    <att name="target_TargetP" type="string" value="others"/>
    <att name="TF_family" type="string" value=""/>
    <att name="kegg_2" type="string" value="0"/>
    <att name="kegg_1" type="string" value="0"/>
    <graphics x="1887.55" y="1586.8" width="1" h="80" w="80" labelanchor="c" fill="#ffffff" cy:nodeTransparency="0.8" outline="#666666" cy:nodeLabelFont="Arial-0-25" type="ELLIPSE"/>
  </node>
  <node label="At3g50260" id="824188">
    <att name="kegg_4" type="string" value="0"/>
    <att name="kegg_5" type="string" value="0"/>
    <att name="TF_type" type="string" value="1"/>
    <att name="TF_link" type="string" value="http://arabidopsis.med.ohio-state.edu/AtTFDB/AtTFBrowseResults.jsp?fam=AP2-EREBP"/>
    <att name="query" type="string" value="0"/>
    <att name="kegg_3" type="string" value="0"/>
    <att name="network_symbol" type="string" value="DEAR1"/>
    <att name="target_WoLF" type="string" value="cytosol"/>
    <att name="symbol" type="string" value="DEAR1"/>
    <att name="target_TargetP" type="string" value="others"/>
    <att name="TF_family" type="string" value="AP2-EREBP"/>
    <att name="kegg_2" type="string" value="0"/>
    <att name="kegg_1" type="string" value="0"/>
    <graphics x="486.15" y="1671.85" width="1" h="80" w="80" labelanchor="c" fill="#ffffff" cy:nodeTransparency="0.8" outline="#666666" cy:nodeLabelFont="Arial-0-25" type="HEXAGON"/>
  </node>
  <node label="At2g15890" id="816085">
    <att name="kegg_4" type="string" value="0"/>
    <att name="kegg_5" type="string" value="0"/>
    <att name="TF_type" type="string" value="0"/>
    <att name="TF_link" type="string" value=""/>
    <att name="query" type="string" value="0"/>
    <att name="kegg_3" type="string" value="0"/>
    <att name="network_symbol" type="string" value="MEE14"/>
    <att name="target_WoLF" type="string" value="nuclear"/>
    <att name="symbol" type="string" value="MEE14"/>
    <att name="target_TargetP" type="string" value="Chloroplast"/>
    <att name="TF_family" type="string" value=""/>
    <att name="kegg_2" type="string" value="0"/>
    <att name="kegg_1" type="string" value="0"/>
    <graphics x="2006.6000000000001" y="1533.05" width="1" h="80" w="80" labelanchor="c" fill="#ffffff" cy:nodeTransparency="0.8" outline="#666666" cy:nodeLabelFont="Arial-0-25" type="ELLIPSE"/>
  </node>
  <node label="At4g02090" id="827380">
    <att name="kegg_4" type="string" value="0"/>
    <att name="kegg_5" type="string" value="0"/>
    <att name="TF_type" type="string" value="0"/>
    <att name="TF_link" type="string" value=""/>
    <att name="query" type="string" value="1"/>
    <att name="kegg_3" type="string" value="0"/>
    <att name="network_symbol" type="string" value="827380"/>
    <att name="target_WoLF" type="string" value="chloroplast"/>
    <att name="symbol" type="string" value=""/>
    <att name="target_TargetP" type="string" value="others"/>
    <att name="TF_family" type="string" value=""/>
    <att name="kegg_2" type="string" value="0"/>
    <att name="kegg_1" type="string" value="0"/>
    <graphics x="505.09999999999997" y="389.75" width="5" h="80" w="80" labelanchor="c" fill="#00ff00" cy:nodeTransparency="0.8" outline="#666666" cy:nodeLabelFont="Arial-0-25" type="ELLIPSE"/>
  </node>
  <node label="At4g27400" id="828848">
    <att name="kegg_4" type="string" value="0"/>
    <att name="kegg_5" type="string" value="0"/>
    <att name="TF_type" type="string" value="0"/>
    <att name="TF_link" type="string" value=""/>
    <att name="query" type="string" value="0"/>
    <att name="kegg_3" type="string" value="0"/>
    <att name="network_symbol" type="string" value="LEA"/>
    <att name="target_WoLF" type="string" value="chloroplast"/>
    <att name="symbol" type="string" value=""/>
    <att name="target_TargetP" type="string" value="Secretory pathway"/>
    <att name="TF_family" type="string" value=""/>
    <att name="kegg_2" type="string" value="0"/>
    <att name="kegg_1" type="string" value="0"/>
    <graphics x="527.35" y="822.4" width="1" h="80" w="80" labelanchor="c" fill="#00ff00" cy:nodeTransparency="0.8" outline="#666666" cy:nodeLabelFont="Arial-0-25" type="ELLIPSE"/>
  </node>
  <node label="At5g65730" id="836702">
    <att name="kegg_4" type="string" value="0"/>
    <att name="kegg_5" type="string" value="0"/>
    <att name="TF_type" type="string" value="0"/>
    <att name="TF_link" type="string" value=""/>
    <att name="query" type="string" value="0"/>
    <att name="kegg_3" type="string" value="0"/>
    <att name="network_symbol" type="string" value="XTH6"/>
    <att name="target_WoLF" type="string" value="chloroplast"/>
    <att name="symbol" type="string" value="XTH6"/>
    <att name="target_TargetP" type="string" value="Secretory pathway"/>
    <att name="TF_family" type="string" value=""/>
    <att name="kegg_2" type="string" value="0"/>
    <att name="kegg_1" type="string" value="0"/>
    <graphics x="1087.05" y="1224.35" width="1" h="80" w="80" labelanchor="c" fill="#00ff00" cy:nodeTransparency="0.8" outline="#666666" cy:nodeLabelFont="Arial-0-25" type="ELLIPSE"/>
  </node>
  <node label="At5g12340" id="831109">
    <att name="kegg_4" type="string" value="0"/>
    <att name="kegg_5" type="string" value="0"/>
    <att name="TF_type" type="string" value="0"/>
    <att name="TF_link" type="string" value=""/>
    <att name="query" type="string" value="1"/>
    <att name="kegg_3" type="string" value="0"/>
    <att name="network_symbol" type="string" value="831109"/>
    <att name="target_WoLF" type="string" value="chloroplast"/>
    <att name="symbol" type="string" value=""/>
    <att name="target_TargetP" type="string" value="Mitochondria"/>
    <att name="TF_family" type="string" value=""/>
    <att name="kegg_2" type="string" value="0"/>
    <att name="kegg_1" type="string" value="0"/>
    <graphics x="616.45" y="1469.8" width="5" h="80" w="80" labelanchor="c" fill="#00ff00" cy:nodeTransparency="0.8" outline="#666666" cy:nodeLabelFont="Arial-0-25" type="ELLIPSE"/>
  </node>
  <node label="At1g12630" id="837819">
    <att name="kegg_4" type="string" value="0"/>
    <att name="kegg_5" type="string" value="0"/>
    <att name="TF_type" type="string" value="1"/>
    <att name="TF_link" type="string" value="http://arabidopsis.med.ohio-state.edu/AtTFDB/AtTFBrowseResults.jsp?fam=AP2-EREBP"/>
    <att name="query" type="string" value="0"/>
    <att name="kegg_3" type="string" value="0"/>
    <att name="network_symbol" type="string" value="DNA-bindin.."/>
    <att name="target_WoLF" type="string" value="chloroplast"/>
    <att name="symbol" type="string" value=""/>
    <att name="target_TargetP" type="string" value="Mitochondria"/>
    <att name="TF_family" type="string" value="AP2-EREBP"/>
    <att name="kegg_2" type="string" value="0"/>
    <att name="kegg_1" type="string" value="0"/>
    <graphics x="1069" y="482.4" width="1" h="80" w="80" labelanchor="c" fill="#00ff00" cy:nodeTransparency="0.8" outline="#666666" cy:nodeLabelFont="Arial-0-25" type="HEXAGON"/>
  </node>
  <node label="At5g40980" id="834100">
    <att name="kegg_4" type="string" value="0"/>
    <att name="kegg_5" type="string" value="0"/>
    <att name="TF_type" type="string" value="0"/>
    <att name="TF_link" type="string" value=""/>
    <att name="query" type="string" value="0"/>
    <att name="kegg_3" type="string" value="0"/>
    <att name="network_symbol" type="string" value="Protein of.."/>
    <att name="target_WoLF" type="string" value="cytosol"/>
    <att name="symbol" type="string" value=""/>
    <att name="target_TargetP" type="string" value="Secretory pathway"/>
    <att name="TF_family" type="string" value=""/>
    <att name="kegg_2" type="string" value="0"/>
    <att name="kegg_1" type="string" value="0"/>
    <graphics x="1262.55" y="365.85" width="1" h="80" w="80" labelanchor="c" fill="#ffffff" cy:nodeTransparency="0.8" outline="#666666" cy:nodeLabelFont="Arial-0-25" type="ELLIPSE"/>
  </node>
  <node label="At3g49845" id="6240705">
    <att name="kegg_4" type="string" value="0"/>
    <att name="kegg_5" type="string" value="0"/>
    <att name="TF_type" type="string" value="0"/>
    <att name="TF_link" type="string" value=""/>
    <att name="query" type="string" value="0"/>
    <att name="kegg_3" type="string" value="0"/>
    <att name="network_symbol" type="string" value="WIH3"/>
    <att name="target_WoLF" type="string" value="nuclear"/>
    <att name="symbol" type="string" value="WIH3"/>
    <att name="target_TargetP" type="string" value="others"/>
    <att name="TF_family" type="string" value=""/>
    <att name="kegg_2" type="string" value="0"/>
    <att name="kegg_1" type="string" value="0"/>
    <graphics x="753.85" y="594.2" width="1" h="80" w="80" labelanchor="c" fill="#ffffff" cy:nodeTransparency="0.8" outline="#666666" cy:nodeLabelFont="Arial-0-25" type="ELLIPSE"/>
  </node>
  <node label="At2g39430" id="818528">
    <att name="kegg_4" type="string" value="0"/>
    <att name="kegg_5" type="string" value="0"/>
    <att name="TF_type" type="string" value="0"/>
    <att name="TF_link" type="string" value=""/>
    <att name="query" type="string" value="0"/>
    <att name="kegg_3" type="string" value="0"/>
    <att name="network_symbol" type="string" value="dirigent-l.."/>
    <att name="target_WoLF" type="string" value="vacuole"/>
    <att name="symbol" type="string" value=""/>
    <att name="target_TargetP" type="string" value="Secretory pathway"/>
    <att name="TF_family" type="string" value=""/>
    <att name="kegg_2" type="string" value="0"/>
    <att name="kegg_1" type="string" value="0"/>
    <graphics x="528.85" y="352.9" width="1" h="80" w="80" labelanchor="c" fill="#ffffff" cy:nodeTransparency="0.8" outline="#666666" cy:nodeLabelFont="Arial-0-25" type="ELLIPSE"/>
  </node>
  <node label="At5g37840" id="833762">
    <att name="kegg_4" type="string" value="0"/>
    <att name="kegg_5" type="string" value="0"/>
    <att name="TF_type" type="string" value="0"/>
    <att name="TF_link" type="string" value=""/>
    <att name="query" type="string" value="1"/>
    <att name="kegg_3" type="string" value="0"/>
    <att name="network_symbol" type="string" value="833762"/>
    <att name="target_WoLF" type="string" value="cytosol"/>
    <att name="symbol" type="string" value=""/>
    <att name="target_TargetP" type="string" value="others"/>
    <att name="TF_family" type="string" value=""/>
    <att name="kegg_2" type="string" value="0"/>
    <att name="kegg_1" type="string" value="0"/>
    <graphics x="997.3000000000001" y="785.1" width="5" h="80" w="80" labelanchor="c" fill="#ffffff" cy:nodeTransparency="0.8" outline="#666666" cy:nodeLabelFont="Arial-0-25" type="ELLIPSE"/>
  </node>
  <node label="At3g15210" id="820752">
    <att name="kegg_4" type="string" value="0"/>
    <att name="kegg_5" type="string" value="0"/>
    <att name="TF_type" type="string" value="1"/>
    <att name="TF_link" type="string" value="http://arabidopsis.med.ohio-state.edu/AtTFDB/AtTFBrowseResults.jsp?fam=AP2-EREBP"/>
    <att name="query" type="string" value="0"/>
    <att name="kegg_3" type="string" value="0"/>
    <att name="network_symbol" type="string" value="ERF4"/>
    <att name="target_WoLF" type="string" value="nuclear"/>
    <att name="symbol" type="string" value="RAP2.5"/>
    <att name="target_TargetP" type="string" value="others"/>
    <att name="TF_family" type="string" value="AP2-EREBP"/>
    <att name="kegg_2" type="string" value="0"/>
    <att name="kegg_1" type="string" value="0"/>
    <graphics x="730.9000000000001" y="2090.25" width="1" h="80" w="80" labelanchor="c" fill="#ffffff" cy:nodeTransparency="0.8" outline="#666666" cy:nodeLabelFont="Arial-0-25" type="HEXAGON"/>
  </node>
  <node label="At2g32020" id="817762">
    <att name="kegg_4" type="string" value="0"/>
    <att name="kegg_5" type="string" value="0"/>
    <att name="TF_type" type="string" value="0"/>
    <att name="TF_link" type="string" value=""/>
    <att name="query" type="string" value="0"/>
    <att name="kegg_3" type="string" value="0"/>
    <att name="network_symbol" type="string" value="NAT"/>
    <att name="target_WoLF" type="string" value="cytosol"/>
    <att name="symbol" type="string" value=""/>
    <att name="target_TargetP" type="string" value="others"/>
    <att name="TF_family" type="string" value=""/>
    <att name="kegg_2" type="string" value="0"/>
    <att name="kegg_1" type="string" value="0"/>
    <graphics x="557.85" y="1840.35" width="1" h="80" w="80" labelanchor="c" fill="#ffffff" cy:nodeTransparency="0.8" outline="#666666" cy:nodeLabelFont="Arial-0-25" type="ELLIPSE"/>
  </node>
  <node label="At4g31960" id="829326">
    <att name="kegg_4" type="string" value="0"/>
    <att name="kegg_5" type="string" value="0"/>
    <att name="TF_type" type="string" value="0"/>
    <att name="TF_link" type="string" value=""/>
    <att name="query" type="string" value="0"/>
    <att name="kegg_3" type="string" value="0"/>
    <att name="network_symbol" type="string" value="829326"/>
    <att name="target_WoLF" type="string" value="chloroplast"/>
    <att name="symbol" type="string" value=""/>
    <att name="target_TargetP" type="string" value="others"/>
    <att name="TF_family" type="string" value=""/>
    <att name="kegg_2" type="string" value="0"/>
    <att name="kegg_1" type="string" value="0"/>
    <graphics x="919.6" y="682.9" width="1" h="80" w="80" labelanchor="c" fill="#00ff00" cy:nodeTransparency="0.8" outline="#666666" cy:nodeLabelFont="Arial-0-25" type="ELLIPSE"/>
  </node>
  <node label="At1g30750" id="839955">
    <att name="kegg_4" type="string" value="0"/>
    <att name="kegg_5" type="string" value="0"/>
    <att name="TF_type" type="string" value="0"/>
    <att name="TF_link" type="string" value=""/>
    <att name="query" type="string" value="0"/>
    <att name="kegg_3" type="string" value="0"/>
    <att name="network_symbol" type="string" value="839955"/>
    <att name="target_WoLF" type="string" value="plasma membrane"/>
    <att name="symbol" type="string" value=""/>
    <att name="target_TargetP" type="string" value="Secretory pathway"/>
    <att name="TF_family" type="string" value=""/>
    <att name="kegg_2" type="string" value="0"/>
    <att name="kegg_1" type="string" value="0"/>
    <graphics x="654.8000000000001" y="368.75" width="1" h="80" w="80" labelanchor="c" fill="#ffffff" cy:nodeTransparency="0.8" outline="#666666" cy:nodeLabelFont="Arial-0-25" type="ELLIPSE"/>
  </node>
  <node label="At2g43600" id="818962">
    <att name="kegg_4" type="string" value="0"/>
    <att name="kegg_5" type="string" value="0"/>
    <att name="TF_type" type="string" value="0"/>
    <att name="TF_link" type="string" value=""/>
    <att name="query" type="string" value="0"/>
    <att name="kegg_3" type="string" value="0"/>
    <att name="network_symbol" type="string" value="Chitinase"/>
    <att name="target_WoLF" type="string" value="extracellular"/>
    <att name="symbol" type="string" value=""/>
    <att name="target_TargetP" type="string" value="Secretory pathway"/>
    <att name="TF_family" type="string" value=""/>
    <att name="kegg_2" type="string" value="0"/>
    <att name="kegg_1" type="string" value="0"/>
    <graphics x="63.8" y="793.3" width="1" h="80" w="80" labelanchor="c" fill="#00ffff" cy:nodeTransparency="0.8" outline="#666666" cy:nodeLabelFont="Arial-0-25" type="ELLIPSE"/>
  </node>
  <node label="At5g65530" id="836679">
    <att name="kegg_4" type="string" value="0"/>
    <att name="kegg_5" type="string" value="0"/>
    <att name="TF_type" type="string" value="0"/>
    <att name="TF_link" type="string" value=""/>
    <att name="query" type="string" value="0"/>
    <att name="kegg_3" type="string" value="0"/>
    <att name="network_symbol" type="string" value="kinase"/>
    <att name="target_WoLF" type="string" value="cytosol"/>
    <att name="symbol" type="string" value=""/>
    <att name="target_TargetP" type="string" value="others"/>
    <att name="TF_family" type="string" value=""/>
    <att name="kegg_2" type="string" value="0"/>
    <att name="kegg_1" type="string" value="0"/>
    <graphics x="671.1500000000001" y="157" width="1" h="80" w="80" labelanchor="c" fill="#ffffff" cy:nodeTransparency="0.8" outline="#666666" cy:nodeLabelFont="Arial-0-25" type="ELLIPSE"/>
  </node>
  <node label="At5g06640" id="830552">
    <att name="kegg_4" type="string" value="0"/>
    <att name="kegg_5" type="string" value="0"/>
    <att name="TF_type" type="string" value="0"/>
    <att name="TF_link" type="string" value=""/>
    <att name="query" type="string" value="0"/>
    <att name="kegg_3" type="string" value="0"/>
    <att name="network_symbol" type="string" value="EXT10"/>
    <att name="target_WoLF" type="string" value="E.R."/>
    <att name="symbol" type="string" value="EXT10"/>
    <att name="target_TargetP" type="string" value="others"/>
    <att name="TF_family" type="string" value=""/>
    <att name="kegg_2" type="string" value="0"/>
    <att name="kegg_1" type="string" value="0"/>
    <graphics x="789.45" y="782.7" width="1" h="80" w="80" labelanchor="c" fill="#ffffff" cy:nodeTransparency="0.8" outline="#666666" cy:nodeLabelFont="Arial-0-25" type="ELLIPSE"/>
  </node>
  <node label="At1g70090" id="843345">
    <att name="kegg_4" type="string" value="0"/>
    <att name="kegg_5" type="string" value="0"/>
    <att name="TF_type" type="string" value="0"/>
    <att name="TF_link" type="string" value=""/>
    <att name="query" type="string" value="0"/>
    <att name="kegg_3" type="string" value="0"/>
    <att name="network_symbol" type="string" value="LGT8"/>
    <att name="target_WoLF" type="string" value="vacuole"/>
    <att name="symbol" type="string" value="LGT8"/>
    <att name="target_TargetP" type="string" value="Secretory pathway"/>
    <att name="TF_family" type="string" value=""/>
    <att name="kegg_2" type="string" value="0"/>
    <att name="kegg_1" type="string" value="0"/>
    <graphics x="143.04999999999998" y="1554.65" width="1" h="80" w="80" labelanchor="c" fill="#ffffff" cy:nodeTransparency="0.8" outline="#666666" cy:nodeLabelFont="Arial-0-25" type="ELLIPSE"/>
  </node>
  <node label="At1g62045" id="842500">
    <att name="kegg_4" type="string" value="0"/>
    <att name="kegg_5" type="string" value="0"/>
    <att name="TF_type" type="string" value="0"/>
    <att name="TF_link" type="string" value=""/>
    <att name="query" type="string" value="0"/>
    <att name="kegg_3" type="string" value="0"/>
    <att name="network_symbol" type="string" value="842500"/>
    <att name="target_WoLF" type="string" value="nuclear"/>
    <att name="symbol" type="string" value=""/>
    <att name="target_TargetP" type="string" value="others"/>
    <att name="TF_family" type="string" value=""/>
    <att name="kegg_2" type="string" value="0"/>
    <att name="kegg_1" type="string" value="0"/>
    <graphics x="1273.75" y="458.5" width="1" h="80" w="80" labelanchor="c" fill="#ffffff" cy:nodeTransparency="0.8" outline="#666666" cy:nodeLabelFont="Arial-0-25" type="ELLIPSE"/>
  </node>
  <node label="At2g36650" id="818237">
    <att name="kegg_4" type="string" value="0"/>
    <att name="kegg_5" type="string" value="0"/>
    <att name="TF_type" type="string" value="0"/>
    <att name="TF_link" type="string" value=""/>
    <att name="query" type="string" value="0"/>
    <att name="kegg_3" type="string" value="0"/>
    <att name="network_symbol" type="string" value="818237"/>
    <att name="target_WoLF" type="string" value="cytosol"/>
    <att name="symbol" type="string" value=""/>
    <att name="target_TargetP" type="string" value="Mitochondria"/>
    <att name="TF_family" type="string" value=""/>
    <att name="kegg_2" type="string" value="0"/>
    <att name="kegg_1" type="string" value="0"/>
    <graphics x="1174.5" y="794.8" width="1" h="80" w="80" labelanchor="c" fill="#ffffff" cy:nodeTransparency="0.8" outline="#666666" cy:nodeLabelFont="Arial-0-25" type="ELLIPSE"/>
  </node>
  <node label="At2g02310" id="814762">
    <att name="kegg_4" type="string" value="0"/>
    <att name="kegg_5" type="string" value="0"/>
    <att name="TF_type" type="string" value="0"/>
    <att name="TF_link" type="string" value=""/>
    <att name="query" type="string" value="0"/>
    <att name="kegg_3" type="string" value="0"/>
    <att name="network_symbol" type="string" value="PP2-B6"/>
    <att name="target_WoLF" type="string" value="nuclear"/>
    <att name="symbol" type="string" value="PP2-B6"/>
    <att name="target_TargetP" type="string" value="others"/>
    <att name="TF_family" type="string" value=""/>
    <att name="kegg_2" type="string" value="0"/>
    <att name="kegg_1" type="string" value="0"/>
    <graphics x="745" y="1424.4" width="1" h="80" w="80" labelanchor="c" fill="#ffffff" cy:nodeTransparency="0.8" outline="#666666" cy:nodeLabelFont="Arial-0-25" type="ELLIPSE"/>
  </node>
  <node label="At5g20250" id="832147">
    <att name="kegg_4" type="string" value="0"/>
    <att name="kegg_5" type="string" value="0"/>
    <att name="TF_type" type="string" value="0"/>
    <att name="TF_link" type="string" value=""/>
    <att name="query" type="string" value="0"/>
    <att name="kegg_3" type="string" value="0"/>
    <att name="network_symbol" type="string" value="RS6"/>
    <att name="target_WoLF" type="string" value="cytosol"/>
    <att name="symbol" type="string" value="RS6"/>
    <att name="target_TargetP" type="string" value="others"/>
    <att name="TF_family" type="string" value=""/>
    <att name="kegg_2" type="string" value="0"/>
    <att name="kegg_1" type="string" value="0"/>
    <graphics x="2189.2" y="1238.1" width="1" h="80" w="80" labelanchor="c" fill="#ffffff" cy:nodeTransparency="0.8" outline="#666666" cy:nodeLabelFont="Arial-0-25" type="ELLIPSE"/>
  </node>
  <node label="At1g77380" id="844074">
    <att name="kegg_4" type="string" value="0"/>
    <att name="kegg_5" type="string" value="0"/>
    <att name="TF_type" type="string" value="0"/>
    <att name="TF_link" type="string" value=""/>
    <att name="query" type="string" value="0"/>
    <att name="kegg_3" type="string" value="0"/>
    <att name="network_symbol" type="string" value="AAP3"/>
    <att name="target_WoLF" type="string" value="plasma membrane"/>
    <att name="symbol" type="string" value="ATAAP3"/>
    <att name="target_TargetP" type="string" value="others"/>
    <att name="TF_family" type="string" value=""/>
    <att name="kegg_2" type="string" value="0"/>
    <att name="kegg_1" type="string" value="0"/>
    <graphics x="328.75" y="1437.65" width="1" h="80" w="80" labelanchor="c" fill="#ffffff" cy:nodeTransparency="0.8" outline="#666666" cy:nodeLabelFont="Arial-0-25" type="ELLIPSE"/>
  </node>
  <node label="At2g45210" id="819129">
    <att name="kegg_4" type="string" value="0"/>
    <att name="kegg_5" type="string" value="0"/>
    <att name="TF_type" type="string" value="0"/>
    <att name="TF_link" type="string" value=""/>
    <att name="query" type="string" value="0"/>
    <att name="kegg_3" type="string" value="1"/>
    <att name="network_symbol" type="string" value="SAUR36"/>
    <att name="target_WoLF" type="string" value="chloroplast"/>
    <att name="symbol" type="string" value=""/>
    <att name="target_TargetP" type="string" value="Mitochondria"/>
    <att name="TF_family" type="string" value=""/>
    <att name="kegg_2" type="string" value="0"/>
    <att name="kegg_1" type="string" value="0"/>
    <graphics x="398.2" y="1335" width="1" h="80" w="80" labelanchor="c" fill="#00ff00" cy:nodeTransparency="0.8" outline="#666666" cy:nodeLabelFont="Arial-0-25" type="ELLIPSE"/>
  </node>
  <node label="At2g42760" id="818876">
    <att name="kegg_4" type="string" value="0"/>
    <att name="kegg_5" type="string" value="0"/>
    <att name="TF_type" type="string" value="0"/>
    <att name="TF_link" type="string" value=""/>
    <att name="query" type="string" value="0"/>
    <att name="kegg_3" type="string" value="0"/>
    <att name="network_symbol" type="string" value="818876"/>
    <att name="target_WoLF" type="string" value="nuclear"/>
    <att name="symbol" type="string" value=""/>
    <att name="target_TargetP" type="string" value="others"/>
    <att name="TF_family" type="string" value=""/>
    <att name="kegg_2" type="string" value="0"/>
    <att name="kegg_1" type="string" value="0"/>
    <graphics x="1223.1000000000001" y="909.65" width="1" h="80" w="80" labelanchor="c" fill="#ffffff" cy:nodeTransparency="0.8" outline="#666666" cy:nodeLabelFont="Arial-0-25" type="ELLIPSE"/>
  </node>
  <node label="At4g29780" id="829100">
    <att name="kegg_4" type="string" value="0"/>
    <att name="kegg_5" type="string" value="0"/>
    <att name="TF_type" type="string" value="0"/>
    <att name="TF_link" type="string" value=""/>
    <att name="query" type="string" value="0"/>
    <att name="kegg_3" type="string" value="0"/>
    <att name="network_symbol" type="string" value="829100"/>
    <att name="target_WoLF" type="string" value="nuclear"/>
    <att name="symbol" type="string" value=""/>
    <att name="target_TargetP" type="string" value="others"/>
    <att name="TF_family" type="string" value=""/>
    <att name="kegg_2" type="string" value="0"/>
    <att name="kegg_1" type="string" value="0"/>
    <graphics x="466.8" y="1995.55" width="1" h="80" w="80" labelanchor="c" fill="#ffffff" cy:nodeTransparency="0.8" outline="#666666" cy:nodeLabelFont="Arial-0-25" type="ELLIPSE"/>
  </node>
  <node label="At2g17230" id="816228">
    <att name="kegg_4" type="string" value="0"/>
    <att name="kegg_5" type="string" value="0"/>
    <att name="TF_type" type="string" value="0"/>
    <att name="TF_link" type="string" value=""/>
    <att name="query" type="string" value="0"/>
    <att name="kegg_3" type="string" value="0"/>
    <att name="network_symbol" type="string" value="EXL5"/>
    <att name="target_WoLF" type="string" value="chloroplast"/>
    <att name="symbol" type="string" value="EXL5"/>
    <att name="target_TargetP" type="string" value="Secretory pathway"/>
    <att name="TF_family" type="string" value=""/>
    <att name="kegg_2" type="string" value="0"/>
    <att name="kegg_1" type="string" value="0"/>
    <graphics x="143.15" y="1444.8" width="1" h="80" w="80" labelanchor="c" fill="#00ff00" cy:nodeTransparency="0.8" outline="#666666" cy:nodeLabelFont="Arial-0-25" type="ELLIPSE"/>
  </node>
  <node label="At3g04070" id="819562">
    <att name="kegg_4" type="string" value="0"/>
    <att name="kegg_5" type="string" value="0"/>
    <att name="TF_type" type="string" value="1"/>
    <att name="TF_link" type="string" value="http://arabidopsis.med.ohio-state.edu/AtTFDB/AtTFBrowseResults.jsp?fam=NAC"/>
    <att name="query" type="string" value="0"/>
    <att name="kegg_3" type="string" value="0"/>
    <att name="network_symbol" type="string" value="NAC047"/>
    <att name="target_WoLF" type="string" value="nuclear"/>
    <att name="symbol" type="string" value="NAC047"/>
    <att name="target_TargetP" type="string" value="others"/>
    <att name="TF_family" type="string" value="NAC"/>
    <att name="kegg_2" type="string" value="0"/>
    <att name="kegg_1" type="string" value="0"/>
    <graphics x="479.09999999999997" y="1255.8" width="1" h="80" w="80" labelanchor="c" fill="#ffffff" cy:nodeTransparency="0.8" outline="#666666" cy:nodeLabelFont="Arial-0-25" type="HEXAGON"/>
  </node>
  <node label="At5g01790" id="831868">
    <att name="kegg_4" type="string" value="0"/>
    <att name="kegg_5" type="string" value="0"/>
    <att name="TF_type" type="string" value="0"/>
    <att name="TF_link" type="string" value=""/>
    <att name="query" type="string" value="0"/>
    <att name="kegg_3" type="string" value="0"/>
    <att name="network_symbol" type="string" value="831868"/>
    <att name="target_WoLF" type="string" value="chloroplast"/>
    <att name="symbol" type="string" value=""/>
    <att name="target_TargetP" type="string" value="Chloroplast"/>
    <att name="TF_family" type="string" value=""/>
    <att name="kegg_2" type="string" value="0"/>
    <att name="kegg_1" type="string" value="0"/>
    <graphics x="561.2" y="2505.85" width="1" h="80" w="80" labelanchor="c" fill="#00ff00" cy:nodeTransparency="0.8" outline="#666666" cy:nodeLabelFont="Arial-0-25" type="ELLIPSE"/>
  </node>
  <node label="At2g35740" id="818146">
    <att name="kegg_4" type="string" value="0"/>
    <att name="kegg_5" type="string" value="0"/>
    <att name="TF_type" type="string" value="0"/>
    <att name="TF_link" type="string" value=""/>
    <att name="query" type="string" value="0"/>
    <att name="kegg_3" type="string" value="0"/>
    <att name="network_symbol" type="string" value="INT3"/>
    <att name="target_WoLF" type="string" value="plasma membrane"/>
    <att name="symbol" type="string" value="INT3"/>
    <att name="target_TargetP" type="string" value="others"/>
    <att name="TF_family" type="string" value=""/>
    <att name="kegg_2" type="string" value="0"/>
    <att name="kegg_1" type="string" value="0"/>
    <graphics x="951.3000000000001" y="472.5" width="1" h="80" w="80" labelanchor="c" fill="#ffffff" cy:nodeTransparency="0.8" outline="#666666" cy:nodeLabelFont="Arial-0-25" type="ELLIPSE"/>
  </node>
  <node label="At1g21010" id="838695">
    <att name="kegg_4" type="string" value="0"/>
    <att name="kegg_5" type="string" value="0"/>
    <att name="TF_type" type="string" value="0"/>
    <att name="TF_link" type="string" value=""/>
    <att name="query" type="string" value="1"/>
    <att name="kegg_3" type="string" value="0"/>
    <att name="network_symbol" type="string" value="838695"/>
    <att name="target_WoLF" type="string" value="nuclear"/>
    <att name="symbol" type="string" value=""/>
    <att name="target_TargetP" type="string" value="others"/>
    <att name="TF_family" type="string" value=""/>
    <att name="kegg_2" type="string" value="0"/>
    <att name="kegg_1" type="string" value="0"/>
    <graphics x="530.5" y="2109.2" width="5" h="80" w="80" labelanchor="c" fill="#ffffff" cy:nodeTransparency="0.8" outline="#666666" cy:nodeLabelFont="Arial-0-25" type="ELLIPSE"/>
  </node>
  <node label="At1g71380" id="843479">
    <att name="kegg_4" type="string" value="0"/>
    <att name="kegg_5" type="string" value="0"/>
    <att name="TF_type" type="string" value="0"/>
    <att name="TF_link" type="string" value=""/>
    <att name="query" type="string" value="0"/>
    <att name="kegg_3" type="string" value="0"/>
    <att name="network_symbol" type="string" value="CEL3"/>
    <att name="target_WoLF" type="string" value="extracellular"/>
    <att name="symbol" type="string" value="CEL3"/>
    <att name="target_TargetP" type="string" value="Secretory pathway"/>
    <att name="TF_family" type="string" value=""/>
    <att name="kegg_2" type="string" value="0"/>
    <att name="kegg_1" type="string" value="0"/>
    <graphics x="371.25" y="959" width="1" h="80" w="80" labelanchor="c" fill="#00ffff" cy:nodeTransparency="0.8" outline="#666666" cy:nodeLabelFont="Arial-0-25" type="ELLIPSE"/>
  </node>
  <node label="At5g62100" id="836330">
    <att name="kegg_4" type="string" value="0"/>
    <att name="kegg_5" type="string" value="0"/>
    <att name="TF_type" type="string" value="0"/>
    <att name="TF_link" type="string" value=""/>
    <att name="query" type="string" value="0"/>
    <att name="kegg_3" type="string" value="0"/>
    <att name="network_symbol" type="string" value="BAG2"/>
    <att name="target_WoLF" type="string" value="nuclear"/>
    <att name="symbol" type="string" value="BAG2"/>
    <att name="target_TargetP" type="string" value="others"/>
    <att name="TF_family" type="string" value=""/>
    <att name="kegg_2" type="string" value="0"/>
    <att name="kegg_1" type="string" value="0"/>
    <graphics x="1369.3500000000001" y="961.2" width="1" h="80" w="80" labelanchor="c" fill="#ffffff" cy:nodeTransparency="0.8" outline="#666666" cy:nodeLabelFont="Arial-0-25" type="ELLIPSE"/>
  </node>
  <node label="At3g29590" id="822623">
    <att name="kegg_4" type="string" value="0"/>
    <att name="kegg_5" type="string" value="0"/>
    <att name="TF_type" type="string" value="0"/>
    <att name="TF_link" type="string" value=""/>
    <att name="query" type="string" value="0"/>
    <att name="kegg_3" type="string" value="0"/>
    <att name="network_symbol" type="string" value="5MAT"/>
    <att name="target_WoLF" type="string" value="cytosol"/>
    <att name="symbol" type="string" value="AT5MAT"/>
    <att name="target_TargetP" type="string" value="others"/>
    <att name="TF_family" type="string" value=""/>
    <att name="kegg_2" type="string" value="0"/>
    <att name="kegg_1" type="string" value="0"/>
    <graphics x="384.34999999999997" y="2402.85" width="1" h="80" w="80" labelanchor="c" fill="#ffffff" cy:nodeTransparency="0.8" outline="#666666" cy:nodeLabelFont="Arial-0-25" type="ELLIPSE"/>
  </node>
  <node label="At1g06980" id="837208">
    <att name="kegg_4" type="string" value="0"/>
    <att name="kegg_5" type="string" value="0"/>
    <att name="TF_type" type="string" value="0"/>
    <att name="TF_link" type="string" value=""/>
    <att name="query" type="string" value="1"/>
    <att name="kegg_3" type="string" value="0"/>
    <att name="network_symbol" type="string" value="837208"/>
    <att name="target_WoLF" type="string" value="chloroplast"/>
    <att name="symbol" type="string" value=""/>
    <att name="target_TargetP" type="string" value="Secretory pathway"/>
    <att name="TF_family" type="string" value=""/>
    <att name="kegg_2" type="string" value="0"/>
    <att name="kegg_1" type="string" value="0"/>
    <graphics x="1461.1000000000001" y="873.55" width="5" h="80" w="80" labelanchor="c" fill="#00ff00" cy:nodeTransparency="0.8" outline="#666666" cy:nodeLabelFont="Arial-0-25" type="ELLIPSE"/>
  </node>
  <node label="At1g18290" id="838409">
    <att name="kegg_4" type="string" value="0"/>
    <att name="kegg_5" type="string" value="0"/>
    <att name="TF_type" type="string" value="0"/>
    <att name="TF_link" type="string" value=""/>
    <att name="query" type="string" value="1"/>
    <att name="kegg_3" type="string" value="0"/>
    <att name="network_symbol" type="string" value="838409"/>
    <att name="target_WoLF" type="string" value="chloroplast"/>
    <att name="symbol" type="string" value=""/>
    <att name="target_TargetP" type="string" value="Chloroplast"/>
    <att name="TF_family" type="string" value=""/>
    <att name="kegg_2" type="string" value="0"/>
    <att name="kegg_1" type="string" value="0"/>
    <graphics x="895" y="744.35" width="5" h="80" w="80" labelanchor="c" fill="#00ff00" cy:nodeTransparency="0.8" outline="#666666" cy:nodeLabelFont="Arial-0-25" type="ELLIPSE"/>
  </node>
  <node label="At2g35930" id="818166">
    <att name="kegg_4" type="string" value="0"/>
    <att name="kegg_5" type="string" value="0"/>
    <att name="TF_type" type="string" value="0"/>
    <att name="TF_link" type="string" value=""/>
    <att name="query" type="string" value="0"/>
    <att name="kegg_3" type="string" value="0"/>
    <att name="network_symbol" type="string" value="PUB23"/>
    <att name="target_WoLF" type="string" value="cytosol"/>
    <att name="symbol" type="string" value="PUB23"/>
    <att name="target_TargetP" type="string" value="others"/>
    <att name="TF_family" type="string" value=""/>
    <att name="kegg_2" type="string" value="0"/>
    <att name="kegg_1" type="string" value="0"/>
    <graphics x="419.15" y="1784.95" width="1" h="80" w="80" labelanchor="c" fill="#ffffff" cy:nodeTransparency="0.8" outline="#666666" cy:nodeLabelFont="Arial-0-25" type="ELLIPSE"/>
  </node>
  <node label="At1g20190" id="838608">
    <att name="kegg_4" type="string" value="0"/>
    <att name="kegg_5" type="string" value="0"/>
    <att name="TF_type" type="string" value="0"/>
    <att name="TF_link" type="string" value=""/>
    <att name="query" type="string" value="0"/>
    <att name="kegg_3" type="string" value="0"/>
    <att name="network_symbol" type="string" value="EXPA11"/>
    <att name="target_WoLF" type="string" value="extracellular"/>
    <att name="symbol" type="string" value="EXPA11"/>
    <att name="target_TargetP" type="string" value="Secretory pathway"/>
    <att name="TF_family" type="string" value=""/>
    <att name="kegg_2" type="string" value="0"/>
    <att name="kegg_1" type="string" value="0"/>
    <graphics x="1572.45" y="810.1" width="1" h="80" w="80" labelanchor="c" fill="#00ffff" cy:nodeTransparency="0.8" outline="#666666" cy:nodeLabelFont="Arial-0-25" type="ELLIPSE"/>
  </node>
  <node label="At3g61190" id="825291">
    <att name="kegg_4" type="string" value="0"/>
    <att name="kegg_5" type="string" value="0"/>
    <att name="TF_type" type="string" value="0"/>
    <att name="TF_link" type="string" value=""/>
    <att name="query" type="string" value="0"/>
    <att name="kegg_3" type="string" value="0"/>
    <att name="network_symbol" type="string" value="BAP1"/>
    <att name="target_WoLF" type="string" value="nuclear"/>
    <att name="symbol" type="string" value="BAP1"/>
    <att name="target_TargetP" type="string" value="others"/>
    <att name="TF_family" type="string" value=""/>
    <att name="kegg_2" type="string" value="0"/>
    <att name="kegg_1" type="string" value="0"/>
    <graphics x="666.2" y="1904.85" width="1" h="80" w="80" labelanchor="c" fill="#ffffff" cy:nodeTransparency="0.8" outline="#666666" cy:nodeLabelFont="Arial-0-25" type="ELLIPSE"/>
  </node>
  <node label="At3g25250" id="822119">
    <att name="kegg_4" type="string" value="0"/>
    <att name="kegg_5" type="string" value="0"/>
    <att name="TF_type" type="string" value="0"/>
    <att name="TF_link" type="string" value=""/>
    <att name="query" type="string" value="0"/>
    <att name="kegg_3" type="string" value="0"/>
    <att name="network_symbol" type="string" value="OXI1"/>
    <att name="target_WoLF" type="string" value="nuclear"/>
    <att name="symbol" type="string" value="OXI1"/>
    <att name="target_TargetP" type="string" value="others"/>
    <att name="TF_family" type="string" value=""/>
    <att name="kegg_2" type="string" value="0"/>
    <att name="kegg_1" type="string" value="0"/>
    <graphics x="580.35" y="1742.25" width="1" h="80" w="80" labelanchor="c" fill="#ffffff" cy:nodeTransparency="0.8" outline="#666666" cy:nodeLabelFont="Arial-0-25" type="ELLIPSE"/>
  </node>
  <node label="At1g79310" id="844269">
    <att name="kegg_4" type="string" value="0"/>
    <att name="kegg_5" type="string" value="0"/>
    <att name="TF_type" type="string" value="0"/>
    <att name="TF_link" type="string" value=""/>
    <att name="query" type="string" value="0"/>
    <att name="kegg_3" type="string" value="0"/>
    <att name="network_symbol" type="string" value="MCP2a"/>
    <att name="target_WoLF" type="string" value="cytosol"/>
    <att name="symbol" type="string" value="MCP2a"/>
    <att name="target_TargetP" type="string" value="others"/>
    <att name="TF_family" type="string" value=""/>
    <att name="kegg_2" type="string" value="0"/>
    <att name="kegg_1" type="string" value="0"/>
    <graphics x="1138.5" y="903.7" width="1" h="80" w="80" labelanchor="c" fill="#ffffff" cy:nodeTransparency="0.8" outline="#666666" cy:nodeLabelFont="Arial-0-25" type="ELLIPSE"/>
  </node>
  <node label="At3g53600" id="824528">
    <att name="kegg_4" type="string" value="0"/>
    <att name="kegg_5" type="string" value="0"/>
    <att name="TF_type" type="string" value="1"/>
    <att name="TF_link" type="string" value="http://arabidopsis.med.ohio-state.edu/AtTFDB/AtTFBrowseResults.jsp?fam=C2H2"/>
    <att name="query" type="string" value="0"/>
    <att name="kegg_3" type="string" value="0"/>
    <att name="network_symbol" type="string" value="zinc finge.."/>
    <att name="target_WoLF" type="string" value="nuclear"/>
    <att name="symbol" type="string" value=""/>
    <att name="target_TargetP" type="string" value="others"/>
    <att name="TF_family" type="string" value="C2H2"/>
    <att name="kegg_2" type="string" value="0"/>
    <att name="kegg_1" type="string" value="0"/>
    <graphics x="781" y="1296.2" width="1" h="80" w="80" labelanchor="c" fill="#ffffff" cy:nodeTransparency="0.8" outline="#666666" cy:nodeLabelFont="Arial-0-25" type="HEXAGON"/>
  </node>
  <node label="At3g52450" id="824410">
    <att name="kegg_4" type="string" value="0"/>
    <att name="kegg_5" type="string" value="0"/>
    <att name="TF_type" type="string" value="0"/>
    <att name="TF_link" type="string" value=""/>
    <att name="query" type="string" value="0"/>
    <att name="kegg_3" type="string" value="0"/>
    <att name="network_symbol" type="string" value="PUB22"/>
    <att name="target_WoLF" type="string" value="nuclear"/>
    <att name="symbol" type="string" value="PUB22"/>
    <att name="target_TargetP" type="string" value="others"/>
    <att name="TF_family" type="string" value=""/>
    <att name="kegg_2" type="string" value="0"/>
    <att name="kegg_1" type="string" value="0"/>
    <graphics x="296.8" y="1706.3" width="1" h="80" w="80" labelanchor="c" fill="#ffffff" cy:nodeTransparency="0.8" outline="#666666" cy:nodeLabelFont="Arial-0-25" type="ELLIPSE"/>
  </node>
  <node label="At5g29210" id="833050">
    <att name="kegg_4" type="string" value="0"/>
    <att name="kegg_5" type="string" value="0"/>
    <att name="TF_type" type="string" value="0"/>
    <att name="TF_link" type="string" value=""/>
    <att name="query" type="string" value="0"/>
    <att name="kegg_3" type="string" value="0"/>
    <att name="network_symbol" type="string" value="833050"/>
    <att name="target_WoLF" type="string" value="chloroplast"/>
    <att name="symbol" type="string" value=""/>
    <att name="target_TargetP" type="string" value="others"/>
    <att name="TF_family" type="string" value=""/>
    <att name="kegg_2" type="string" value="0"/>
    <att name="kegg_1" type="string" value="0"/>
    <graphics x="993.2" y="597.9" width="1" h="80" w="80" labelanchor="c" fill="#00ff00" cy:nodeTransparency="0.8" outline="#666666" cy:nodeLabelFont="Arial-0-25" type="ELLIPSE"/>
  </node>
  <node label="At3g61920" id="825365">
    <att name="kegg_4" type="string" value="0"/>
    <att name="kegg_5" type="string" value="0"/>
    <att name="TF_type" type="string" value="0"/>
    <att name="TF_link" type="string" value=""/>
    <att name="query" type="string" value="1"/>
    <att name="kegg_3" type="string" value="0"/>
    <att name="network_symbol" type="string" value="825365"/>
    <att name="target_WoLF" type="string" value="chloroplast"/>
    <att name="symbol" type="string" value=""/>
    <att name="target_TargetP" type="string" value="others"/>
    <att name="TF_family" type="string" value=""/>
    <att name="kegg_2" type="string" value="0"/>
    <att name="kegg_1" type="string" value="0"/>
    <graphics x="338.2" y="2554.85" width="5" h="80" w="80" labelanchor="c" fill="#00ff00" cy:nodeTransparency="0.8" outline="#666666" cy:nodeLabelFont="Arial-0-25" type="ELLIPSE"/>
  </node>
  <node label="At1g27730" id="839666">
    <att name="kegg_4" type="string" value="0"/>
    <att name="kegg_5" type="string" value="0"/>
    <att name="TF_type" type="string" value="1"/>
    <att name="TF_link" type="string" value="http://arabidopsis.med.ohio-state.edu/AtTFDB/AtTFBrowseResults.jsp?fam=C2H2"/>
    <att name="query" type="string" value="0"/>
    <att name="kegg_3" type="string" value="0"/>
    <att name="network_symbol" type="string" value="ZAT10"/>
    <att name="target_WoLF" type="string" value="nuclear"/>
    <att name="symbol" type="string" value="ZAT10"/>
    <att name="target_TargetP" type="string" value="others"/>
    <att name="TF_family" type="string" value="C2H2"/>
    <att name="kegg_2" type="string" value="0"/>
    <att name="kegg_1" type="string" value="0"/>
    <graphics x="695.75" y="1983.9" width="1" h="80" w="80" labelanchor="c" fill="#ffffff" cy:nodeTransparency="0.8" outline="#666666" cy:nodeLabelFont="Arial-0-25" type="HEXAGON"/>
  </node>
  <node label="At1g10020" id="837537">
    <att name="kegg_4" type="string" value="0"/>
    <att name="kegg_5" type="string" value="0"/>
    <att name="TF_type" type="string" value="0"/>
    <att name="TF_link" type="string" value=""/>
    <att name="query" type="string" value="0"/>
    <att name="kegg_3" type="string" value="0"/>
    <att name="network_symbol" type="string" value="DUF1005"/>
    <att name="target_WoLF" type="string" value="chloroplast"/>
    <att name="symbol" type="string" value=""/>
    <att name="target_TargetP" type="string" value="others"/>
    <att name="TF_family" type="string" value=""/>
    <att name="kegg_2" type="string" value="0"/>
    <att name="kegg_1" type="string" value="0"/>
    <graphics x="335.09999999999997" y="1388.1" width="1" h="80" w="80" labelanchor="c" fill="#00ff00" cy:nodeTransparency="0.8" outline="#666666" cy:nodeLabelFont="Arial-0-25" type="ELLIPSE"/>
  </node>
  <node label="At3g09010" id="820053">
    <att name="kegg_4" type="string" value="0"/>
    <att name="kegg_5" type="string" value="0"/>
    <att name="TF_type" type="string" value="0"/>
    <att name="TF_link" type="string" value=""/>
    <att name="query" type="string" value="0"/>
    <att name="kegg_3" type="string" value="0"/>
    <att name="network_symbol" type="string" value="kinase"/>
    <att name="target_WoLF" type="string" value="chloroplast"/>
    <att name="symbol" type="string" value=""/>
    <att name="target_TargetP" type="string" value="others"/>
    <att name="TF_family" type="string" value=""/>
    <att name="kegg_2" type="string" value="0"/>
    <att name="kegg_1" type="string" value="0"/>
    <graphics x="868.25" y="1814.95" width="1" h="80" w="80" labelanchor="c" fill="#00ff00" cy:nodeTransparency="0.8" outline="#666666" cy:nodeLabelFont="Arial-0-25" type="ELLIPSE"/>
  </node>
  <node label="At4g27130" id="828821">
    <att name="kegg_4" type="string" value="0"/>
    <att name="kegg_5" type="string" value="0"/>
    <att name="TF_type" type="string" value="0"/>
    <att name="TF_link" type="string" value=""/>
    <att name="query" type="string" value="0"/>
    <att name="kegg_3" type="string" value="0"/>
    <att name="network_symbol" type="string" value="SUI1"/>
    <att name="target_WoLF" type="string" value="chloroplast"/>
    <att name="symbol" type="string" value=""/>
    <att name="target_TargetP" type="string" value="others"/>
    <att name="TF_family" type="string" value=""/>
    <att name="kegg_2" type="string" value="0"/>
    <att name="kegg_1" type="string" value="0"/>
    <graphics x="1653.1000000000001" y="1353.2" width="1" h="80" w="80" labelanchor="c" fill="#00ff00" cy:nodeTransparency="0.8" outline="#666666" cy:nodeLabelFont="Arial-0-25" type="ELLIPSE"/>
  </node>
  <node label="At5g45340" id="834570">
    <att name="kegg_4" type="string" value="0"/>
    <att name="kegg_5" type="string" value="0"/>
    <att name="TF_type" type="string" value="0"/>
    <att name="TF_link" type="string" value=""/>
    <att name="query" type="string" value="0"/>
    <att name="kegg_3" type="string" value="0"/>
    <att name="network_symbol" type="string" value="CYP707A3"/>
    <att name="target_WoLF" type="string" value="chloroplast"/>
    <att name="symbol" type="string" value="CYP707A3"/>
    <att name="target_TargetP" type="string" value="Secretory pathway"/>
    <att name="TF_family" type="string" value=""/>
    <att name="kegg_2" type="string" value="0"/>
    <att name="kegg_1" type="string" value="0"/>
    <graphics x="394.65" y="1900.5" width="1" h="80" w="80" labelanchor="c" fill="#00ff00" cy:nodeTransparency="0.8" outline="#666666" cy:nodeLabelFont="Arial-0-25" type="ELLIPSE"/>
  </node>
  <node label="At4g28640" id="828982">
    <att name="kegg_4" type="string" value="0"/>
    <att name="kegg_5" type="string" value="0"/>
    <att name="TF_type" type="string" value="0"/>
    <att name="TF_link" type="string" value=""/>
    <att name="query" type="string" value="0"/>
    <att name="kegg_3" type="string" value="1"/>
    <att name="network_symbol" type="string" value="IAA11"/>
    <att name="target_WoLF" type="string" value="chloroplast"/>
    <att name="symbol" type="string" value="IAA11"/>
    <att name="target_TargetP" type="string" value="others"/>
    <att name="TF_family" type="string" value=""/>
    <att name="kegg_2" type="string" value="0"/>
    <att name="kegg_1" type="string" value="0"/>
    <graphics x="1933.45" y="1086" width="1" h="80" w="80" labelanchor="c" fill="#00ff00" cy:nodeTransparency="0.8" outline="#666666" cy:nodeLabelFont="Arial-0-25" type="ELLIPSE"/>
  </node>
  <node label="At3g49190" id="824080">
    <att name="kegg_4" type="string" value="0"/>
    <att name="kegg_5" type="string" value="0"/>
    <att name="TF_type" type="string" value="0"/>
    <att name="TF_link" type="string" value=""/>
    <att name="query" type="string" value="0"/>
    <att name="kegg_3" type="string" value="0"/>
    <att name="network_symbol" type="string" value="WSD1-like"/>
    <att name="target_WoLF" type="string" value="plasma membrane"/>
    <att name="symbol" type="string" value=""/>
    <att name="target_TargetP" type="string" value="others"/>
    <att name="TF_family" type="string" value=""/>
    <att name="kegg_2" type="string" value="0"/>
    <att name="kegg_1" type="string" value="0"/>
    <graphics x="424.34999999999997" y="711.25" width="1" h="80" w="80" labelanchor="c" fill="#ffffff" cy:nodeTransparency="0.8" outline="#666666" cy:nodeLabelFont="Arial-0-25" type="ELLIPSE"/>
  </node>
  <node label="At4g37160" id="829870">
    <att name="kegg_4" type="string" value="0"/>
    <att name="kegg_5" type="string" value="0"/>
    <att name="TF_type" type="string" value="0"/>
    <att name="TF_link" type="string" value=""/>
    <att name="query" type="string" value="0"/>
    <att name="kegg_3" type="string" value="0"/>
    <att name="network_symbol" type="string" value="sks15"/>
    <att name="target_WoLF" type="string" value="E.R."/>
    <att name="symbol" type="string" value="sks15"/>
    <att name="target_TargetP" type="string" value="Secretory pathway"/>
    <att name="TF_family" type="string" value=""/>
    <att name="kegg_2" type="string" value="0"/>
    <att name="kegg_1" type="string" value="0"/>
    <graphics x="159.5" y="803.4" width="1" h="80" w="80" labelanchor="c" fill="#ffffff" cy:nodeTransparency="0.8" outline="#666666" cy:nodeLabelFont="Arial-0-25" type="ELLIPSE"/>
  </node>
  <node label="At3g55980" id="824764">
    <att name="kegg_4" type="string" value="0"/>
    <att name="kegg_5" type="string" value="0"/>
    <att name="TF_type" type="string" value="0"/>
    <att name="TF_link" type="string" value=""/>
    <att name="query" type="string" value="0"/>
    <att name="kegg_3" type="string" value="0"/>
    <att name="network_symbol" type="string" value="SZF1"/>
    <att name="target_WoLF" type="string" value="chloroplast"/>
    <att name="symbol" type="string" value="SZF1"/>
    <att name="target_TargetP" type="string" value="others"/>
    <att name="TF_family" type="string" value=""/>
    <att name="kegg_2" type="string" value="0"/>
    <att name="kegg_1" type="string" value="0"/>
    <graphics x="398.4" y="1970.45" width="1" h="80" w="80" labelanchor="c" fill="#00ff00" cy:nodeTransparency="0.8" outline="#666666" cy:nodeLabelFont="Arial-0-25" type="ELLIPSE"/>
  </node>
  <node label="At3g10120" id="820175">
    <att name="kegg_4" type="string" value="0"/>
    <att name="kegg_5" type="string" value="0"/>
    <att name="TF_type" type="string" value="0"/>
    <att name="TF_link" type="string" value=""/>
    <att name="query" type="string" value="1"/>
    <att name="kegg_3" type="string" value="0"/>
    <att name="network_symbol" type="string" value="820175"/>
    <att name="target_WoLF" type="string" value="nuclear"/>
    <att name="symbol" type="string" value=""/>
    <att name="target_TargetP" type="string" value="others"/>
    <att name="TF_family" type="string" value=""/>
    <att name="kegg_2" type="string" value="0"/>
    <att name="kegg_1" type="string" value="0"/>
    <graphics x="2198.2999999999997" y="1499.3" width="5" h="80" w="80" labelanchor="c" fill="#ffffff" cy:nodeTransparency="0.8" outline="#666666" cy:nodeLabelFont="Arial-0-25" type="ELLIPSE"/>
  </node>
  <node label="At5g54630" id="835552">
    <att name="kegg_4" type="string" value="0"/>
    <att name="kegg_5" type="string" value="0"/>
    <att name="TF_type" type="string" value="0"/>
    <att name="TF_link" type="string" value=""/>
    <att name="query" type="string" value="0"/>
    <att name="kegg_3" type="string" value="0"/>
    <att name="network_symbol" type="string" value="zinc finge.."/>
    <att name="target_WoLF" type="string" value="nuclear"/>
    <att name="symbol" type="string" value=""/>
    <att name="target_TargetP" type="string" value="others"/>
    <att name="TF_family" type="string" value=""/>
    <att name="kegg_2" type="string" value="0"/>
    <att name="kegg_1" type="string" value="0"/>
    <graphics x="1610.8500000000001" y="1227.15" width="1" h="80" w="80" labelanchor="c" fill="#ffffff" cy:nodeTransparency="0.8" outline="#666666" cy:nodeLabelFont="Arial-0-25" type="ELLIPSE"/>
  </node>
  <node label="At4g24380" id="828540">
    <att name="kegg_4" type="string" value="0"/>
    <att name="kegg_5" type="string" value="0"/>
    <att name="TF_type" type="string" value="0"/>
    <att name="TF_link" type="string" value=""/>
    <att name="query" type="string" value="0"/>
    <att name="kegg_3" type="string" value="0"/>
    <att name="network_symbol" type="string" value="828540"/>
    <att name="target_WoLF" type="string" value="nuclear"/>
    <att name="symbol" type="string" value=""/>
    <att name="target_TargetP" type="string" value="Mitochondria"/>
    <att name="TF_family" type="string" value=""/>
    <att name="kegg_2" type="string" value="0"/>
    <att name="kegg_1" type="string" value="0"/>
    <graphics x="420" y="2147.65" width="1" h="80" w="80" labelanchor="c" fill="#ffffff" cy:nodeTransparency="0.8" outline="#666666" cy:nodeLabelFont="Arial-0-25" type="ELLIPSE"/>
  </node>
  <node label="At4g09830" id="826572">
    <att name="kegg_4" type="string" value="0"/>
    <att name="kegg_5" type="string" value="0"/>
    <att name="TF_type" type="string" value="0"/>
    <att name="TF_link" type="string" value=""/>
    <att name="query" type="string" value="0"/>
    <att name="kegg_3" type="string" value="0"/>
    <att name="network_symbol" type="string" value="UCP009193"/>
    <att name="target_WoLF" type="string" value="nuclear"/>
    <att name="symbol" type="string" value=""/>
    <att name="target_TargetP" type="string" value="others"/>
    <att name="TF_family" type="string" value=""/>
    <att name="kegg_2" type="string" value="0"/>
    <att name="kegg_1" type="string" value="0"/>
    <graphics x="1778.3" y="1408.25" width="1" h="80" w="80" labelanchor="c" fill="#ffffff" cy:nodeTransparency="0.8" outline="#666666" cy:nodeLabelFont="Arial-0-25" type="ELLIPSE"/>
  </node>
  <node label="At5g11420" id="831013">
    <att name="kegg_4" type="string" value="0"/>
    <att name="kegg_5" type="string" value="0"/>
    <att name="TF_type" type="string" value="0"/>
    <att name="TF_link" type="string" value=""/>
    <att name="query" type="string" value="0"/>
    <att name="kegg_3" type="string" value="0"/>
    <att name="network_symbol" type="string" value="DUF642"/>
    <att name="target_WoLF" type="string" value="extracellular"/>
    <att name="symbol" type="string" value=""/>
    <att name="target_TargetP" type="string" value="Secretory pathway"/>
    <att name="TF_family" type="string" value=""/>
    <att name="kegg_2" type="string" value="0"/>
    <att name="kegg_1" type="string" value="0"/>
    <graphics x="1646.55" y="791.35" width="1" h="80" w="80" labelanchor="c" fill="#00ffff" cy:nodeTransparency="0.8" outline="#666666" cy:nodeLabelFont="Arial-0-25" type="ELLIPSE"/>
  </node>
  <node label="At5g06630" id="830551">
    <att name="kegg_4" type="string" value="0"/>
    <att name="kegg_5" type="string" value="0"/>
    <att name="TF_type" type="string" value="0"/>
    <att name="TF_link" type="string" value=""/>
    <att name="query" type="string" value="0"/>
    <att name="kegg_3" type="string" value="0"/>
    <att name="network_symbol" type="string" value="extensin"/>
    <att name="target_WoLF" type="string" value="extracellular"/>
    <att name="symbol" type="string" value=""/>
    <att name="target_TargetP" type="string" value="Secretory pathway"/>
    <att name="TF_family" type="string" value=""/>
    <att name="kegg_2" type="string" value="0"/>
    <att name="kegg_1" type="string" value="0"/>
    <graphics x="713.2" y="718.5" width="1" h="80" w="80" labelanchor="c" fill="#00ffff" cy:nodeTransparency="0.8" outline="#666666" cy:nodeLabelFont="Arial-0-25" type="ELLIPSE"/>
  </node>
  <node label="At2g22880" id="816819">
    <att name="kegg_4" type="string" value="0"/>
    <att name="kegg_5" type="string" value="0"/>
    <att name="TF_type" type="string" value="0"/>
    <att name="TF_link" type="string" value=""/>
    <att name="query" type="string" value="0"/>
    <att name="kegg_3" type="string" value="0"/>
    <att name="network_symbol" type="string" value="VQ motif"/>
    <att name="target_WoLF" type="string" value="mitochondria"/>
    <att name="symbol" type="string" value=""/>
    <att name="target_TargetP" type="string" value="Chloroplast"/>
    <att name="TF_family" type="string" value=""/>
    <att name="kegg_2" type="string" value="0"/>
    <att name="kegg_1" type="string" value="0"/>
    <graphics x="601.75" y="1672.8" width="1" h="80" w="80" labelanchor="c" fill="#ffff00" cy:nodeTransparency="0.8" outline="#666666" cy:nodeLabelFont="Arial-0-25" type="ELLIPSE"/>
  </node>
  <node label="At5g13330" id="831174">
    <att name="kegg_4" type="string" value="0"/>
    <att name="kegg_5" type="string" value="0"/>
    <att name="TF_type" type="string" value="1"/>
    <att name="TF_link" type="string" value="http://arabidopsis.med.ohio-state.edu/AtTFDB/AtTFBrowseResults.jsp?fam=AP2-EREBP"/>
    <att name="query" type="string" value="0"/>
    <att name="kegg_3" type="string" value="0"/>
    <att name="network_symbol" type="string" value="Rap2.6L"/>
    <att name="target_WoLF" type="string" value="nuclear"/>
    <att name="symbol" type="string" value="Rap2.6L"/>
    <att name="target_TargetP" type="string" value="others"/>
    <att name="TF_family" type="string" value="AP2-EREBP"/>
    <att name="kegg_2" type="string" value="0"/>
    <att name="kegg_1" type="string" value="0"/>
    <graphics x="356.3" y="1249.2" width="1" h="80" w="80" labelanchor="c" fill="#ffffff" cy:nodeTransparency="0.8" outline="#666666" cy:nodeLabelFont="Arial-0-25" type="HEXAGON"/>
  </node>
  <node label="At3g25610" id="822148">
    <att name="kegg_4" type="string" value="0"/>
    <att name="kegg_5" type="string" value="0"/>
    <att name="TF_type" type="string" value="0"/>
    <att name="TF_link" type="string" value=""/>
    <att name="query" type="string" value="0"/>
    <att name="kegg_3" type="string" value="0"/>
    <att name="network_symbol" type="string" value="hydrolase"/>
    <att name="target_WoLF" type="string" value="plasma membrane"/>
    <att name="symbol" type="string" value=""/>
    <att name="target_TargetP" type="string" value="Mitochondria"/>
    <att name="TF_family" type="string" value=""/>
    <att name="kegg_2" type="string" value="0"/>
    <att name="kegg_1" type="string" value="0"/>
    <graphics x="740.95" y="1791.85" width="1" h="80" w="80" labelanchor="c" fill="#ffffff" cy:nodeTransparency="0.8" outline="#666666" cy:nodeLabelFont="Arial-0-25" type="ELLIPSE"/>
  </node>
  <node label="At5g60520" id="836173">
    <att name="kegg_4" type="string" value="0"/>
    <att name="kegg_5" type="string" value="0"/>
    <att name="TF_type" type="string" value="0"/>
    <att name="TF_link" type="string" value=""/>
    <att name="query" type="string" value="0"/>
    <att name="kegg_3" type="string" value="0"/>
    <att name="network_symbol" type="string" value="LEA"/>
    <att name="target_WoLF" type="string" value="chloroplast"/>
    <att name="symbol" type="string" value=""/>
    <att name="target_TargetP" type="string" value="Secretory pathway"/>
    <att name="TF_family" type="string" value=""/>
    <att name="kegg_2" type="string" value="0"/>
    <att name="kegg_1" type="string" value="0"/>
    <graphics x="108.65" y="680.6" width="1" h="80" w="80" labelanchor="c" fill="#00ff00" cy:nodeTransparency="0.8" outline="#666666" cy:nodeLabelFont="Arial-0-25" type="ELLIPSE"/>
  </node>
  <node label="At1g26420" id="839184">
    <att name="kegg_4" type="string" value="0"/>
    <att name="kegg_5" type="string" value="0"/>
    <att name="TF_type" type="string" value="0"/>
    <att name="TF_link" type="string" value=""/>
    <att name="query" type="string" value="0"/>
    <att name="kegg_3" type="string" value="0"/>
    <att name="network_symbol" type="string" value="Berberine"/>
    <att name="target_WoLF" type="string" value="extracellular"/>
    <att name="symbol" type="string" value=""/>
    <att name="target_TargetP" type="string" value="Secretory pathway"/>
    <att name="TF_family" type="string" value=""/>
    <att name="kegg_2" type="string" value="0"/>
    <att name="kegg_1" type="string" value="0"/>
    <graphics x="901.75" y="1857.65" width="1" h="80" w="80" labelanchor="c" fill="#00ffff" cy:nodeTransparency="0.8" outline="#666666" cy:nodeLabelFont="Arial-0-25" type="ELLIPSE"/>
  </node>
  <node label="At5g66290" id="836761">
    <att name="kegg_4" type="string" value="0"/>
    <att name="kegg_5" type="string" value="0"/>
    <att name="TF_type" type="string" value="0"/>
    <att name="TF_link" type="string" value=""/>
    <att name="query" type="string" value="0"/>
    <att name="kegg_3" type="string" value="0"/>
    <att name="network_symbol" type="string" value="836761"/>
    <att name="target_WoLF" type="string" value="nuclear"/>
    <att name="symbol" type="string" value=""/>
    <att name="target_TargetP" type="string" value="others"/>
    <att name="TF_family" type="string" value=""/>
    <att name="kegg_2" type="string" value="0"/>
    <att name="kegg_1" type="string" value="0"/>
    <graphics x="1351.05" y="1134.6" width="1" h="80" w="80" labelanchor="c" fill="#ffffff" cy:nodeTransparency="0.8" outline="#666666" cy:nodeLabelFont="Arial-0-25" type="ELLIPSE"/>
  </node>
  <node label="At5g22920" id="832356">
    <att name="kegg_4" type="string" value="0"/>
    <att name="kegg_5" type="string" value="0"/>
    <att name="TF_type" type="string" value="0"/>
    <att name="TF_link" type="string" value=""/>
    <att name="query" type="string" value="0"/>
    <att name="kegg_3" type="string" value="0"/>
    <att name="network_symbol" type="string" value="CHY-type/C.."/>
    <att name="target_WoLF" type="string" value="nuclear"/>
    <att name="symbol" type="string" value=""/>
    <att name="target_TargetP" type="string" value="others"/>
    <att name="TF_family" type="string" value=""/>
    <att name="kegg_2" type="string" value="0"/>
    <att name="kegg_1" type="string" value="0"/>
    <graphics x="2090.95" y="1280.5" width="1" h="80" w="80" labelanchor="c" fill="#ffffff" cy:nodeTransparency="0.8" outline="#666666" cy:nodeLabelFont="Arial-0-25" type="ELLIPSE"/>
  </node>
  <node label="At2g18300" id="816346">
    <att name="kegg_4" type="string" value="0"/>
    <att name="kegg_5" type="string" value="0"/>
    <att name="TF_type" type="string" value="1"/>
    <att name="TF_link" type="string" value="http://arabidopsis.med.ohio-state.edu/AtTFDB/AtTFBrowseResults.jsp?fam=BHLH"/>
    <att name="query" type="string" value="0"/>
    <att name="kegg_3" type="string" value="0"/>
    <att name="network_symbol" type="string" value="HBI1"/>
    <att name="target_WoLF" type="string" value="nuclear"/>
    <att name="symbol" type="string" value=""/>
    <att name="target_TargetP" type="string" value="others"/>
    <att name="TF_family" type="string" value="BHLH"/>
    <att name="kegg_2" type="string" value="0"/>
    <att name="kegg_1" type="string" value="0"/>
    <graphics x="1495.05" y="1178.6" width="1" h="80" w="80" labelanchor="c" fill="#ffffff" cy:nodeTransparency="0.8" outline="#666666" cy:nodeLabelFont="Arial-0-25" type="HEXAGON"/>
  </node>
  <node label="At4g27652" id="828877">
    <att name="kegg_4" type="string" value="0"/>
    <att name="kegg_5" type="string" value="0"/>
    <att name="TF_type" type="string" value="0"/>
    <att name="TF_link" type="string" value=""/>
    <att name="query" type="string" value="0"/>
    <att name="kegg_3" type="string" value="0"/>
    <att name="network_symbol" type="string" value="828877"/>
    <att name="target_WoLF" type="string" value="cytosol"/>
    <att name="symbol" type="string" value=""/>
    <att name="target_TargetP" type="string" value="Chloroplast"/>
    <att name="TF_family" type="string" value=""/>
    <att name="kegg_2" type="string" value="0"/>
    <att name="kegg_1" type="string" value="0"/>
    <graphics x="450.4" y="1954.9" width="1" h="80" w="80" labelanchor="c" fill="#ffffff" cy:nodeTransparency="0.8" outline="#666666" cy:nodeLabelFont="Arial-0-25" type="ELLIPSE"/>
  </node>
  <node label="At5g54060" id="835489">
    <att name="kegg_4" type="string" value="0"/>
    <att name="kegg_5" type="string" value="0"/>
    <att name="TF_type" type="string" value="0"/>
    <att name="TF_link" type="string" value=""/>
    <att name="query" type="string" value="0"/>
    <att name="kegg_3" type="string" value="0"/>
    <att name="network_symbol" type="string" value="UGT79B1"/>
    <att name="target_WoLF" type="string" value="cytosol"/>
    <att name="symbol" type="string" value="UF3GT"/>
    <att name="target_TargetP" type="string" value="others"/>
    <att name="TF_family" type="string" value=""/>
    <att name="kegg_2" type="string" value="0"/>
    <att name="kegg_1" type="string" value="0"/>
    <graphics x="443.45" y="2270.8" width="1" h="80" w="80" labelanchor="c" fill="#ffffff" cy:nodeTransparency="0.8" outline="#666666" cy:nodeLabelFont="Arial-0-25" type="ELLIPSE"/>
  </node>
  <node label="At3g46620" id="823815">
    <att name="kegg_4" type="string" value="0"/>
    <att name="kegg_5" type="string" value="0"/>
    <att name="TF_type" type="string" value="0"/>
    <att name="TF_link" type="string" value=""/>
    <att name="query" type="string" value="0"/>
    <att name="kegg_3" type="string" value="0"/>
    <att name="network_symbol" type="string" value="RDUF1"/>
    <att name="target_WoLF" type="string" value="chloroplast"/>
    <att name="symbol" type="string" value=""/>
    <att name="target_TargetP" type="string" value="others"/>
    <att name="TF_family" type="string" value=""/>
    <att name="kegg_2" type="string" value="0"/>
    <att name="kegg_1" type="string" value="0"/>
    <graphics x="557.8000000000001" y="1967.85" width="1" h="80" w="80" labelanchor="c" fill="#00ff00" cy:nodeTransparency="0.8" outline="#666666" cy:nodeLabelFont="Arial-0-25" type="ELLIPSE"/>
  </node>
  <node label="At2g39650" id="818548">
    <att name="kegg_4" type="string" value="0"/>
    <att name="kegg_5" type="string" value="0"/>
    <att name="TF_type" type="string" value="0"/>
    <att name="TF_link" type="string" value=""/>
    <att name="query" type="string" value="0"/>
    <att name="kegg_3" type="string" value="0"/>
    <att name="network_symbol" type="string" value="DUF506"/>
    <att name="target_WoLF" type="string" value="nuclear"/>
    <att name="symbol" type="string" value=""/>
    <att name="target_TargetP" type="string" value="others"/>
    <att name="TF_family" type="string" value=""/>
    <att name="kegg_2" type="string" value="0"/>
    <att name="kegg_1" type="string" value="0"/>
    <graphics x="519.9" y="2010.2" width="1" h="80" w="80" labelanchor="c" fill="#ffffff" cy:nodeTransparency="0.8" outline="#666666" cy:nodeLabelFont="Arial-0-25" type="ELLIPSE"/>
  </node>
  <node label="At1g35140" id="840399">
    <att name="kegg_4" type="string" value="0"/>
    <att name="kegg_5" type="string" value="0"/>
    <att name="TF_type" type="string" value="0"/>
    <att name="TF_link" type="string" value=""/>
    <att name="query" type="string" value="0"/>
    <att name="kegg_3" type="string" value="0"/>
    <att name="network_symbol" type="string" value="PHI-1"/>
    <att name="target_WoLF" type="string" value="extracellular"/>
    <att name="symbol" type="string" value="PHI-1"/>
    <att name="target_TargetP" type="string" value="Secretory pathway"/>
    <att name="TF_family" type="string" value=""/>
    <att name="kegg_2" type="string" value="0"/>
    <att name="kegg_1" type="string" value="0"/>
    <graphics x="327.5" y="1663.5" width="1" h="80" w="80" labelanchor="c" fill="#00ffff" cy:nodeTransparency="0.8" outline="#666666" cy:nodeLabelFont="Arial-0-25" type="ELLIPSE"/>
  </node>
  <node label="At4g08950" id="826473">
    <att name="kegg_4" type="string" value="0"/>
    <att name="kegg_5" type="string" value="0"/>
    <att name="TF_type" type="string" value="0"/>
    <att name="TF_link" type="string" value=""/>
    <att name="query" type="string" value="0"/>
    <att name="kegg_3" type="string" value="0"/>
    <att name="network_symbol" type="string" value="EXO"/>
    <att name="target_WoLF" type="string" value="chloroplast"/>
    <att name="symbol" type="string" value="EXO"/>
    <att name="target_TargetP" type="string" value="Secretory pathway"/>
    <att name="TF_family" type="string" value=""/>
    <att name="kegg_2" type="string" value="0"/>
    <att name="kegg_1" type="string" value="0"/>
    <graphics x="212.04999999999998" y="1662.2" width="1" h="80" w="80" labelanchor="c" fill="#00ff00" cy:nodeTransparency="0.8" outline="#666666" cy:nodeLabelFont="Arial-0-25" type="ELLIPSE"/>
  </node>
  <node label="At5g11590" id="831031">
    <att name="kegg_4" type="string" value="0"/>
    <att name="kegg_5" type="string" value="0"/>
    <att name="TF_type" type="string" value="1"/>
    <att name="TF_link" type="string" value="http://arabidopsis.med.ohio-state.edu/AtTFDB/AtTFBrowseResults.jsp?fam=AP2-EREBP"/>
    <att name="query" type="string" value="0"/>
    <att name="kegg_3" type="string" value="0"/>
    <att name="network_symbol" type="string" value="TINY2"/>
    <att name="target_WoLF" type="string" value="nuclear"/>
    <att name="symbol" type="string" value="TINY2"/>
    <att name="target_TargetP" type="string" value="others"/>
    <att name="TF_family" type="string" value="AP2-EREBP"/>
    <att name="kegg_2" type="string" value="0"/>
    <att name="kegg_1" type="string" value="0"/>
    <graphics x="467.2" y="2583.35" width="1" h="80" w="80" labelanchor="c" fill="#ffffff" cy:nodeTransparency="0.8" outline="#666666" cy:nodeLabelFont="Arial-0-25" type="HEXAGON"/>
  </node>
  <node label="At5g04340" id="830313">
    <att name="kegg_4" type="string" value="0"/>
    <att name="kegg_5" type="string" value="0"/>
    <att name="TF_type" type="string" value="1"/>
    <att name="TF_link" type="string" value="http://arabidopsis.med.ohio-state.edu/AtTFDB/AtTFBrowseResults.jsp?fam=C2H2"/>
    <att name="query" type="string" value="0"/>
    <att name="kegg_3" type="string" value="0"/>
    <att name="network_symbol" type="string" value="ZAT6"/>
    <att name="target_WoLF" type="string" value="nuclear"/>
    <att name="symbol" type="string" value="ZAT6"/>
    <att name="target_TargetP" type="string" value="others"/>
    <att name="TF_family" type="string" value="C2H2"/>
    <att name="kegg_2" type="string" value="0"/>
    <att name="kegg_1" type="string" value="0"/>
    <graphics x="657.0500000000001" y="2076.05" width="1" h="80" w="80" labelanchor="c" fill="#ffffff" cy:nodeTransparency="0.8" outline="#666666" cy:nodeLabelFont="Arial-0-25" type="HEXAGON"/>
  </node>
  <node label="At3g54590" id="824624">
    <att name="kegg_4" type="string" value="0"/>
    <att name="kegg_5" type="string" value="0"/>
    <att name="TF_type" type="string" value="0"/>
    <att name="TF_link" type="string" value=""/>
    <att name="query" type="string" value="0"/>
    <att name="kegg_3" type="string" value="0"/>
    <att name="network_symbol" type="string" value="HRGP1"/>
    <att name="target_WoLF" type="string" value="extracellular"/>
    <att name="symbol" type="string" value="HRGP1"/>
    <att name="target_TargetP" type="string" value="Secretory pathway"/>
    <att name="TF_family" type="string" value=""/>
    <att name="kegg_2" type="string" value="0"/>
    <att name="kegg_1" type="string" value="0"/>
    <graphics x="699.6500000000001" y="841.85" width="1" h="80" w="80" labelanchor="c" fill="#00ffff" cy:nodeTransparency="0.8" outline="#666666" cy:nodeLabelFont="Arial-0-25" type="ELLIPSE"/>
  </node>
  <node label="At4g15120" id="827178">
    <att name="kegg_4" type="string" value="0"/>
    <att name="kegg_5" type="string" value="0"/>
    <att name="TF_type" type="string" value="0"/>
    <att name="TF_link" type="string" value=""/>
    <att name="query" type="string" value="0"/>
    <att name="kegg_3" type="string" value="0"/>
    <att name="network_symbol" type="string" value="VQ motif"/>
    <att name="target_WoLF" type="string" value="nuclear"/>
    <att name="symbol" type="string" value=""/>
    <att name="target_TargetP" type="string" value="Chloroplast"/>
    <att name="TF_family" type="string" value=""/>
    <att name="kegg_2" type="string" value="0"/>
    <att name="kegg_1" type="string" value="0"/>
    <graphics x="808.3000000000001" y="1556.85" width="1" h="80" w="80" labelanchor="c" fill="#ffffff" cy:nodeTransparency="0.8" outline="#666666" cy:nodeLabelFont="Arial-0-25" type="ELLIPSE"/>
  </node>
  <node label="At5g44350" id="834461">
    <att name="kegg_4" type="string" value="0"/>
    <att name="kegg_5" type="string" value="0"/>
    <att name="TF_type" type="string" value="0"/>
    <att name="TF_link" type="string" value=""/>
    <att name="query" type="string" value="0"/>
    <att name="kegg_3" type="string" value="0"/>
    <att name="network_symbol" type="string" value="ethylene-r.."/>
    <att name="target_WoLF" type="string" value="mitochondria"/>
    <att name="symbol" type="string" value=""/>
    <att name="target_TargetP" type="string" value="Chloroplast"/>
    <att name="TF_family" type="string" value=""/>
    <att name="kegg_2" type="string" value="0"/>
    <att name="kegg_1" type="string" value="0"/>
    <graphics x="1065.4" y="1003.6" width="1" h="80" w="80" labelanchor="c" fill="#ffff00" cy:nodeTransparency="0.8" outline="#666666" cy:nodeLabelFont="Arial-0-25" type="ELLIPSE"/>
  </node>
  <node label="At3g42130" id="823185">
    <att name="kegg_4" type="string" value="0"/>
    <att name="kegg_5" type="string" value="0"/>
    <att name="TF_type" type="string" value="0"/>
    <att name="TF_link" type="string" value=""/>
    <att name="query" type="string" value="0"/>
    <att name="kegg_3" type="string" value="0"/>
    <att name="network_symbol" type="string" value="glycine-ri.."/>
    <att name="target_WoLF" type="string" value="mitochondria"/>
    <att name="symbol" type="string" value=""/>
    <att name="target_TargetP" type="string" value="others"/>
    <att name="TF_family" type="string" value=""/>
    <att name="kegg_2" type="string" value="0"/>
    <att name="kegg_1" type="string" value="0"/>
    <graphics x="276.95" y="2770.35" width="1" h="80" w="80" labelanchor="c" fill="#ffff00" cy:nodeTransparency="0.8" outline="#666666" cy:nodeLabelFont="Arial-0-25" type="ELLIPSE"/>
  </node>
  <node label="At1g22880" id="838893">
    <att name="kegg_4" type="string" value="0"/>
    <att name="kegg_5" type="string" value="0"/>
    <att name="TF_type" type="string" value="0"/>
    <att name="TF_link" type="string" value=""/>
    <att name="query" type="string" value="0"/>
    <att name="kegg_3" type="string" value="0"/>
    <att name="network_symbol" type="string" value="CEL5"/>
    <att name="target_WoLF" type="string" value="nuclear"/>
    <att name="symbol" type="string" value="CEL5"/>
    <att name="target_TargetP" type="string" value="Secretory pathway"/>
    <att name="TF_family" type="string" value=""/>
    <att name="kegg_2" type="string" value="0"/>
    <att name="kegg_1" type="string" value="0"/>
    <graphics x="403.3" y="783.2" width="1" h="80" w="80" labelanchor="c" fill="#ffffff" cy:nodeTransparency="0.8" outline="#666666" cy:nodeLabelFont="Arial-0-25" type="ELLIPSE"/>
  </node>
  <node label="At3g11550" id="820328">
    <att name="kegg_4" type="string" value="0"/>
    <att name="kegg_5" type="string" value="0"/>
    <att name="TF_type" type="string" value="0"/>
    <att name="TF_link" type="string" value=""/>
    <att name="query" type="string" value="0"/>
    <att name="kegg_3" type="string" value="0"/>
    <att name="network_symbol" type="string" value="CASP2"/>
    <att name="target_WoLF" type="string" value="vacuole"/>
    <att name="symbol" type="string" value="CASP2"/>
    <att name="target_TargetP" type="string" value="others"/>
    <att name="TF_family" type="string" value=""/>
    <att name="kegg_2" type="string" value="0"/>
    <att name="kegg_1" type="string" value="0"/>
    <graphics x="608.75" y="320.85" width="1" h="80" w="80" labelanchor="c" fill="#ffffff" cy:nodeTransparency="0.8" outline="#666666" cy:nodeLabelFont="Arial-0-25" type="ELLIPSE"/>
  </node>
  <node label="At5g45630" id="834603">
    <att name="kegg_4" type="string" value="0"/>
    <att name="kegg_5" type="string" value="0"/>
    <att name="TF_type" type="string" value="0"/>
    <att name="TF_link" type="string" value=""/>
    <att name="query" type="string" value="0"/>
    <att name="kegg_3" type="string" value="0"/>
    <att name="network_symbol" type="string" value="DUF584"/>
    <att name="target_WoLF" type="string" value="nuclear"/>
    <att name="symbol" type="string" value=""/>
    <att name="target_TargetP" type="string" value="others"/>
    <att name="TF_family" type="string" value=""/>
    <att name="kegg_2" type="string" value="0"/>
    <att name="kegg_1" type="string" value="0"/>
    <graphics x="530.65" y="2172.25" width="1" h="80" w="80" labelanchor="c" fill="#ffffff" cy:nodeTransparency="0.8" outline="#666666" cy:nodeLabelFont="Arial-0-25" type="ELLIPSE"/>
  </node>
  <node label="At3g50560" id="824220">
    <att name="kegg_4" type="string" value="0"/>
    <att name="kegg_5" type="string" value="0"/>
    <att name="TF_type" type="string" value="0"/>
    <att name="TF_link" type="string" value=""/>
    <att name="query" type="string" value="0"/>
    <att name="kegg_3" type="string" value="0"/>
    <att name="network_symbol" type="string" value="Rossmann-f.."/>
    <att name="target_WoLF" type="string" value="chloroplast"/>
    <att name="symbol" type="string" value=""/>
    <att name="target_TargetP" type="string" value="Chloroplast"/>
    <att name="TF_family" type="string" value=""/>
    <att name="kegg_2" type="string" value="0"/>
    <att name="kegg_1" type="string" value="0"/>
    <graphics x="997.35" y="1321.35" width="1" h="80" w="80" labelanchor="c" fill="#00ff00" cy:nodeTransparency="0.8" outline="#666666" cy:nodeLabelFont="Arial-0-25" type="ELLIPSE"/>
  </node>
  <node label="At4g27657" id="828879">
    <att name="kegg_4" type="string" value="0"/>
    <att name="kegg_5" type="string" value="0"/>
    <att name="TF_type" type="string" value="0"/>
    <att name="TF_link" type="string" value=""/>
    <att name="query" type="string" value="0"/>
    <att name="kegg_3" type="string" value="0"/>
    <att name="network_symbol" type="string" value="828879"/>
    <att name="target_WoLF" type="string" value="nuclear"/>
    <att name="symbol" type="string" value=""/>
    <att name="target_TargetP" type="string" value="Secretory pathway"/>
    <att name="TF_family" type="string" value=""/>
    <att name="kegg_2" type="string" value="0"/>
    <att name="kegg_1" type="string" value="0"/>
    <graphics x="345.7" y="2069.6" width="1" h="80" w="80" labelanchor="c" fill="#ffffff" cy:nodeTransparency="0.8" outline="#666666" cy:nodeLabelFont="Arial-0-25" type="ELLIPSE"/>
  </node>
  <node label="At5g08240" id="830720">
    <att name="kegg_4" type="string" value="0"/>
    <att name="kegg_5" type="string" value="0"/>
    <att name="TF_type" type="string" value="0"/>
    <att name="TF_link" type="string" value=""/>
    <att name="query" type="string" value="0"/>
    <att name="kegg_3" type="string" value="0"/>
    <att name="network_symbol" type="string" value="830720"/>
    <att name="target_WoLF" type="string" value="extracellular"/>
    <att name="symbol" type="string" value=""/>
    <att name="target_TargetP" type="string" value="others"/>
    <att name="TF_family" type="string" value=""/>
    <att name="kegg_2" type="string" value="0"/>
    <att name="kegg_1" type="string" value="0"/>
    <graphics x="447.75" y="1832.45" width="1" h="80" w="80" labelanchor="c" fill="#00ffff" cy:nodeTransparency="0.8" outline="#666666" cy:nodeLabelFont="Arial-0-25" type="ELLIPSE"/>
  </node>
  <node label="At2g27370" id="817280">
    <att name="kegg_4" type="string" value="0"/>
    <att name="kegg_5" type="string" value="0"/>
    <att name="TF_type" type="string" value="0"/>
    <att name="TF_link" type="string" value=""/>
    <att name="query" type="string" value="0"/>
    <att name="kegg_3" type="string" value="0"/>
    <att name="network_symbol" type="string" value="CASP3"/>
    <att name="target_WoLF" type="string" value="plasma membrane"/>
    <att name="symbol" type="string" value="CASP3"/>
    <att name="target_TargetP" type="string" value="others"/>
    <att name="TF_family" type="string" value=""/>
    <att name="kegg_2" type="string" value="0"/>
    <att name="kegg_1" type="string" value="0"/>
    <graphics x="587.5" y="425.15" width="1" h="80" w="80" labelanchor="c" fill="#ffffff" cy:nodeTransparency="0.8" outline="#666666" cy:nodeLabelFont="Arial-0-25" type="ELLIPSE"/>
  </node>
  <node label="At1g26665" id="839207">
    <att name="kegg_4" type="string" value="0"/>
    <att name="kegg_5" type="string" value="0"/>
    <att name="TF_type" type="string" value="0"/>
    <att name="TF_link" type="string" value=""/>
    <att name="query" type="string" value="0"/>
    <att name="kegg_3" type="string" value="0"/>
    <att name="network_symbol" type="string" value="Med10"/>
    <att name="target_WoLF" type="string" value="cytosol"/>
    <att name="symbol" type="string" value=""/>
    <att name="target_TargetP" type="string" value="others"/>
    <att name="TF_family" type="string" value=""/>
    <att name="kegg_2" type="string" value="0"/>
    <att name="kegg_1" type="string" value="0"/>
    <graphics x="1665.3" y="1455.5" width="1" h="80" w="80" labelanchor="c" fill="#ffffff" cy:nodeTransparency="0.8" outline="#666666" cy:nodeLabelFont="Arial-0-25" type="ELLIPSE"/>
  </node>
  <node label="At5g26840" id="832742">
    <att name="kegg_4" type="string" value="0"/>
    <att name="kegg_5" type="string" value="0"/>
    <att name="TF_type" type="string" value="0"/>
    <att name="TF_link" type="string" value=""/>
    <att name="query" type="string" value="0"/>
    <att name="kegg_3" type="string" value="0"/>
    <att name="network_symbol" type="string" value="832742"/>
    <att name="target_WoLF" type="string" value="chloroplast"/>
    <att name="symbol" type="string" value=""/>
    <att name="target_TargetP" type="string" value="others"/>
    <att name="TF_family" type="string" value=""/>
    <att name="kegg_2" type="string" value="0"/>
    <att name="kegg_1" type="string" value="0"/>
    <graphics x="263.1" y="2839.55" width="1" h="80" w="80" labelanchor="c" fill="#00ff00" cy:nodeTransparency="0.8" outline="#666666" cy:nodeLabelFont="Arial-0-25" type="ELLIPSE"/>
  </node>
  <node label="At1g50040" id="841428">
    <att name="kegg_4" type="string" value="0"/>
    <att name="kegg_5" type="string" value="0"/>
    <att name="TF_type" type="string" value="0"/>
    <att name="TF_link" type="string" value=""/>
    <att name="query" type="string" value="0"/>
    <att name="kegg_3" type="string" value="0"/>
    <att name="network_symbol" type="string" value="DUF1005"/>
    <att name="target_WoLF" type="string" value="chloroplast"/>
    <att name="symbol" type="string" value=""/>
    <att name="target_TargetP" type="string" value="Chloroplast"/>
    <att name="TF_family" type="string" value=""/>
    <att name="kegg_2" type="string" value="0"/>
    <att name="kegg_1" type="string" value="0"/>
    <graphics x="476.25" y="1433.35" width="1" h="80" w="80" labelanchor="c" fill="#00ff00" cy:nodeTransparency="0.8" outline="#666666" cy:nodeLabelFont="Arial-0-25" type="ELLIPSE"/>
  </node>
  <node label="At3g05200" id="819684">
    <att name="kegg_4" type="string" value="0"/>
    <att name="kegg_5" type="string" value="0"/>
    <att name="TF_type" type="string" value="0"/>
    <att name="TF_link" type="string" value=""/>
    <att name="query" type="string" value="0"/>
    <att name="kegg_3" type="string" value="0"/>
    <att name="network_symbol" type="string" value="ATL6"/>
    <att name="target_WoLF" type="string" value="chloroplast"/>
    <att name="symbol" type="string" value="ATL6"/>
    <att name="target_TargetP" type="string" value="Secretory pathway"/>
    <att name="TF_family" type="string" value=""/>
    <att name="kegg_2" type="string" value="0"/>
    <att name="kegg_1" type="string" value="0"/>
    <graphics x="712" y="1751.4" width="1" h="80" w="80" labelanchor="c" fill="#00ff00" cy:nodeTransparency="0.8" outline="#666666" cy:nodeLabelFont="Arial-0-25" type="ELLIPSE"/>
  </node>
  <node label="At4g08410" id="826400">
    <att name="kegg_4" type="string" value="0"/>
    <att name="kegg_5" type="string" value="0"/>
    <att name="TF_type" type="string" value="0"/>
    <att name="TF_link" type="string" value=""/>
    <att name="query" type="string" value="0"/>
    <att name="kegg_3" type="string" value="0"/>
    <att name="network_symbol" type="string" value="extensin"/>
    <att name="target_WoLF" type="string" value="nuclear"/>
    <att name="symbol" type="string" value=""/>
    <att name="target_TargetP" type="string" value="others"/>
    <att name="TF_family" type="string" value=""/>
    <att name="kegg_2" type="string" value="0"/>
    <att name="kegg_1" type="string" value="0"/>
    <graphics x="663.4000000000001" y="771" width="1" h="80" w="80" labelanchor="c" fill="#ffffff" cy:nodeTransparency="0.8" outline="#666666" cy:nodeLabelFont="Arial-0-25" type="ELLIPSE"/>
  </node>
  <node label="At1g29195" id="839794">
    <att name="kegg_4" type="string" value="0"/>
    <att name="kegg_5" type="string" value="0"/>
    <att name="TF_type" type="string" value="0"/>
    <att name="TF_link" type="string" value=""/>
    <att name="query" type="string" value="1"/>
    <att name="kegg_3" type="string" value="0"/>
    <att name="network_symbol" type="string" value="839794"/>
    <att name="target_WoLF" type="string" value="cytosol"/>
    <att name="symbol" type="string" value=""/>
    <att name="target_TargetP" type="string" value="Secretory pathway"/>
    <att name="TF_family" type="string" value=""/>
    <att name="kegg_2" type="string" value="0"/>
    <att name="kegg_1" type="string" value="0"/>
    <graphics x="371.55" y="1087.45" width="5" h="80" w="80" labelanchor="c" fill="#ffffff" cy:nodeTransparency="0.8" outline="#666666" cy:nodeLabelFont="Arial-0-25" type="ELLIPSE"/>
  </node>
  <node label="At5g66070" id="836739">
    <att name="kegg_4" type="string" value="0"/>
    <att name="kegg_5" type="string" value="0"/>
    <att name="TF_type" type="string" value="1"/>
    <att name="TF_link" type="string" value="http://arabidopsis.med.ohio-state.edu/AtTFDB/AtTFBrowseResults.jsp?fam=C3H"/>
    <att name="query" type="string" value="0"/>
    <att name="kegg_3" type="string" value="0"/>
    <att name="network_symbol" type="string" value="RING/U-box"/>
    <att name="target_WoLF" type="string" value="E.R."/>
    <att name="symbol" type="string" value=""/>
    <att name="target_TargetP" type="string" value="others"/>
    <att name="TF_family" type="string" value="C3H"/>
    <att name="kegg_2" type="string" value="0"/>
    <att name="kegg_1" type="string" value="0"/>
    <graphics x="624.1500000000001" y="2110.55" width="1" h="80" w="80" labelanchor="c" fill="#ffffff" cy:nodeTransparency="0.8" outline="#666666" cy:nodeLabelFont="Arial-0-25" type="HEXAGON"/>
  </node>
  <node label="At1g68430" id="843172">
    <att name="kegg_4" type="string" value="0"/>
    <att name="kegg_5" type="string" value="0"/>
    <att name="TF_type" type="string" value="0"/>
    <att name="TF_link" type="string" value=""/>
    <att name="query" type="string" value="0"/>
    <att name="kegg_3" type="string" value="0"/>
    <att name="network_symbol" type="string" value="843172"/>
    <att name="target_WoLF" type="string" value="chloroplast"/>
    <att name="symbol" type="string" value=""/>
    <att name="target_TargetP" type="string" value="Chloroplast"/>
    <att name="TF_family" type="string" value=""/>
    <att name="kegg_2" type="string" value="0"/>
    <att name="kegg_1" type="string" value="0"/>
    <graphics x="1289.8500000000001" y="229.65" width="1" h="80" w="80" labelanchor="c" fill="#00ff00" cy:nodeTransparency="0.8" outline="#666666" cy:nodeLabelFont="Arial-0-25" type="ELLIPSE"/>
  </node>
  <node label="At1g80820" id="844421">
    <att name="kegg_4" type="string" value="0"/>
    <att name="kegg_5" type="string" value="0"/>
    <att name="TF_type" type="string" value="0"/>
    <att name="TF_link" type="string" value=""/>
    <att name="query" type="string" value="0"/>
    <att name="kegg_3" type="string" value="0"/>
    <att name="network_symbol" type="string" value="CCR2"/>
    <att name="target_WoLF" type="string" value="cytosol"/>
    <att name="symbol" type="string" value="CCR2"/>
    <att name="target_TargetP" type="string" value="others"/>
    <att name="TF_family" type="string" value=""/>
    <att name="kegg_2" type="string" value="1"/>
    <att name="kegg_1" type="string" value="1"/>
    <graphics x="920.45" y="1556.9" width="1" h="80" w="80" labelanchor="c" fill="#ffffff" cy:nodeTransparency="0.8" outline="#666666" cy:nodeLabelFont="Arial-0-25" type="ELLIPSE"/>
  </node>
  <node label="At1g08670" id="837389">
    <att name="kegg_4" type="string" value="0"/>
    <att name="kegg_5" type="string" value="0"/>
    <att name="TF_type" type="string" value="0"/>
    <att name="TF_link" type="string" value=""/>
    <att name="query" type="string" value="0"/>
    <att name="kegg_3" type="string" value="0"/>
    <att name="network_symbol" type="string" value="ENTH/VHS"/>
    <att name="target_WoLF" type="string" value="cytosol"/>
    <att name="symbol" type="string" value=""/>
    <att name="target_TargetP" type="string" value="others"/>
    <att name="TF_family" type="string" value=""/>
    <att name="kegg_2" type="string" value="0"/>
    <att name="kegg_1" type="string" value="0"/>
    <graphics x="570.5500000000001" y="42.5" width="1" h="80" w="80" labelanchor="c" fill="#ffffff" cy:nodeTransparency="0.8" outline="#666666" cy:nodeLabelFont="Arial-0-25" type="ELLIPSE"/>
  </node>
  <node label="At5g43700" id="834390">
    <att name="kegg_4" type="string" value="0"/>
    <att name="kegg_5" type="string" value="0"/>
    <att name="TF_type" type="string" value="0"/>
    <att name="TF_link" type="string" value=""/>
    <att name="query" type="string" value="0"/>
    <att name="kegg_3" type="string" value="1"/>
    <att name="network_symbol" type="string" value="IAA4"/>
    <att name="target_WoLF" type="string" value="chloroplast"/>
    <att name="symbol" type="string" value="IAA4"/>
    <att name="target_TargetP" type="string" value="others"/>
    <att name="TF_family" type="string" value=""/>
    <att name="kegg_2" type="string" value="0"/>
    <att name="kegg_1" type="string" value="0"/>
    <graphics x="1902.2" y="1205.15" width="1" h="80" w="80" labelanchor="c" fill="#00ff00" cy:nodeTransparency="0.8" outline="#666666" cy:nodeLabelFont="Arial-0-25" type="ELLIPSE"/>
  </node>
  <node label="At2g40140" id="818605">
    <att name="kegg_4" type="string" value="0"/>
    <att name="kegg_5" type="string" value="0"/>
    <att name="TF_type" type="string" value="0"/>
    <att name="TF_link" type="string" value=""/>
    <att name="query" type="string" value="0"/>
    <att name="kegg_3" type="string" value="0"/>
    <att name="network_symbol" type="string" value="ZFAR1"/>
    <att name="target_WoLF" type="string" value=""/>
    <att name="symbol" type="string" value="ZFAR1"/>
    <att name="target_TargetP" type="string" value="others"/>
    <att name="TF_family" type="string" value=""/>
    <att name="kegg_2" type="string" value="0"/>
    <att name="kegg_1" type="string" value="0"/>
    <graphics x="708.6500000000001" y="2132.35" width="1" h="80" w="80" labelanchor="c" fill="#aaaaaa" cy:nodeTransparency="0.8" outline="#666666" cy:nodeLabelFont="Arial-0-25" type="ELLIPSE"/>
  </node>
  <node label="At5g42180" id="834223">
    <att name="kegg_4" type="string" value="1"/>
    <att name="kegg_5" type="string" value="0"/>
    <att name="TF_type" type="string" value="0"/>
    <att name="TF_link" type="string" value=""/>
    <att name="query" type="string" value="0"/>
    <att name="kegg_3" type="string" value="0"/>
    <att name="network_symbol" type="string" value="PER64"/>
    <att name="target_WoLF" type="string" value="extracellular"/>
    <att name="symbol" type="string" value="PER64"/>
    <att name="target_TargetP" type="string" value="Secretory pathway"/>
    <att name="TF_family" type="string" value=""/>
    <att name="kegg_2" type="string" value="1"/>
    <att name="kegg_1" type="string" value="1"/>
    <graphics x="728.25" y="278.05" width="1" h="80" w="80" labelanchor="c" fill="#00ffff" cy:nodeTransparency="0.8" outline="#666666" cy:nodeLabelFont="Arial-0-25" type="ELLIPSE"/>
  </node>
  <node label="At2g23410" id="816873">
    <att name="kegg_4" type="string" value="0"/>
    <att name="kegg_5" type="string" value="1"/>
    <att name="TF_type" type="string" value="0"/>
    <att name="TF_link" type="string" value=""/>
    <att name="query" type="string" value="0"/>
    <att name="kegg_3" type="string" value="0"/>
    <att name="network_symbol" type="string" value="cPT3"/>
    <att name="target_WoLF" type="string" value="cytosol"/>
    <att name="symbol" type="string" value="CPT"/>
    <att name="target_TargetP" type="string" value="Secretory pathway"/>
    <att name="TF_family" type="string" value=""/>
    <att name="kegg_2" type="string" value="0"/>
    <att name="kegg_1" type="string" value="1"/>
    <graphics x="290.9" y="672.25" width="1" h="80" w="80" labelanchor="c" fill="#ffffff" cy:nodeTransparency="0.8" outline="#666666" cy:nodeLabelFont="Arial-0-25" type="ELLIPSE"/>
  </node>
  <node label="At2g36080" id="818181">
    <att name="kegg_4" type="string" value="0"/>
    <att name="kegg_5" type="string" value="0"/>
    <att name="TF_type" type="string" value="1"/>
    <att name="TF_link" type="string" value="http://arabidopsis.med.ohio-state.edu/AtTFDB/AtTFBrowseResults.jsp?fam=ABI3VP1"/>
    <att name="query" type="string" value="0"/>
    <att name="kegg_3" type="string" value="0"/>
    <att name="network_symbol" type="string" value="NGAL1"/>
    <att name="target_WoLF" type="string" value="nuclear"/>
    <att name="symbol" type="string" value=""/>
    <att name="target_TargetP" type="string" value="others"/>
    <att name="TF_family" type="string" value="ABI3VP1"/>
    <att name="kegg_2" type="string" value="0"/>
    <att name="kegg_1" type="string" value="0"/>
    <graphics x="429.59999999999997" y="1156.95" width="1" h="80" w="80" labelanchor="c" fill="#ffffff" cy:nodeTransparency="0.8" outline="#666666" cy:nodeLabelFont="Arial-0-25" type="HEXAGON"/>
  </node>
  <node label="At5g03700" id="831753">
    <att name="kegg_4" type="string" value="0"/>
    <att name="kegg_5" type="string" value="0"/>
    <att name="TF_type" type="string" value="0"/>
    <att name="TF_link" type="string" value=""/>
    <att name="query" type="string" value="0"/>
    <att name="kegg_3" type="string" value="0"/>
    <att name="network_symbol" type="string" value="D-mannose .."/>
    <att name="target_WoLF" type="string" value="plasma membrane"/>
    <att name="symbol" type="string" value=""/>
    <att name="target_TargetP" type="string" value="Secretory pathway"/>
    <att name="TF_family" type="string" value=""/>
    <att name="kegg_2" type="string" value="0"/>
    <att name="kegg_1" type="string" value="0"/>
    <graphics x="420.84999999999997" y="1619.05" width="1" h="80" w="80" labelanchor="c" fill="#ffffff" cy:nodeTransparency="0.8" outline="#666666" cy:nodeLabelFont="Arial-0-25" type="ELLIPSE"/>
  </node>
  <node label="At5g03120" id="831807">
    <att name="kegg_4" type="string" value="0"/>
    <att name="kegg_5" type="string" value="0"/>
    <att name="TF_type" type="string" value="0"/>
    <att name="TF_link" type="string" value=""/>
    <att name="query" type="string" value="0"/>
    <att name="kegg_3" type="string" value="0"/>
    <att name="network_symbol" type="string" value="831807"/>
    <att name="target_WoLF" type="string" value="extracellular"/>
    <att name="symbol" type="string" value=""/>
    <att name="target_TargetP" type="string" value="Secretory pathway"/>
    <att name="TF_family" type="string" value=""/>
    <att name="kegg_2" type="string" value="0"/>
    <att name="kegg_1" type="string" value="0"/>
    <graphics x="1193.8500000000001" y="1157.35" width="1" h="80" w="80" labelanchor="c" fill="#00ffff" cy:nodeTransparency="0.8" outline="#666666" cy:nodeLabelFont="Arial-0-25" type="ELLIPSE"/>
  </node>
  <node label="At3g06460" id="819823">
    <att name="kegg_4" type="string" value="0"/>
    <att name="kegg_5" type="string" value="0"/>
    <att name="TF_type" type="string" value="0"/>
    <att name="TF_link" type="string" value=""/>
    <att name="query" type="string" value="0"/>
    <att name="kegg_3" type="string" value="0"/>
    <att name="network_symbol" type="string" value="GNS1/SUR4 .."/>
    <att name="target_WoLF" type="string" value="chloroplast"/>
    <att name="symbol" type="string" value=""/>
    <att name="target_TargetP" type="string" value="others"/>
    <att name="TF_family" type="string" value=""/>
    <att name="kegg_2" type="string" value="0"/>
    <att name="kegg_1" type="string" value="0"/>
    <graphics x="287.7" y="761.35" width="1" h="80" w="80" labelanchor="c" fill="#00ff00" cy:nodeTransparency="0.8" outline="#666666" cy:nodeLabelFont="Arial-0-25" type="ELLIPSE"/>
  </node>
  <node label="At1g61590" id="842455">
    <att name="kegg_4" type="string" value="0"/>
    <att name="kegg_5" type="string" value="0"/>
    <att name="TF_type" type="string" value="0"/>
    <att name="TF_link" type="string" value=""/>
    <att name="query" type="string" value="0"/>
    <att name="kegg_3" type="string" value="0"/>
    <att name="network_symbol" type="string" value="kinase"/>
    <att name="target_WoLF" type="string" value="chloroplast"/>
    <att name="symbol" type="string" value=""/>
    <att name="target_TargetP" type="string" value="Chloroplast"/>
    <att name="TF_family" type="string" value=""/>
    <att name="kegg_2" type="string" value="0"/>
    <att name="kegg_1" type="string" value="0"/>
    <graphics x="491.7" y="115.3" width="1" h="80" w="80" labelanchor="c" fill="#00ff00" cy:nodeTransparency="0.8" outline="#666666" cy:nodeLabelFont="Arial-0-25" type="ELLIPSE"/>
  </node>
  <node label="At1g28190" id="839713">
    <att name="kegg_4" type="string" value="0"/>
    <att name="kegg_5" type="string" value="0"/>
    <att name="TF_type" type="string" value="0"/>
    <att name="TF_link" type="string" value=""/>
    <att name="query" type="string" value="1"/>
    <att name="kegg_3" type="string" value="0"/>
    <att name="network_symbol" type="string" value="839713"/>
    <att name="target_WoLF" type="string" value="chloroplast"/>
    <att name="symbol" type="string" value=""/>
    <att name="target_TargetP" type="string" value="others"/>
    <att name="TF_family" type="string" value=""/>
    <att name="kegg_2" type="string" value="0"/>
    <att name="kegg_1" type="string" value="0"/>
    <graphics x="837.6500000000001" y="1655.8" width="5" h="80" w="80" labelanchor="c" fill="#00ff00" cy:nodeTransparency="0.8" outline="#666666" cy:nodeLabelFont="Arial-0-25" type="ELLIPSE"/>
  </node>
  <node label="At2g04063" id="814941">
    <att name="kegg_4" type="string" value="0"/>
    <att name="kegg_5" type="string" value="0"/>
    <att name="TF_type" type="string" value="0"/>
    <att name="TF_link" type="string" value=""/>
    <att name="query" type="string" value="0"/>
    <att name="kegg_3" type="string" value="0"/>
    <att name="network_symbol" type="string" value="glycine-ri.."/>
    <att name="target_WoLF" type="string" value="extracellular"/>
    <att name="symbol" type="string" value=""/>
    <att name="target_TargetP" type="string" value="Secretory pathway"/>
    <att name="TF_family" type="string" value=""/>
    <att name="kegg_2" type="string" value="0"/>
    <att name="kegg_1" type="string" value="0"/>
    <graphics x="125.55" y="2643.85" width="1" h="80" w="80" labelanchor="c" fill="#00ffff" cy:nodeTransparency="0.8" outline="#666666" cy:nodeLabelFont="Arial-0-25" type="ELLIPSE"/>
  </node>
  <node label="At3g56880" id="824855">
    <att name="kegg_4" type="string" value="0"/>
    <att name="kegg_5" type="string" value="0"/>
    <att name="TF_type" type="string" value="0"/>
    <att name="TF_link" type="string" value=""/>
    <att name="query" type="string" value="0"/>
    <att name="kegg_3" type="string" value="0"/>
    <att name="network_symbol" type="string" value="VQ motif"/>
    <att name="target_WoLF" type="string" value="nuclear"/>
    <att name="symbol" type="string" value=""/>
    <att name="target_TargetP" type="string" value="others"/>
    <att name="TF_family" type="string" value=""/>
    <att name="kegg_2" type="string" value="0"/>
    <att name="kegg_1" type="string" value="0"/>
    <graphics x="356.7" y="1874.3" width="1" h="80" w="80" labelanchor="c" fill="#ffffff" cy:nodeTransparency="0.8" outline="#666666" cy:nodeLabelFont="Arial-0-25" type="ELLIPSE"/>
  </node>
  <node label="At1g15840" id="838154">
    <att name="kegg_4" type="string" value="0"/>
    <att name="kegg_5" type="string" value="0"/>
    <att name="TF_type" type="string" value="0"/>
    <att name="TF_link" type="string" value=""/>
    <att name="query" type="string" value="0"/>
    <att name="kegg_3" type="string" value="0"/>
    <att name="network_symbol" type="string" value="838154"/>
    <att name="target_WoLF" type="string" value="nuclear"/>
    <att name="symbol" type="string" value=""/>
    <att name="target_TargetP" type="string" value="others"/>
    <att name="TF_family" type="string" value=""/>
    <att name="kegg_2" type="string" value="0"/>
    <att name="kegg_1" type="string" value="0"/>
    <graphics x="140" y="2790.8" width="1" h="80" w="80" labelanchor="c" fill="#ffffff" cy:nodeTransparency="0.8" outline="#666666" cy:nodeLabelFont="Arial-0-25" type="ELLIPSE"/>
  </node>
  <node label="At2g43050" id="818907">
    <att name="kegg_4" type="string" value="0"/>
    <att name="kegg_5" type="string" value="0"/>
    <att name="TF_type" type="string" value="0"/>
    <att name="TF_link" type="string" value=""/>
    <att name="query" type="string" value="0"/>
    <att name="kegg_3" type="string" value="0"/>
    <att name="network_symbol" type="string" value="PMEPCRD"/>
    <att name="target_WoLF" type="string" value="chloroplast"/>
    <att name="symbol" type="string" value="ATPMEPCRD"/>
    <att name="target_TargetP" type="string" value="Secretory pathway"/>
    <att name="TF_family" type="string" value=""/>
    <att name="kegg_2" type="string" value="0"/>
    <att name="kegg_1" type="string" value="0"/>
    <graphics x="910.8000000000001" y="352.15" width="1" h="80" w="80" labelanchor="c" fill="#00ff00" cy:nodeTransparency="0.8" outline="#666666" cy:nodeLabelFont="Arial-0-25" type="ELLIPSE"/>
  </node>
  <node label="At1g28330" id="839729">
    <att name="kegg_4" type="string" value="0"/>
    <att name="kegg_5" type="string" value="0"/>
    <att name="TF_type" type="string" value="0"/>
    <att name="TF_link" type="string" value=""/>
    <att name="query" type="string" value="0"/>
    <att name="kegg_3" type="string" value="0"/>
    <att name="network_symbol" type="string" value="DYL1"/>
    <att name="target_WoLF" type="string" value="nuclear"/>
    <att name="symbol" type="string" value="DYL1"/>
    <att name="target_TargetP" type="string" value="others"/>
    <att name="TF_family" type="string" value=""/>
    <att name="kegg_2" type="string" value="0"/>
    <att name="kegg_1" type="string" value="0"/>
    <graphics x="1901.3500000000001" y="1470.1" width="1" h="80" w="80" labelanchor="c" fill="#ffffff" cy:nodeTransparency="0.8" outline="#666666" cy:nodeLabelFont="Arial-0-25" type="ELLIPSE"/>
  </node>
  <node label="At1g23720" id="838982">
    <att name="kegg_4" type="string" value="0"/>
    <att name="kegg_5" type="string" value="0"/>
    <att name="TF_type" type="string" value="0"/>
    <att name="TF_link" type="string" value=""/>
    <att name="query" type="string" value="0"/>
    <att name="kegg_3" type="string" value="0"/>
    <att name="network_symbol" type="string" value="extensin"/>
    <att name="target_WoLF" type="string" value="nuclear"/>
    <att name="symbol" type="string" value=""/>
    <att name="target_TargetP" type="string" value="others"/>
    <att name="TF_family" type="string" value=""/>
    <att name="kegg_2" type="string" value="0"/>
    <att name="kegg_1" type="string" value="0"/>
    <graphics x="802.5500000000001" y="708.15" width="1" h="80" w="80" labelanchor="c" fill="#ffffff" cy:nodeTransparency="0.8" outline="#666666" cy:nodeLabelFont="Arial-0-25" type="ELLIPSE"/>
  </node>
  <node label="At2g28670" id="817416">
    <att name="kegg_4" type="string" value="0"/>
    <att name="kegg_5" type="string" value="0"/>
    <att name="TF_type" type="string" value="0"/>
    <att name="TF_link" type="string" value=""/>
    <att name="query" type="string" value="0"/>
    <att name="kegg_3" type="string" value="0"/>
    <att name="network_symbol" type="string" value="ESB1"/>
    <att name="target_WoLF" type="string" value="nuclear"/>
    <att name="symbol" type="string" value="ESB1"/>
    <att name="target_TargetP" type="string" value="Secretory pathway"/>
    <att name="TF_family" type="string" value=""/>
    <att name="kegg_2" type="string" value="0"/>
    <att name="kegg_1" type="string" value="0"/>
    <graphics x="456.59999999999997" y="322.65" width="1" h="80" w="80" labelanchor="c" fill="#ffffff" cy:nodeTransparency="0.8" outline="#666666" cy:nodeLabelFont="Arial-0-25" type="ELLIPSE"/>
  </node>
  <node label="At3g19680" id="821505">
    <att name="kegg_4" type="string" value="0"/>
    <att name="kegg_5" type="string" value="0"/>
    <att name="TF_type" type="string" value="0"/>
    <att name="TF_link" type="string" value=""/>
    <att name="query" type="string" value="0"/>
    <att name="kegg_3" type="string" value="0"/>
    <att name="network_symbol" type="string" value="DUF1005"/>
    <att name="target_WoLF" type="string" value="chloroplast"/>
    <att name="symbol" type="string" value=""/>
    <att name="target_TargetP" type="string" value="Chloroplast"/>
    <att name="TF_family" type="string" value=""/>
    <att name="kegg_2" type="string" value="0"/>
    <att name="kegg_1" type="string" value="0"/>
    <graphics x="314.9" y="1499.7" width="1" h="80" w="80" labelanchor="c" fill="#00ff00" cy:nodeTransparency="0.8" outline="#666666" cy:nodeLabelFont="Arial-0-25" type="ELLIPSE"/>
  </node>
  <node label="At4g14010" id="827037">
    <att name="kegg_4" type="string" value="0"/>
    <att name="kegg_5" type="string" value="0"/>
    <att name="TF_type" type="string" value="0"/>
    <att name="TF_link" type="string" value=""/>
    <att name="query" type="string" value="0"/>
    <att name="kegg_3" type="string" value="0"/>
    <att name="network_symbol" type="string" value="RALFL32"/>
    <att name="target_WoLF" type="string" value="extracellular"/>
    <att name="symbol" type="string" value="RALFL32"/>
    <att name="target_TargetP" type="string" value="Secretory pathway"/>
    <att name="TF_family" type="string" value=""/>
    <att name="kegg_2" type="string" value="0"/>
    <att name="kegg_1" type="string" value="0"/>
    <graphics x="1180.1000000000001" y="360.75" width="1" h="80" w="80" labelanchor="c" fill="#00ffff" cy:nodeTransparency="0.8" outline="#666666" cy:nodeLabelFont="Arial-0-25" type="ELLIPSE"/>
  </node>
  <node label="At5g59820" id="836103">
    <att name="kegg_4" type="string" value="0"/>
    <att name="kegg_5" type="string" value="0"/>
    <att name="TF_type" type="string" value="1"/>
    <att name="TF_link" type="string" value="http://arabidopsis.med.ohio-state.edu/AtTFDB/AtTFBrowseResults.jsp?fam=C2H2"/>
    <att name="query" type="string" value="0"/>
    <att name="kegg_3" type="string" value="0"/>
    <att name="network_symbol" type="string" value="ZAT12"/>
    <att name="target_WoLF" type="string" value="nuclear"/>
    <att name="symbol" type="string" value="ZAT12"/>
    <att name="target_TargetP" type="string" value="others"/>
    <att name="TF_family" type="string" value="C2H2"/>
    <att name="kegg_2" type="string" value="0"/>
    <att name="kegg_1" type="string" value="0"/>
    <graphics x="616.1500000000001" y="1997.65" width="1" h="80" w="80" labelanchor="c" fill="#ffffff" cy:nodeTransparency="0.8" outline="#666666" cy:nodeLabelFont="Arial-0-25" type="HEXAGON"/>
  </node>
  <node label="At2g05580" id="3768507">
    <att name="kegg_4" type="string" value="0"/>
    <att name="kegg_5" type="string" value="0"/>
    <att name="TF_type" type="string" value="0"/>
    <att name="TF_link" type="string" value=""/>
    <att name="query" type="string" value="0"/>
    <att name="kegg_3" type="string" value="0"/>
    <att name="network_symbol" type="string" value="Glycine-ri.."/>
    <att name="target_WoLF" type="string" value="vacuole"/>
    <att name="symbol" type="string" value=""/>
    <att name="target_TargetP" type="string" value="Secretory pathway"/>
    <att name="TF_family" type="string" value=""/>
    <att name="kegg_2" type="string" value="0"/>
    <att name="kegg_1" type="string" value="0"/>
    <graphics x="231.79999999999998" y="2692.55" width="1" h="80" w="80" labelanchor="c" fill="#ffffff" cy:nodeTransparency="0.8" outline="#666666" cy:nodeLabelFont="Arial-0-25" type="ELLIPSE"/>
  </node>
  <node label="At4g29630" id="829084">
    <att name="kegg_4" type="string" value="0"/>
    <att name="kegg_5" type="string" value="0"/>
    <att name="TF_type" type="string" value="0"/>
    <att name="TF_link" type="string" value=""/>
    <att name="query" type="string" value="0"/>
    <att name="kegg_3" type="string" value="0"/>
    <att name="network_symbol" type="string" value="deaminase"/>
    <att name="target_WoLF" type="string" value="cytosol"/>
    <att name="symbol" type="string" value=""/>
    <att name="target_TargetP" type="string" value="others"/>
    <att name="TF_family" type="string" value=""/>
    <att name="kegg_2" type="string" value="0"/>
    <att name="kegg_1" type="string" value="0"/>
    <graphics x="1080" y="686.1" width="1" h="80" w="80" labelanchor="c" fill="#ffffff" cy:nodeTransparency="0.8" outline="#666666" cy:nodeLabelFont="Arial-0-25" type="ELLIPSE"/>
  </node>
  <node label="At3g58680" id="825037">
    <att name="kegg_4" type="string" value="0"/>
    <att name="kegg_5" type="string" value="0"/>
    <att name="TF_type" type="string" value="0"/>
    <att name="TF_link" type="string" value=""/>
    <att name="query" type="string" value="0"/>
    <att name="kegg_3" type="string" value="0"/>
    <att name="network_symbol" type="string" value="MBF1B"/>
    <att name="target_WoLF" type="string" value="nuclear"/>
    <att name="symbol" type="string" value="MBF1B"/>
    <att name="target_TargetP" type="string" value="others"/>
    <att name="TF_family" type="string" value=""/>
    <att name="kegg_2" type="string" value="0"/>
    <att name="kegg_1" type="string" value="0"/>
    <graphics x="1751.2" y="1588.8" width="1" h="80" w="80" labelanchor="c" fill="#ffffff" cy:nodeTransparency="0.8" outline="#666666" cy:nodeLabelFont="Arial-0-25" type="ELLIPSE"/>
  </node>
  <node label="At2g23290" id="816861">
    <att name="kegg_4" type="string" value="0"/>
    <att name="kegg_5" type="string" value="0"/>
    <att name="TF_type" type="string" value="1"/>
    <att name="TF_link" type="string" value="http://arabidopsis.med.ohio-state.edu/AtTFDB/AtTFBrowseResults.jsp?fam=MYB"/>
    <att name="query" type="string" value="0"/>
    <att name="kegg_3" type="string" value="0"/>
    <att name="network_symbol" type="string" value="MYB70"/>
    <att name="target_WoLF" type="string" value="nuclear"/>
    <att name="symbol" type="string" value="MYB70"/>
    <att name="target_TargetP" type="string" value="others"/>
    <att name="TF_family" type="string" value="MYB"/>
    <att name="kegg_2" type="string" value="0"/>
    <att name="kegg_1" type="string" value="0"/>
    <graphics x="421.4" y="1510.45" width="1" h="80" w="80" labelanchor="c" fill="#ffffff" cy:nodeTransparency="0.8" outline="#666666" cy:nodeLabelFont="Arial-0-25" type="HEXAGON"/>
  </node>
  <node label="At5g10130" id="830877">
    <att name="kegg_4" type="string" value="0"/>
    <att name="kegg_5" type="string" value="0"/>
    <att name="TF_type" type="string" value="0"/>
    <att name="TF_link" type="string" value=""/>
    <att name="query" type="string" value="0"/>
    <att name="kegg_3" type="string" value="0"/>
    <att name="network_symbol" type="string" value="extensin"/>
    <att name="target_WoLF" type="string" value="extracellular"/>
    <att name="symbol" type="string" value=""/>
    <att name="target_TargetP" type="string" value="Secretory pathway"/>
    <att name="TF_family" type="string" value=""/>
    <att name="kegg_2" type="string" value="0"/>
    <att name="kegg_1" type="string" value="0"/>
    <graphics x="60.3" y="727.05" width="1" h="80" w="80" labelanchor="c" fill="#00ffff" cy:nodeTransparency="0.8" outline="#666666" cy:nodeLabelFont="Arial-0-25" type="ELLIPSE"/>
  </node>
  <node label="At5g44680" id="834497">
    <att name="kegg_4" type="string" value="0"/>
    <att name="kegg_5" type="string" value="0"/>
    <att name="TF_type" type="string" value="0"/>
    <att name="TF_link" type="string" value=""/>
    <att name="query" type="string" value="0"/>
    <att name="kegg_3" type="string" value="0"/>
    <att name="network_symbol" type="string" value="glycosylas.."/>
    <att name="target_WoLF" type="string" value="chloroplast"/>
    <att name="symbol" type="string" value=""/>
    <att name="target_TargetP" type="string" value="Chloroplast"/>
    <att name="TF_family" type="string" value=""/>
    <att name="kegg_2" type="string" value="0"/>
    <att name="kegg_1" type="string" value="0"/>
    <graphics x="1599.3" y="1131.1" width="1" h="80" w="80" labelanchor="c" fill="#00ff00" cy:nodeTransparency="0.8" outline="#666666" cy:nodeLabelFont="Arial-0-25" type="ELLIPSE"/>
  </node>
  <node label="At5g50470" id="835115">
    <att name="kegg_4" type="string" value="0"/>
    <att name="kegg_5" type="string" value="0"/>
    <att name="TF_type" type="string" value="1"/>
    <att name="TF_link" type="string" value="http://arabidopsis.med.ohio-state.edu/AtTFDB/AtTFBrowseResults.jsp?fam=CCAAT-HAP5"/>
    <att name="query" type="string" value="0"/>
    <att name="kegg_3" type="string" value="0"/>
    <att name="network_symbol" type="string" value="NF-YC7"/>
    <att name="target_WoLF" type="string" value="nuclear"/>
    <att name="symbol" type="string" value="NF-YC7"/>
    <att name="target_TargetP" type="string" value="others"/>
    <att name="TF_family" type="string" value="CCAAT-HAP5"/>
    <att name="kegg_2" type="string" value="0"/>
    <att name="kegg_1" type="string" value="0"/>
    <graphics x="944.8000000000001" y="792.05" width="1" h="80" w="80" labelanchor="c" fill="#ffffff" cy:nodeTransparency="0.8" outline="#666666" cy:nodeLabelFont="Arial-0-25" type="HEXAGON"/>
  </node>
  <node label="At5g38870" id="3771365">
    <att name="kegg_4" type="string" value="0"/>
    <att name="kegg_5" type="string" value="0"/>
    <att name="TF_type" type="string" value="0"/>
    <att name="TF_link" type="string" value=""/>
    <att name="query" type="string" value="0"/>
    <att name="kegg_3" type="string" value="0"/>
    <att name="network_symbol" type="string" value="transposab.."/>
    <att name="target_WoLF" type="string" value=""/>
    <att name="symbol" type="string" value=""/>
    <att name="target_TargetP" type="string" value=""/>
    <att name="TF_family" type="string" value=""/>
    <att name="kegg_2" type="string" value="0"/>
    <att name="kegg_1" type="string" value="0"/>
    <graphics x="160.5" y="2720.6" width="1" h="80" w="80" labelanchor="c" fill="#aaaaaa" cy:nodeTransparency="0.8" outline="#666666" cy:nodeLabelFont="Arial-0-25" type="ELLIPSE"/>
  </node>
  <node label="At1g27670" id="839659">
    <att name="kegg_4" type="string" value="0"/>
    <att name="kegg_5" type="string" value="0"/>
    <att name="TF_type" type="string" value="0"/>
    <att name="TF_link" type="string" value=""/>
    <att name="query" type="string" value="0"/>
    <att name="kegg_3" type="string" value="0"/>
    <att name="network_symbol" type="string" value="839659"/>
    <att name="target_WoLF" type="string" value="cytosol"/>
    <att name="symbol" type="string" value=""/>
    <att name="target_TargetP" type="string" value="others"/>
    <att name="TF_family" type="string" value=""/>
    <att name="kegg_2" type="string" value="0"/>
    <att name="kegg_1" type="string" value="0"/>
    <graphics x="867.1500000000001" y="523.8" width="1" h="80" w="80" labelanchor="c" fill="#ffffff" cy:nodeTransparency="0.8" outline="#666666" cy:nodeLabelFont="Arial-0-25" type="ELLIPSE"/>
  </node>
  <node label="At5g10860" id="830953">
    <att name="kegg_4" type="string" value="0"/>
    <att name="kegg_5" type="string" value="0"/>
    <att name="TF_type" type="string" value="0"/>
    <att name="TF_link" type="string" value=""/>
    <att name="query" type="string" value="0"/>
    <att name="kegg_3" type="string" value="0"/>
    <att name="network_symbol" type="string" value="CBSX3"/>
    <att name="target_WoLF" type="string" value="chloroplast"/>
    <att name="symbol" type="string" value="CBSX3"/>
    <att name="target_TargetP" type="string" value="Mitochondria"/>
    <att name="TF_family" type="string" value=""/>
    <att name="kegg_2" type="string" value="0"/>
    <att name="kegg_1" type="string" value="0"/>
    <graphics x="1797.1000000000001" y="1504.05" width="1" h="80" w="80" labelanchor="c" fill="#00ff00" cy:nodeTransparency="0.8" outline="#666666" cy:nodeLabelFont="Arial-0-25" type="ELLIPSE"/>
  </node>
  <node label="At4g01250" id="827896">
    <att name="kegg_4" type="string" value="0"/>
    <att name="kegg_5" type="string" value="0"/>
    <att name="TF_type" type="string" value="1"/>
    <att name="TF_link" type="string" value="http://arabidopsis.med.ohio-state.edu/AtTFDB/AtTFBrowseResults.jsp?fam=WRKY"/>
    <att name="query" type="string" value="0"/>
    <att name="kegg_3" type="string" value="0"/>
    <att name="network_symbol" type="string" value="WRKY22"/>
    <att name="target_WoLF" type="string" value="nuclear"/>
    <att name="symbol" type="string" value="WRKY22"/>
    <att name="target_TargetP" type="string" value="others"/>
    <att name="TF_family" type="string" value="WRKY"/>
    <att name="kegg_2" type="string" value="0"/>
    <att name="kegg_1" type="string" value="0"/>
    <graphics x="341.65" y="1823.15" width="1" h="80" w="80" labelanchor="c" fill="#ffffff" cy:nodeTransparency="0.8" outline="#666666" cy:nodeLabelFont="Arial-0-25" type="HEXAGON"/>
  </node>
  <node label="At1g66230" id="842938">
    <att name="kegg_4" type="string" value="0"/>
    <att name="kegg_5" type="string" value="0"/>
    <att name="TF_type" type="string" value="1"/>
    <att name="TF_link" type="string" value="http://arabidopsis.med.ohio-state.edu/AtTFDB/AtTFBrowseResults.jsp?fam=MYB"/>
    <att name="query" type="string" value="0"/>
    <att name="kegg_3" type="string" value="0"/>
    <att name="network_symbol" type="string" value="MYB20"/>
    <att name="target_WoLF" type="string" value="nuclear"/>
    <att name="symbol" type="string" value="MYB20"/>
    <att name="target_TargetP" type="string" value="others"/>
    <att name="TF_family" type="string" value="MYB"/>
    <att name="kegg_2" type="string" value="0"/>
    <att name="kegg_1" type="string" value="0"/>
    <graphics x="1134.75" y="1326" width="1" h="80" w="80" labelanchor="c" fill="#ffffff" cy:nodeTransparency="0.8" outline="#666666" cy:nodeLabelFont="Arial-0-25" type="HEXAGON"/>
  </node>
  <node label="At5g14730" id="831325">
    <att name="kegg_4" type="string" value="0"/>
    <att name="kegg_5" type="string" value="0"/>
    <att name="TF_type" type="string" value="0"/>
    <att name="TF_link" type="string" value=""/>
    <att name="query" type="string" value="0"/>
    <att name="kegg_3" type="string" value="0"/>
    <att name="network_symbol" type="string" value="831325"/>
    <att name="target_WoLF" type="string" value="nuclear"/>
    <att name="symbol" type="string" value=""/>
    <att name="target_TargetP" type="string" value="others"/>
    <att name="TF_family" type="string" value=""/>
    <att name="kegg_2" type="string" value="0"/>
    <att name="kegg_1" type="string" value="0"/>
    <graphics x="476.59999999999997" y="1793.7" width="1" h="80" w="80" labelanchor="c" fill="#ffffff" cy:nodeTransparency="0.8" outline="#666666" cy:nodeLabelFont="Arial-0-25" type="ELLIPSE"/>
  </node>
  <node label="At5g28770" id="832990">
    <att name="kegg_4" type="string" value="0"/>
    <att name="kegg_5" type="string" value="0"/>
    <att name="TF_type" type="string" value="1"/>
    <att name="TF_link" type="string" value="http://arabidopsis.med.ohio-state.edu/AtTFDB/AtTFBrowseResults.jsp?fam=bZIP"/>
    <att name="query" type="string" value="0"/>
    <att name="kegg_3" type="string" value="0"/>
    <att name="network_symbol" type="string" value="BZO2H3"/>
    <att name="target_WoLF" type="string" value="nuclear"/>
    <att name="symbol" type="string" value="BZO2H3"/>
    <att name="target_TargetP" type="string" value="others"/>
    <att name="TF_family" type="string" value="bZIP"/>
    <att name="kegg_2" type="string" value="0"/>
    <att name="kegg_1" type="string" value="0"/>
    <graphics x="2242.6" y="1321.45" width="1" h="80" w="80" labelanchor="c" fill="#ffffff" cy:nodeTransparency="0.8" outline="#666666" cy:nodeLabelFont="Arial-0-25" type="HEXAGON"/>
  </node>
  <node label="At1g19630" id="838550">
    <att name="kegg_4" type="string" value="0"/>
    <att name="kegg_5" type="string" value="0"/>
    <att name="TF_type" type="string" value="0"/>
    <att name="TF_link" type="string" value=""/>
    <att name="query" type="string" value="0"/>
    <att name="kegg_3" type="string" value="0"/>
    <att name="network_symbol" type="string" value="CYP722A1"/>
    <att name="target_WoLF" type="string" value="chloroplast"/>
    <att name="symbol" type="string" value="CYP722A1"/>
    <att name="target_TargetP" type="string" value="Secretory pathway"/>
    <att name="TF_family" type="string" value=""/>
    <att name="kegg_2" type="string" value="0"/>
    <att name="kegg_1" type="string" value="0"/>
    <graphics x="369.95" y="2241.75" width="1" h="80" w="80" labelanchor="c" fill="#00ff00" cy:nodeTransparency="0.8" outline="#666666" cy:nodeLabelFont="Arial-0-25" type="ELLIPSE"/>
  </node>
  <node label="At4g36540" id="829806">
    <att name="kegg_4" type="string" value="0"/>
    <att name="kegg_5" type="string" value="0"/>
    <att name="TF_type" type="string" value="1"/>
    <att name="TF_link" type="string" value="http://arabidopsis.med.ohio-state.edu/AtTFDB/AtTFBrowseResults.jsp?fam=BHLH"/>
    <att name="query" type="string" value="0"/>
    <att name="kegg_3" type="string" value="0"/>
    <att name="network_symbol" type="string" value="BEE2"/>
    <att name="target_WoLF" type="string" value="nuclear"/>
    <att name="symbol" type="string" value="BEE2"/>
    <att name="target_TargetP" type="string" value="others"/>
    <att name="TF_family" type="string" value="BHLH"/>
    <att name="kegg_2" type="string" value="0"/>
    <att name="kegg_1" type="string" value="0"/>
    <graphics x="1705.05" y="1160.35" width="1" h="80" w="80" labelanchor="c" fill="#ffffff" cy:nodeTransparency="0.8" outline="#666666" cy:nodeLabelFont="Arial-0-25" type="HEXAGON"/>
  </node>
  <node label="At1g21910" id="838793">
    <att name="kegg_4" type="string" value="0"/>
    <att name="kegg_5" type="string" value="0"/>
    <att name="TF_type" type="string" value="1"/>
    <att name="TF_link" type="string" value="http://arabidopsis.med.ohio-state.edu/AtTFDB/AtTFBrowseResults.jsp?fam=AP2-EREBP"/>
    <att name="query" type="string" value="0"/>
    <att name="kegg_3" type="string" value="0"/>
    <att name="network_symbol" type="string" value="DREB26"/>
    <att name="target_WoLF" type="string" value="nuclear"/>
    <att name="symbol" type="string" value="DREB26"/>
    <att name="target_TargetP" type="string" value="Chloroplast"/>
    <att name="TF_family" type="string" value="AP2-EREBP"/>
    <att name="kegg_2" type="string" value="0"/>
    <att name="kegg_1" type="string" value="0"/>
    <graphics x="339.25" y="1588.75" width="1" h="80" w="80" labelanchor="c" fill="#ffffff" cy:nodeTransparency="0.8" outline="#666666" cy:nodeLabelFont="Arial-0-25" type="HEXAGON"/>
  </node>
  <node label="At1g43020" id="840901">
    <att name="kegg_4" type="string" value="0"/>
    <att name="kegg_5" type="string" value="0"/>
    <att name="TF_type" type="string" value="0"/>
    <att name="TF_link" type="string" value=""/>
    <att name="query" type="string" value="0"/>
    <att name="kegg_3" type="string" value="0"/>
    <att name="network_symbol" type="string" value="DUF547"/>
    <att name="target_WoLF" type="string" value="chloroplast"/>
    <att name="symbol" type="string" value=""/>
    <att name="target_TargetP" type="string" value="Chloroplast"/>
    <att name="TF_family" type="string" value=""/>
    <att name="kegg_2" type="string" value="0"/>
    <att name="kegg_1" type="string" value="0"/>
    <graphics x="656.6" y="259.5" width="1" h="80" w="80" labelanchor="c" fill="#00ff00" cy:nodeTransparency="0.8" outline="#666666" cy:nodeLabelFont="Arial-0-25" type="ELLIPSE"/>
  </node>
  <node label="At3g29330" id="822591">
    <att name="kegg_4" type="string" value="0"/>
    <att name="kegg_5" type="string" value="0"/>
    <att name="TF_type" type="string" value="0"/>
    <att name="TF_link" type="string" value=""/>
    <att name="query" type="string" value="0"/>
    <att name="kegg_3" type="string" value="0"/>
    <att name="network_symbol" type="string" value="822591"/>
    <att name="target_WoLF" type="string" value="nuclear"/>
    <att name="symbol" type="string" value=""/>
    <att name="target_TargetP" type="string" value="others"/>
    <att name="TF_family" type="string" value=""/>
    <att name="kegg_2" type="string" value="0"/>
    <att name="kegg_1" type="string" value="0"/>
    <graphics x="1162.2" y="968.85" width="1" h="80" w="80" labelanchor="c" fill="#ffffff" cy:nodeTransparency="0.8" outline="#666666" cy:nodeLabelFont="Arial-0-25" type="ELLIPSE"/>
  </node>
  <node label="At5g57220" id="835828">
    <att name="kegg_4" type="string" value="0"/>
    <att name="kegg_5" type="string" value="0"/>
    <att name="TF_type" type="string" value="0"/>
    <att name="TF_link" type="string" value=""/>
    <att name="query" type="string" value="0"/>
    <att name="kegg_3" type="string" value="0"/>
    <att name="network_symbol" type="string" value="CYP81F2"/>
    <att name="target_WoLF" type="string" value="chloroplast"/>
    <att name="symbol" type="string" value="CYP81F2"/>
    <att name="target_TargetP" type="string" value="Secretory pathway"/>
    <att name="TF_family" type="string" value=""/>
    <att name="kegg_2" type="string" value="0"/>
    <att name="kegg_1" type="string" value="1"/>
    <graphics x="1065.55" y="1951.05" width="1" h="80" w="80" labelanchor="c" fill="#00ff00" cy:nodeTransparency="0.8" outline="#666666" cy:nodeLabelFont="Arial-0-25" type="ELLIPSE"/>
  </node>
  <node label="At4g23190" id="828418">
    <att name="kegg_4" type="string" value="0"/>
    <att name="kegg_5" type="string" value="0"/>
    <att name="TF_type" type="string" value="0"/>
    <att name="TF_link" type="string" value=""/>
    <att name="query" type="string" value="0"/>
    <att name="kegg_3" type="string" value="0"/>
    <att name="network_symbol" type="string" value="CRK11"/>
    <att name="target_WoLF" type="string" value="plasma membrane"/>
    <att name="symbol" type="string" value="CRK11"/>
    <att name="target_TargetP" type="string" value="Secretory pathway"/>
    <att name="TF_family" type="string" value=""/>
    <att name="kegg_2" type="string" value="0"/>
    <att name="kegg_1" type="string" value="0"/>
    <graphics x="808.1" y="1869.45" width="1" h="80" w="80" labelanchor="c" fill="#ffffff" cy:nodeTransparency="0.8" outline="#666666" cy:nodeLabelFont="Arial-0-25" type="ELLIPSE"/>
  </node>
  <node label="At5g42800" id="834291">
    <att name="kegg_4" type="string" value="0"/>
    <att name="kegg_5" type="string" value="0"/>
    <att name="TF_type" type="string" value="0"/>
    <att name="TF_link" type="string" value=""/>
    <att name="query" type="string" value="0"/>
    <att name="kegg_3" type="string" value="0"/>
    <att name="network_symbol" type="string" value="TT3"/>
    <att name="target_WoLF" type="string" value="chloroplast"/>
    <att name="symbol" type="string" value="TT3"/>
    <att name="target_TargetP" type="string" value="others"/>
    <att name="TF_family" type="string" value=""/>
    <att name="kegg_2" type="string" value="0"/>
    <att name="kegg_1" type="string" value="1"/>
    <graphics x="444.25" y="2359.5" width="1" h="80" w="80" labelanchor="c" fill="#00ff00" cy:nodeTransparency="0.8" outline="#666666" cy:nodeLabelFont="Arial-0-25" type="ELLIPSE"/>
  </node>
  <node label="At1g23210" id="838930">
    <att name="kegg_4" type="string" value="0"/>
    <att name="kegg_5" type="string" value="0"/>
    <att name="TF_type" type="string" value="0"/>
    <att name="TF_link" type="string" value=""/>
    <att name="query" type="string" value="0"/>
    <att name="kegg_3" type="string" value="0"/>
    <att name="network_symbol" type="string" value="GH9B6"/>
    <att name="target_WoLF" type="string" value="E.R."/>
    <att name="symbol" type="string" value="GH9B6"/>
    <att name="target_TargetP" type="string" value="Secretory pathway"/>
    <att name="TF_family" type="string" value=""/>
    <att name="kegg_2" type="string" value="0"/>
    <att name="kegg_1" type="string" value="0"/>
    <graphics x="463.15" y="906.5" width="1" h="80" w="80" labelanchor="c" fill="#ffffff" cy:nodeTransparency="0.8" outline="#666666" cy:nodeLabelFont="Arial-0-25" type="ELLIPSE"/>
  </node>
  <node label="At4g37240" id="829878">
    <att name="kegg_4" type="string" value="0"/>
    <att name="kegg_5" type="string" value="0"/>
    <att name="TF_type" type="string" value="0"/>
    <att name="TF_link" type="string" value=""/>
    <att name="query" type="string" value="1"/>
    <att name="kegg_3" type="string" value="0"/>
    <att name="network_symbol" type="string" value="829878"/>
    <att name="target_WoLF" type="string" value="chloroplast"/>
    <att name="symbol" type="string" value=""/>
    <att name="target_TargetP" type="string" value="others"/>
    <att name="TF_family" type="string" value=""/>
    <att name="kegg_2" type="string" value="0"/>
    <att name="kegg_1" type="string" value="0"/>
    <graphics x="224.45" y="1505.15" width="5" h="80" w="80" labelanchor="c" fill="#00ff00" cy:nodeTransparency="0.8" outline="#666666" cy:nodeLabelFont="Arial-0-25" type="ELLIPSE"/>
  </node>
  <node label="At2g23630" id="816895">
    <att name="kegg_4" type="string" value="0"/>
    <att name="kegg_5" type="string" value="0"/>
    <att name="TF_type" type="string" value="0"/>
    <att name="TF_link" type="string" value=""/>
    <att name="query" type="string" value="0"/>
    <att name="kegg_3" type="string" value="0"/>
    <att name="network_symbol" type="string" value="sks16"/>
    <att name="target_WoLF" type="string" value="vacuole"/>
    <att name="symbol" type="string" value="sks16"/>
    <att name="target_TargetP" type="string" value="Secretory pathway"/>
    <att name="TF_family" type="string" value=""/>
    <att name="kegg_2" type="string" value="0"/>
    <att name="kegg_1" type="string" value="0"/>
    <graphics x="212.89999999999998" y="723.1" width="1" h="80" w="80" labelanchor="c" fill="#ffffff" cy:nodeTransparency="0.8" outline="#666666" cy:nodeLabelFont="Arial-0-25" type="ELLIPSE"/>
  </node>
  <node label="At4g09820" id="826571">
    <att name="kegg_4" type="string" value="0"/>
    <att name="kegg_5" type="string" value="0"/>
    <att name="TF_type" type="string" value="1"/>
    <att name="TF_link" type="string" value="http://arabidopsis.med.ohio-state.edu/AtTFDB/AtTFBrowseResults.jsp?fam=BHLH"/>
    <att name="query" type="string" value="0"/>
    <att name="kegg_3" type="string" value="0"/>
    <att name="network_symbol" type="string" value="TT8"/>
    <att name="target_WoLF" type="string" value="nuclear"/>
    <att name="symbol" type="string" value="TT8"/>
    <att name="target_TargetP" type="string" value="others"/>
    <att name="TF_family" type="string" value="BHLH"/>
    <att name="kegg_2" type="string" value="0"/>
    <att name="kegg_1" type="string" value="0"/>
    <graphics x="324.7" y="2323.75" width="1" h="80" w="80" labelanchor="c" fill="#ffffff" cy:nodeTransparency="0.8" outline="#666666" cy:nodeLabelFont="Arial-0-25" type="HEXAGON"/>
  </node>
  <node label="At5g40960" id="834098">
    <att name="kegg_4" type="string" value="0"/>
    <att name="kegg_5" type="string" value="0"/>
    <att name="TF_type" type="string" value="0"/>
    <att name="TF_link" type="string" value=""/>
    <att name="query" type="string" value="0"/>
    <att name="kegg_3" type="string" value="0"/>
    <att name="network_symbol" type="string" value="Protein of.."/>
    <att name="target_WoLF" type="string" value="cytosol"/>
    <att name="symbol" type="string" value=""/>
    <att name="target_TargetP" type="string" value="Secretory pathway"/>
    <att name="TF_family" type="string" value=""/>
    <att name="kegg_2" type="string" value="0"/>
    <att name="kegg_1" type="string" value="0"/>
    <graphics x="1079.25" y="318.25" width="1" h="80" w="80" labelanchor="c" fill="#ffffff" cy:nodeTransparency="0.8" outline="#666666" cy:nodeLabelFont="Arial-0-25" type="ELLIPSE"/>
  </node>
  <node label="At1g74360" id="843777">
    <att name="kegg_4" type="string" value="0"/>
    <att name="kegg_5" type="string" value="0"/>
    <att name="TF_type" type="string" value="0"/>
    <att name="TF_link" type="string" value=""/>
    <att name="query" type="string" value="0"/>
    <att name="kegg_3" type="string" value="0"/>
    <att name="network_symbol" type="string" value="kinase"/>
    <att name="target_WoLF" type="string" value="plasma membrane"/>
    <att name="symbol" type="string" value=""/>
    <att name="target_TargetP" type="string" value="Secretory pathway"/>
    <att name="TF_family" type="string" value=""/>
    <att name="kegg_2" type="string" value="0"/>
    <att name="kegg_1" type="string" value="0"/>
    <graphics x="838.8000000000001" y="1713.7" width="1" h="80" w="80" labelanchor="c" fill="#ffffff" cy:nodeTransparency="0.8" outline="#666666" cy:nodeLabelFont="Arial-0-25" type="ELLIPSE"/>
  </node>
  <node label="At1g53260" id="841759">
    <att name="kegg_4" type="string" value="0"/>
    <att name="kegg_5" type="string" value="0"/>
    <att name="TF_type" type="string" value="0"/>
    <att name="TF_link" type="string" value=""/>
    <att name="query" type="string" value="0"/>
    <att name="kegg_3" type="string" value="0"/>
    <att name="network_symbol" type="string" value="841759"/>
    <att name="target_WoLF" type="string" value="nuclear"/>
    <att name="symbol" type="string" value=""/>
    <att name="target_TargetP" type="string" value="Secretory pathway"/>
    <att name="TF_family" type="string" value=""/>
    <att name="kegg_2" type="string" value="0"/>
    <att name="kegg_1" type="string" value="0"/>
    <graphics x="965.35" y="643.7" width="1" h="80" w="80" labelanchor="c" fill="#ffffff" cy:nodeTransparency="0.8" outline="#666666" cy:nodeLabelFont="Arial-0-25" type="ELLIPSE"/>
  </node>
  <node label="At1g76600" id="843993">
    <att name="kegg_4" type="string" value="0"/>
    <att name="kegg_5" type="string" value="0"/>
    <att name="TF_type" type="string" value="0"/>
    <att name="TF_link" type="string" value=""/>
    <att name="query" type="string" value="1"/>
    <att name="kegg_3" type="string" value="0"/>
    <att name="network_symbol" type="string" value="843993"/>
    <att name="target_WoLF" type="string" value="nuclear"/>
    <att name="symbol" type="string" value=""/>
    <att name="target_TargetP" type="string" value="others"/>
    <att name="TF_family" type="string" value=""/>
    <att name="kegg_2" type="string" value="0"/>
    <att name="kegg_1" type="string" value="0"/>
    <graphics x="551.6500000000001" y="1917.1" width="5" h="80" w="80" labelanchor="c" fill="#ffffff" cy:nodeTransparency="0.8" outline="#666666" cy:nodeLabelFont="Arial-0-25" type="ELLIPSE"/>
  </node>
  <node label="At4g11280" id="826730">
    <att name="kegg_4" type="string" value="0"/>
    <att name="kegg_5" type="string" value="0"/>
    <att name="TF_type" type="string" value="0"/>
    <att name="TF_link" type="string" value=""/>
    <att name="query" type="string" value="0"/>
    <att name="kegg_3" type="string" value="0"/>
    <att name="network_symbol" type="string" value="ACS6"/>
    <att name="target_WoLF" type="string" value="cytosol"/>
    <att name="symbol" type="string" value="ATACS6"/>
    <att name="target_TargetP" type="string" value="others"/>
    <att name="TF_family" type="string" value=""/>
    <att name="kegg_2" type="string" value="0"/>
    <att name="kegg_1" type="string" value="1"/>
    <graphics x="564.2" y="2077.35" width="1" h="80" w="80" labelanchor="c" fill="#ffffff" cy:nodeTransparency="0.8" outline="#666666" cy:nodeLabelFont="Arial-0-25" type="ELLIPSE"/>
  </node>
  <node label="At5g58784" id="835994">
    <att name="kegg_4" type="string" value="0"/>
    <att name="kegg_5" type="string" value="1"/>
    <att name="TF_type" type="string" value="0"/>
    <att name="TF_link" type="string" value=""/>
    <att name="query" type="string" value="0"/>
    <att name="kegg_3" type="string" value="0"/>
    <att name="network_symbol" type="string" value="synthetase"/>
    <att name="target_WoLF" type="string" value="chloroplast"/>
    <att name="symbol" type="string" value=""/>
    <att name="target_TargetP" type="string" value="Secretory pathway"/>
    <att name="TF_family" type="string" value=""/>
    <att name="kegg_2" type="string" value="0"/>
    <att name="kegg_1" type="string" value="1"/>
    <graphics x="374.05" y="668.8" width="1" h="80" w="80" labelanchor="c" fill="#00ff00" cy:nodeTransparency="0.8" outline="#666666" cy:nodeLabelFont="Arial-0-25" type="ELLIPSE"/>
  </node>
  <node label="At4g24570" id="828559">
    <att name="kegg_4" type="string" value="0"/>
    <att name="kegg_5" type="string" value="0"/>
    <att name="TF_type" type="string" value="0"/>
    <att name="TF_link" type="string" value=""/>
    <att name="query" type="string" value="0"/>
    <att name="kegg_3" type="string" value="0"/>
    <att name="network_symbol" type="string" value="DIC2"/>
    <att name="target_WoLF" type="string" value="cytosol"/>
    <att name="symbol" type="string" value="DIC2"/>
    <att name="target_TargetP" type="string" value="others"/>
    <att name="TF_family" type="string" value=""/>
    <att name="kegg_2" type="string" value="0"/>
    <att name="kegg_1" type="string" value="0"/>
    <graphics x="451.65" y="2040.4" width="1" h="80" w="80" labelanchor="c" fill="#ffffff" cy:nodeTransparency="0.8" outline="#666666" cy:nodeLabelFont="Arial-0-25" type="ELLIPSE"/>
  </node>
  <node label="At5g35660" id="3771291">
    <att name="kegg_4" type="string" value="0"/>
    <att name="kegg_5" type="string" value="0"/>
    <att name="TF_type" type="string" value="0"/>
    <att name="TF_link" type="string" value=""/>
    <att name="query" type="string" value="0"/>
    <att name="kegg_3" type="string" value="0"/>
    <att name="network_symbol" type="string" value="Glycine-ri.."/>
    <att name="target_WoLF" type="string" value="extracellular"/>
    <att name="symbol" type="string" value=""/>
    <att name="target_TargetP" type="string" value="Secretory pathway"/>
    <att name="TF_family" type="string" value=""/>
    <att name="kegg_2" type="string" value="0"/>
    <att name="kegg_1" type="string" value="0"/>
    <graphics x="198.95" y="2844.85" width="1" h="80" w="80" labelanchor="c" fill="#00ffff" cy:nodeTransparency="0.8" outline="#666666" cy:nodeLabelFont="Arial-0-25" type="ELLIPSE"/>
  </node>
  <node label="At1g26210" id="839162">
    <att name="kegg_4" type="string" value="0"/>
    <att name="kegg_5" type="string" value="0"/>
    <att name="TF_type" type="string" value="0"/>
    <att name="TF_link" type="string" value=""/>
    <att name="query" type="string" value="0"/>
    <att name="kegg_3" type="string" value="0"/>
    <att name="network_symbol" type="string" value="SOFL1"/>
    <att name="target_WoLF" type="string" value="nuclear"/>
    <att name="symbol" type="string" value="SOFL1"/>
    <att name="target_TargetP" type="string" value="others"/>
    <att name="TF_family" type="string" value=""/>
    <att name="kegg_2" type="string" value="0"/>
    <att name="kegg_1" type="string" value="0"/>
    <graphics x="1261.8" y="1052.3" width="1" h="80" w="80" labelanchor="c" fill="#ffffff" cy:nodeTransparency="0.8" outline="#666666" cy:nodeLabelFont="Arial-0-25" type="ELLIPSE"/>
  </node>
  <node label="At3g63380" id="825513">
    <att name="kegg_4" type="string" value="0"/>
    <att name="kegg_5" type="string" value="0"/>
    <att name="TF_type" type="string" value="0"/>
    <att name="TF_link" type="string" value=""/>
    <att name="query" type="string" value="0"/>
    <att name="kegg_3" type="string" value="0"/>
    <att name="network_symbol" type="string" value="hydrolase"/>
    <att name="target_WoLF" type="string" value="plasma membrane"/>
    <att name="symbol" type="string" value=""/>
    <att name="target_TargetP" type="string" value="Mitochondria"/>
    <att name="TF_family" type="string" value=""/>
    <att name="kegg_2" type="string" value="0"/>
    <att name="kegg_1" type="string" value="0"/>
    <graphics x="791.2" y="1770" width="1" h="80" w="80" labelanchor="c" fill="#ffffff" cy:nodeTransparency="0.8" outline="#666666" cy:nodeLabelFont="Arial-0-25" type="ELLIPSE"/>
  </node>
  <node label="At1g10530" id="837594">
    <att name="kegg_4" type="string" value="0"/>
    <att name="kegg_5" type="string" value="0"/>
    <att name="TF_type" type="string" value="0"/>
    <att name="TF_link" type="string" value=""/>
    <att name="query" type="string" value="1"/>
    <att name="kegg_3" type="string" value="0"/>
    <att name="network_symbol" type="string" value="837594"/>
    <att name="target_WoLF" type="string" value="chloroplast"/>
    <att name="symbol" type="string" value=""/>
    <att name="target_TargetP" type="string" value="Mitochondria"/>
    <att name="TF_family" type="string" value=""/>
    <att name="kegg_2" type="string" value="0"/>
    <att name="kegg_1" type="string" value="0"/>
    <graphics x="316.45" y="598.6" width="5" h="80" w="80" labelanchor="c" fill="#00ff00" cy:nodeTransparency="0.8" outline="#666666" cy:nodeLabelFont="Arial-0-25" type="ELLIPSE"/>
  </node>
  <node label="At3g54150" id="824582">
    <att name="kegg_4" type="string" value="0"/>
    <att name="kegg_5" type="string" value="0"/>
    <att name="TF_type" type="string" value="0"/>
    <att name="TF_link" type="string" value=""/>
    <att name="query" type="string" value="0"/>
    <att name="kegg_3" type="string" value="0"/>
    <att name="network_symbol" type="string" value="transferas.."/>
    <att name="target_WoLF" type="string" value="cytoskeletal"/>
    <att name="symbol" type="string" value=""/>
    <att name="target_TargetP" type="string" value="others"/>
    <att name="TF_family" type="string" value=""/>
    <att name="kegg_2" type="string" value="0"/>
    <att name="kegg_1" type="string" value="0"/>
    <graphics x="953.85" y="1804.15" width="1" h="80" w="80" labelanchor="c" fill="#ffffff" cy:nodeTransparency="0.8" outline="#666666" cy:nodeLabelFont="Arial-0-25" type="ELLIPSE"/>
  </node>
  <edge target="3767777" label="coexpression" source="829084" directed="false" id="e1">
    <att name="edge_all" type="string" value="2"/>
    <att name="edge_str" type="string" value="0"/>
    <att name="edge_hor" type="string" value="0"/>
    <att name="mr_all" type="real" value="15.11"/>
    <att name="edge_bio" type="string" value="0"/>
    <att name="edge_lig" type="string" value="0"/>
    <att name="edge_tis" type="string" value="0"/>
    <graphics width="2" cy:targetArrow="0" cy:edgeLineType="SOLID" cy:targetArrowColor="#000000" cy:sourceArrow="0" fill="#999999" cy:sourceArrowColor="#000000"/>
  </edge>
  <edge target="3767777" label="coexpression" source="841759" directed="false" id="e2">
    <att name="edge_all" type="string" value="2"/>
    <att name="edge_str" type="string" value="0"/>
    <att name="edge_hor" type="string" value="0"/>
    <att name="mr_all" type="real" value="12.61"/>
    <att name="edge_bio" type="string" value="0"/>
    <att name="mr_tis" type="real" value="13.3"/>
    <att name="edge_lig" type="string" value="0"/>
    <att name="edge_tis" type="string" value="2"/>
    <graphics width="2" cy:targetArrow="0" cy:edgeLineType="SOLID" cy:targetArrowColor="#000000" cy:sourceArrow="0" fill="#999999" cy:sourceArrowColor="#000000"/>
  </edge>
  <edge target="3768507" label="coexpression" source="3771291" directed="false" id="e3">
    <att name="mr_bio" type="real" value="1"/>
    <att name="edge_all" type="string" value="3"/>
    <att name="edge_str" type="string" value="2"/>
    <att name="edge_hor" type="string" value="3"/>
    <att name="mr_all" type="real" value="1"/>
    <att name="edge_bio" type="string" value="3"/>
    <att name="mr_hor" type="real" value="1"/>
    <att name="mr_str" type="real" value="9.38"/>
    <att name="edge_lig" type="string" value="3"/>
    <att name="edge_tis" type="string" value="0"/>
    <att name="mr_lig" type="real" value="4"/>
    <graphics width="3" cy:targetArrow="0" cy:edgeLineType="SOLID" cy:targetArrowColor="#000000" cy:sourceArrow="0" fill="#999999" cy:sourceArrowColor="#000000"/>
  </edge>
  <edge target="3768507" label="coexpression" source="3771365" directed="false" id="e4">
    <att name="edge_all" type="string" value="3"/>
    <att name="edge_str" type="string" value="3"/>
    <att name="edge_hor" type="string" value="3"/>
    <att name="mr_all" type="real" value="3"/>
    <att name="edge_bio" type="string" value="0"/>
    <att name="mr_hor" type="real" value="2.45"/>
    <att name="mr_str" type="real" value="2.45"/>
    <att name="edge_lig" type="string" value="0"/>
    <att name="edge_tis" type="string" value="0"/>
    <graphics width="3" cy:targetArrow="0" cy:edgeLineType="SOLID" cy:targetArrowColor="#000000" cy:sourceArrow="0" fill="#999999" cy:sourceArrowColor="#000000"/>
  </edge>
  <edge target="3768507" label="coexpression" source="814941" directed="false" id="e5">
    <att name="edge_all" type="string" value="3"/>
    <att name="edge_str" type="string" value="0"/>
    <att name="edge_hor" type="string" value="2"/>
    <att name="mr_all" type="real" value="4.65"/>
    <att name="edge_bio" type="string" value="0"/>
    <att name="mr_hor" type="real" value="6.08"/>
    <att name="edge_lig" type="string" value="0"/>
    <att name="edge_tis" type="string" value="0"/>
    <graphics width="3" cy:targetArrow="0" cy:edgeLineType="SOLID" cy:targetArrowColor="#000000" cy:sourceArrow="0" fill="#999999" cy:sourceArrowColor="#000000"/>
  </edge>
  <edge target="3768507" label="coexpression" source="823185" directed="false" id="e6">
    <att name="mr_bio" type="real" value="4.58"/>
    <att name="edge_all" type="string" value="2"/>
    <att name="edge_str" type="string" value="0"/>
    <att name="edge_hor" type="string" value="0"/>
    <att name="mr_all" type="real" value="5.73"/>
    <att name="edge_bio" type="string" value="3"/>
    <att name="edge_lig" type="string" value="3"/>
    <att name="edge_tis" type="string" value="0"/>
    <att name="mr_lig" type="real" value="4.9"/>
    <graphics width="2" cy:targetArrow="0" cy:edgeLineType="SOLID" cy:targetArrowColor="#000000" cy:sourceArrow="0" fill="#999999" cy:sourceArrowColor="#000000"/>
  </edge>
  <edge target="3768507" label="coexpression" source="825365" directed="false" id="e7">
    <att name="edge_all" type="string" value="1"/>
    <att name="edge_str" type="string" value="0"/>
    <att name="edge_hor" type="string" value="2"/>
    <att name="mr_all" type="real" value="23.87"/>
    <att name="edge_bio" type="string" value="0"/>
    <att name="mr_hor" type="real" value="14.18"/>
    <att name="edge_lig" type="string" value="0"/>
    <att name="edge_tis" type="string" value="0"/>
    <graphics width="1" cy:targetArrow="0" cy:edgeLineType="SOLID" cy:targetArrowColor="#000000" cy:sourceArrow="0" fill="#999999" cy:sourceArrowColor="#000000"/>
  </edge>
  <edge target="3768507" label="coexpression" source="832742" directed="false" id="e8">
    <att name="edge_all" type="string" value="2"/>
    <att name="edge_str" type="string" value="0"/>
    <att name="edge_hor" type="string" value="0"/>
    <att name="mr_all" type="real" value="7.24"/>
    <att name="edge_bio" type="string" value="0"/>
    <att name="edge_lig" type="string" value="0"/>
    <att name="edge_tis" type="string" value="0"/>
    <graphics width="2" cy:targetArrow="0" cy:edgeLineType="SOLID" cy:targetArrowColor="#000000" cy:sourceArrow="0" fill="#999999" cy:sourceArrowColor="#000000"/>
  </edge>
  <edge target="3768507" label="coexpression" source="838154" directed="false" id="e9">
    <att name="edge_all" type="string" value="3"/>
    <att name="edge_str" type="string" value="0"/>
    <att name="edge_hor" type="string" value="0"/>
    <att name="mr_all" type="real" value="1.44"/>
    <att name="edge_bio" type="string" value="0"/>
    <att name="edge_lig" type="string" value="0"/>
    <att name="edge_tis" type="string" value="0"/>
    <graphics width="3" cy:targetArrow="0" cy:edgeLineType="SOLID" cy:targetArrowColor="#000000" cy:sourceArrow="0" fill="#999999" cy:sourceArrowColor="#000000"/>
  </edge>
  <edge target="3768507" label="coexpression" source="839483" directed="false" id="e10">
    <att name="edge_all" type="string" value="3"/>
    <att name="edge_str" type="string" value="0"/>
    <att name="edge_hor" type="string" value="0"/>
    <att name="mr_all" type="real" value="3.3"/>
    <att name="edge_bio" type="string" value="0"/>
    <att name="edge_lig" type="string" value="0"/>
    <att name="edge_tis" type="string" value="0"/>
    <graphics width="3" cy:targetArrow="0" cy:edgeLineType="SOLID" cy:targetArrowColor="#000000" cy:sourceArrow="0" fill="#999999" cy:sourceArrowColor="#000000"/>
  </edge>
  <edge target="3770477" label="coexpression" source="833050" directed="false" id="e11">
    <att name="edge_all" type="string" value="2"/>
    <att name="edge_str" type="string" value="0"/>
    <att name="edge_hor" type="string" value="0"/>
    <att name="mr_all" type="real" value="8.98"/>
    <att name="edge_bio" type="string" value="0"/>
    <att name="edge_lig" type="string" value="0"/>
    <att name="edge_tis" type="string" value="0"/>
    <graphics width="2" cy:targetArrow="0" cy:edgeLineType="SOLID" cy:targetArrowColor="#000000" cy:sourceArrow="0" fill="#999999" cy:sourceArrowColor="#000000"/>
  </edge>
  <edge target="3770477" label="coexpression" source="837819" directed="false" id="e12">
    <att name="edge_all" type="string" value="2"/>
    <att name="edge_str" type="string" value="0"/>
    <att name="edge_hor" type="string" value="0"/>
    <att name="mr_all" type="real" value="6.53"/>
    <att name="edge_bio" type="string" value="0"/>
    <att name="edge_lig" type="string" value="0"/>
    <att name="edge_tis" type="string" value="0"/>
    <graphics width="2" cy:targetArrow="0" cy:edgeLineType="SOLID" cy:targetArrowColor="#000000" cy:sourceArrow="0" fill="#999999" cy:sourceArrowColor="#000000"/>
  </edge>
  <edge target="3771291" label="coexpression" source="3771365" directed="false" id="e13">
    <att name="mr_bio" type="real" value="3.74"/>
    <att name="edge_all" type="string" value="3"/>
    <att name="edge_str" type="string" value="3"/>
    <att name="edge_hor" type="string" value="3"/>
    <att name="mr_all" type="real" value="1.76"/>
    <att name="edge_bio" type="string" value="3"/>
    <att name="mr_hor" type="real" value="3.46"/>
    <att name="mr_str" type="real" value="2"/>
    <att name="edge_lig" type="string" value="0"/>
    <att name="edge_tis" type="string" value="0"/>
    <graphics width="3" cy:targetArrow="0" cy:edgeLineType="SOLID" cy:targetArrowColor="#000000" cy:sourceArrow="0" fill="#999999" cy:sourceArrowColor="#000000"/>
  </edge>
  <edge target="3771291" label="coexpression" source="823185" directed="false" id="e14">
    <att name="mr_bio" type="real" value="3.46"/>
    <att name="edge_all" type="string" value="3"/>
    <att name="edge_str" type="string" value="0"/>
    <att name="edge_hor" type="string" value="0"/>
    <att name="mr_all" type="real" value="4.91"/>
    <att name="edge_bio" type="string" value="3"/>
    <att name="edge_lig" type="string" value="3"/>
    <att name="edge_tis" type="string" value="0"/>
    <att name="mr_lig" type="real" value="4"/>
    <graphics width="3" cy:targetArrow="0" cy:edgeLineType="SOLID" cy:targetArrowColor="#000000" cy:sourceArrow="0" fill="#999999" cy:sourceArrowColor="#000000"/>
  </edge>
  <edge target="3771291" label="coexpression" source="838154" directed="false" id="e15">
    <att name="edge_all" type="string" value="3"/>
    <att name="edge_str" type="string" value="0"/>
    <att name="edge_hor" type="string" value="0"/>
    <att name="mr_all" type="real" value="2.53"/>
    <att name="edge_bio" type="string" value="0"/>
    <att name="edge_lig" type="string" value="0"/>
    <att name="edge_tis" type="string" value="0"/>
    <graphics width="3" cy:targetArrow="0" cy:edgeLineType="SOLID" cy:targetArrowColor="#000000" cy:sourceArrow="0" fill="#999999" cy:sourceArrowColor="#000000"/>
  </edge>
  <edge target="3771365" label="coexpression" source="823185" directed="false" id="e16">
    <att name="edge_all" type="string" value="3"/>
    <att name="edge_str" type="string" value="0"/>
    <att name="edge_hor" type="string" value="0"/>
    <att name="mr_all" type="real" value="2.68"/>
    <att name="edge_bio" type="string" value="0"/>
    <att name="edge_lig" type="string" value="0"/>
    <att name="edge_tis" type="string" value="0"/>
    <graphics width="3" cy:targetArrow="0" cy:edgeLineType="SOLID" cy:targetArrowColor="#000000" cy:sourceArrow="0" fill="#999999" cy:sourceArrowColor="#000000"/>
  </edge>
  <edge target="3771365" label="coexpression" source="838154" directed="false" id="e17">
    <att name="edge_all" type="string" value="3"/>
    <att name="edge_str" type="string" value="0"/>
    <att name="edge_hor" type="string" value="3"/>
    <att name="mr_all" type="real" value="2.58"/>
    <att name="edge_bio" type="string" value="0"/>
    <att name="mr_hor" type="real" value="2.45"/>
    <att name="mr_tis" type="real" value="4.47"/>
    <att name="edge_lig" type="string" value="0"/>
    <att name="edge_tis" type="string" value="3"/>
    <graphics width="3" cy:targetArrow="0" cy:edgeLineType="SOLID" cy:targetArrowColor="#000000" cy:sourceArrow="0" fill="#999999" cy:sourceArrowColor="#000000"/>
  </edge>
  <edge target="3771365" label="coexpression" source="839483" directed="false" id="e18">
    <att name="edge_all" type="string" value="3"/>
    <att name="edge_str" type="string" value="2"/>
    <att name="edge_hor" type="string" value="3"/>
    <att name="mr_all" type="real" value="3.28"/>
    <att name="edge_bio" type="string" value="0"/>
    <att name="mr_hor" type="real" value="3.32"/>
    <att name="mr_tis" type="real" value="2.45"/>
    <att name="mr_str" type="real" value="6"/>
    <att name="edge_lig" type="string" value="0"/>
    <att name="edge_tis" type="string" value="3"/>
    <graphics width="3" cy:targetArrow="0" cy:edgeLineType="SOLID" cy:targetArrowColor="#000000" cy:sourceArrow="0" fill="#999999" cy:sourceArrowColor="#000000"/>
  </edge>
  <edge target="6240705" label="coexpression" source="817280" directed="false" id="e19">
    <att name="edge_all" type="string" value="0"/>
    <att name="edge_str" type="string" value="0"/>
    <att name="edge_hor" type="string" value="0"/>
    <att name="edge_bio" type="string" value="0"/>
    <att name="mr_tis" type="real" value="3.16"/>
    <att name="edge_lig" type="string" value="0"/>
    <att name="edge_tis" type="string" value="3"/>
    <graphics width="0" cy:targetArrow="0" cy:edgeLineType="SOLID" cy:targetArrowColor="#000000" cy:sourceArrow="0" fill="#999999" cy:sourceArrowColor="#000000"/>
  </edge>
  <edge target="6240705" label="coexpression" source="838409" directed="false" id="e20">
    <att name="edge_all" type="string" value="2"/>
    <att name="edge_str" type="string" value="0"/>
    <att name="edge_hor" type="string" value="0"/>
    <att name="mr_all" type="real" value="9.78"/>
    <att name="edge_bio" type="string" value="0"/>
    <att name="edge_lig" type="string" value="0"/>
    <att name="edge_tis" type="string" value="0"/>
    <graphics width="2" cy:targetArrow="0" cy:edgeLineType="SOLID" cy:targetArrowColor="#000000" cy:sourceArrow="0" fill="#999999" cy:sourceArrowColor="#000000"/>
  </edge>
  <edge target="6240705" label="coexpression" source="838982" directed="false" id="e21">
    <att name="edge_all" type="string" value="3"/>
    <att name="edge_str" type="string" value="0"/>
    <att name="edge_hor" type="string" value="0"/>
    <att name="mr_all" type="real" value="4.11"/>
    <att name="edge_bio" type="string" value="0"/>
    <att name="edge_lig" type="string" value="0"/>
    <att name="edge_tis" type="string" value="0"/>
    <graphics width="3" cy:targetArrow="0" cy:edgeLineType="SOLID" cy:targetArrowColor="#000000" cy:sourceArrow="0" fill="#999999" cy:sourceArrowColor="#000000"/>
  </edge>
  <edge target="6240705" label="coexpression" source="843438" directed="false" id="e22">
    <att name="edge_all" type="string" value="3"/>
    <att name="edge_str" type="string" value="0"/>
    <att name="edge_hor" type="string" value="0"/>
    <att name="mr_all" type="real" value="3.79"/>
    <att name="edge_bio" type="string" value="0"/>
    <att name="edge_lig" type="string" value="0"/>
    <att name="edge_tis" type="string" value="0"/>
    <graphics width="3" cy:targetArrow="0" cy:edgeLineType="SOLID" cy:targetArrowColor="#000000" cy:sourceArrow="0" fill="#999999" cy:sourceArrowColor="#000000"/>
  </edge>
  <edge target="814658" label="coexpression" source="831601" directed="false" id="e23">
    <att name="edge_all" type="string" value="2"/>
    <att name="edge_str" type="string" value="0"/>
    <att name="edge_hor" type="string" value="0"/>
    <att name="mr_all" type="real" value="5.98"/>
    <att name="edge_bio" type="string" value="0"/>
    <att name="edge_lig" type="string" value="0"/>
    <att name="edge_tis" type="string" value="0"/>
    <graphics width="2" cy:targetArrow="0" cy:edgeLineType="SOLID" cy:targetArrowColor="#000000" cy:sourceArrow="0" fill="#999999" cy:sourceArrowColor="#000000"/>
  </edge>
  <edge target="814658" label="coexpression" source="832595" directed="false" id="e24">
    <att name="edge_all" type="string" value="0"/>
    <att name="edge_str" type="string" value="0"/>
    <att name="edge_hor" type="string" value="0"/>
    <att name="edge_bio" type="string" value="0"/>
    <att name="mr_tis" type="real" value="1.73"/>
    <att name="edge_lig" type="string" value="0"/>
    <att name="edge_tis" type="string" value="3"/>
    <graphics width="0" cy:targetArrow="0" cy:edgeLineType="SOLID" cy:targetArrowColor="#000000" cy:sourceArrow="0" fill="#999999" cy:sourceArrowColor="#000000"/>
  </edge>
  <edge target="814658" label="coexpression" source="839126" directed="false" id="e25">
    <att name="edge_all" type="string" value="0"/>
    <att name="edge_str" type="string" value="3"/>
    <att name="edge_hor" type="string" value="0"/>
    <att name="edge_bio" type="string" value="0"/>
    <att name="mr_str" type="real" value="4.47"/>
    <att name="edge_lig" type="string" value="0"/>
    <att name="edge_tis" type="string" value="0"/>
    <graphics width="0" cy:targetArrow="0" cy:edgeLineType="SOLID" cy:targetArrowColor="#000000" cy:sourceArrow="0" fill="#999999" cy:sourceArrowColor="#000000"/>
  </edge>
  <edge target="814658" label="coexpression" source="840399" directed="false" id="e26">
    <att name="mr_bio" type="real" value="23.49"/>
    <att name="edge_all" type="string" value="2"/>
    <att name="edge_str" type="string" value="0"/>
    <att name="edge_hor" type="string" value="0"/>
    <att name="mr_all" type="real" value="14.58"/>
    <att name="edge_bio" type="string" value="1"/>
    <att name="edge_lig" type="string" value="0"/>
    <att name="edge_tis" type="string" value="0"/>
    <graphics width="2" cy:targetArrow="0" cy:edgeLineType="SOLID" cy:targetArrowColor="#000000" cy:sourceArrow="0" fill="#999999" cy:sourceArrowColor="#000000"/>
  </edge>
  <edge target="814658" label="coexpression" source="844099" directed="false" id="e27">
    <att name="edge_all" type="string" value="2"/>
    <att name="edge_str" type="string" value="0"/>
    <att name="edge_hor" type="string" value="0"/>
    <att name="mr_all" type="real" value="14.17"/>
    <att name="edge_bio" type="string" value="0"/>
    <att name="mr_tis" type="real" value="1"/>
    <att name="edge_lig" type="string" value="0"/>
    <att name="edge_tis" type="string" value="3"/>
    <graphics width="2" cy:targetArrow="0" cy:edgeLineType="SOLID" cy:targetArrowColor="#000000" cy:sourceArrow="0" fill="#999999" cy:sourceArrowColor="#000000"/>
  </edge>
  <edge target="814762" label="coexpression" source="816806" directed="false" id="e28">
    <att name="edge_all" type="string" value="2"/>
    <att name="edge_str" type="string" value="0"/>
    <att name="edge_hor" type="string" value="0"/>
    <att name="mr_all" type="real" value="16.5"/>
    <att name="edge_bio" type="string" value="0"/>
    <att name="edge_lig" type="string" value="0"/>
    <att name="edge_tis" type="string" value="0"/>
    <graphics width="2" cy:targetArrow="0" cy:edgeLineType="SOLID" cy:targetArrowColor="#000000" cy:sourceArrow="0" fill="#999999" cy:sourceArrowColor="#000000"/>
  </edge>
  <edge target="814762" label="coexpression" source="822153" directed="false" id="e29">
    <att name="edge_all" type="string" value="1"/>
    <att name="edge_str" type="string" value="0"/>
    <att name="edge_hor" type="string" value="0"/>
    <att name="mr_all" type="real" value="21.38"/>
    <att name="edge_bio" type="string" value="0"/>
    <att name="edge_lig" type="string" value="0"/>
    <att name="edge_tis" type="string" value="0"/>
    <graphics width="1" cy:targetArrow="0" cy:edgeLineType="SOLID" cy:targetArrowColor="#000000" cy:sourceArrow="0" fill="#999999" cy:sourceArrowColor="#000000"/>
  </edge>
  <edge target="814762" label="coexpression" source="831109" directed="false" id="e30">
    <att name="edge_all" type="string" value="2"/>
    <att name="edge_str" type="string" value="0"/>
    <att name="edge_hor" type="string" value="1"/>
    <att name="mr_all" type="real" value="19.71"/>
    <att name="edge_bio" type="string" value="0"/>
    <att name="mr_hor" type="real" value="28.12"/>
    <att name="edge_lig" type="string" value="0"/>
    <att name="edge_tis" type="string" value="0"/>
    <graphics width="2" cy:targetArrow="0" cy:edgeLineType="SOLID" cy:targetArrowColor="#000000" cy:sourceArrow="0" fill="#999999" cy:sourceArrowColor="#000000"/>
  </edge>
  <edge target="814941" label="coexpression" source="838154" directed="false" id="e31">
    <att name="mr_bio" type="real" value="6.24"/>
    <att name="edge_all" type="string" value="2"/>
    <att name="edge_str" type="string" value="0"/>
    <att name="edge_hor" type="string" value="0"/>
    <att name="mr_all" type="real" value="7.23"/>
    <att name="edge_bio" type="string" value="2"/>
    <att name="edge_lig" type="string" value="0"/>
    <att name="edge_tis" type="string" value="0"/>
    <graphics width="2" cy:targetArrow="0" cy:edgeLineType="SOLID" cy:targetArrowColor="#000000" cy:sourceArrow="0" fill="#999999" cy:sourceArrowColor="#000000"/>
  </edge>
  <edge target="814941" label="coexpression" source="839483" directed="false" id="e32">
    <att name="mr_bio" type="real" value="10.54"/>
    <att name="edge_all" type="string" value="0"/>
    <att name="edge_str" type="string" value="0"/>
    <att name="edge_hor" type="string" value="0"/>
    <att name="edge_bio" type="string" value="2"/>
    <att name="edge_lig" type="string" value="0"/>
    <att name="edge_tis" type="string" value="0"/>
    <graphics width="0" cy:targetArrow="0" cy:edgeLineType="SOLID" cy:targetArrowColor="#000000" cy:sourceArrow="0" fill="#999999" cy:sourceArrowColor="#000000"/>
  </edge>
  <edge target="815179" label="coexpression" source="829084" directed="false" id="e33">
    <att name="edge_all" type="string" value="2"/>
    <att name="edge_str" type="string" value="0"/>
    <att name="edge_hor" type="string" value="0"/>
    <att name="mr_all" type="real" value="6.18"/>
    <att name="edge_bio" type="string" value="0"/>
    <att name="edge_lig" type="string" value="0"/>
    <att name="edge_tis" type="string" value="0"/>
    <graphics width="2" cy:targetArrow="0" cy:edgeLineType="SOLID" cy:targetArrowColor="#000000" cy:sourceArrow="0" fill="#999999" cy:sourceArrowColor="#000000"/>
  </edge>
  <edge target="815179" label="coexpression" source="841759" directed="false" id="e34">
    <att name="edge_all" type="string" value="3"/>
    <att name="edge_str" type="string" value="0"/>
    <att name="edge_hor" type="string" value="0"/>
    <att name="mr_all" type="real" value="2.45"/>
    <att name="edge_bio" type="string" value="0"/>
    <att name="edge_lig" type="string" value="0"/>
    <att name="edge_tis" type="string" value="0"/>
    <graphics width="3" cy:targetArrow="0" cy:edgeLineType="SOLID" cy:targetArrowColor="#000000" cy:sourceArrow="0" fill="#999999" cy:sourceArrowColor="#000000"/>
  </edge>
  <edge target="816085" label="coexpression" source="817950" directed="false" id="e35">
    <att name="mr_bio" type="real" value="6.48"/>
    <att name="edge_all" type="string" value="3"/>
    <att name="edge_str" type="string" value="3"/>
    <att name="edge_hor" type="string" value="0"/>
    <att name="mr_all" type="real" value="1.59"/>
    <att name="edge_bio" type="string" value="2"/>
    <att name="mr_tis" type="real" value="8.37"/>
    <att name="mr_str" type="real" value="2.45"/>
    <att name="edge_lig" type="string" value="0"/>
    <att name="edge_tis" type="string" value="2"/>
    <graphics width="3" cy:targetArrow="0" cy:edgeLineType="SOLID" cy:targetArrowColor="#000000" cy:sourceArrow="0" fill="#999999" cy:sourceArrowColor="#000000"/>
  </edge>
  <edge target="816085" label="coexpression" source="836280" directed="false" id="e36">
    <att name="edge_all" type="string" value="3"/>
    <att name="edge_str" type="string" value="0"/>
    <att name="edge_hor" type="string" value="0"/>
    <att name="mr_all" type="real" value="2.43"/>
    <att name="edge_bio" type="string" value="0"/>
    <att name="mr_tis" type="real" value="2"/>
    <att name="edge_lig" type="string" value="0"/>
    <att name="edge_tis" type="string" value="3"/>
    <graphics width="3" cy:targetArrow="0" cy:edgeLineType="SOLID" cy:targetArrowColor="#000000" cy:sourceArrow="0" fill="#999999" cy:sourceArrowColor="#000000"/>
  </edge>
  <edge target="816085" label="coexpression" source="839729" directed="false" id="e37">
    <att name="edge_all" type="string" value="0"/>
    <att name="edge_str" type="string" value="3"/>
    <att name="edge_hor" type="string" value="0"/>
    <att name="edge_bio" type="string" value="0"/>
    <att name="mr_str" type="real" value="1"/>
    <att name="edge_lig" type="string" value="0"/>
    <att name="edge_tis" type="string" value="0"/>
    <graphics width="0" cy:targetArrow="0" cy:edgeLineType="SOLID" cy:targetArrowColor="#000000" cy:sourceArrow="0" fill="#999999" cy:sourceArrowColor="#000000"/>
  </edge>
  <edge target="816228" label="coexpression" source="821505" directed="false" id="e38">
    <att name="edge_all" type="string" value="3"/>
    <att name="edge_str" type="string" value="0"/>
    <att name="edge_hor" type="string" value="0"/>
    <att name="mr_all" type="real" value="2.98"/>
    <att name="edge_bio" type="string" value="0"/>
    <att name="edge_lig" type="string" value="0"/>
    <att name="edge_tis" type="string" value="0"/>
    <graphics width="3" cy:targetArrow="0" cy:edgeLineType="SOLID" cy:targetArrowColor="#000000" cy:sourceArrow="0" fill="#999999" cy:sourceArrowColor="#000000"/>
  </edge>
  <edge target="816228" label="coexpression" source="842144" directed="false" id="e39">
    <att name="edge_all" type="string" value="0"/>
    <att name="edge_str" type="string" value="3"/>
    <att name="edge_hor" type="string" value="3"/>
    <att name="edge_bio" type="string" value="0"/>
    <att name="mr_hor" type="real" value="2"/>
    <att name="mr_str" type="real" value="1.41"/>
    <att name="edge_lig" type="string" value="0"/>
    <att name="edge_tis" type="string" value="0"/>
    <graphics width="0" cy:targetArrow="0" cy:edgeLineType="SOLID" cy:targetArrowColor="#000000" cy:sourceArrow="0" fill="#999999" cy:sourceArrowColor="#000000"/>
  </edge>
  <edge target="816228" label="coexpression" source="843345" directed="false" id="e40">
    <att name="edge_all" type="string" value="3"/>
    <att name="edge_str" type="string" value="0"/>
    <att name="edge_hor" type="string" value="0"/>
    <att name="mr_all" type="real" value="2.45"/>
    <att name="edge_bio" type="string" value="0"/>
    <att name="mr_tis" type="real" value="1"/>
    <att name="edge_lig" type="string" value="0"/>
    <att name="edge_tis" type="string" value="3"/>
    <graphics width="3" cy:targetArrow="0" cy:edgeLineType="SOLID" cy:targetArrowColor="#000000" cy:sourceArrow="0" fill="#999999" cy:sourceArrowColor="#000000"/>
  </edge>
  <edge target="816346" label="coexpression" source="819780" directed="false" id="e41">
    <att name="edge_all" type="string" value="3"/>
    <att name="edge_str" type="string" value="0"/>
    <att name="edge_hor" type="string" value="0"/>
    <att name="mr_all" type="real" value="3.79"/>
    <att name="edge_bio" type="string" value="0"/>
    <att name="edge_lig" type="string" value="0"/>
    <att name="edge_tis" type="string" value="0"/>
    <graphics width="3" cy:targetArrow="0" cy:edgeLineType="SOLID" cy:targetArrowColor="#000000" cy:sourceArrow="0" fill="#999999" cy:sourceArrowColor="#000000"/>
  </edge>
  <edge target="816346" label="coexpression" source="829806" directed="false" id="e42">
    <att name="edge_all" type="string" value="3"/>
    <att name="edge_str" type="string" value="3"/>
    <att name="edge_hor" type="string" value="3"/>
    <att name="mr_all" type="real" value="1"/>
    <att name="edge_bio" type="string" value="0"/>
    <att name="mr_hor" type="real" value="1"/>
    <att name="mr_str" type="real" value="1.41"/>
    <att name="edge_lig" type="string" value="3"/>
    <att name="edge_tis" type="string" value="0"/>
    <att name="mr_lig" type="real" value="1.73"/>
    <graphics width="3" cy:targetArrow="0" cy:edgeLineType="SOLID" cy:targetArrowColor="#000000" cy:sourceArrow="0" fill="#999999" cy:sourceArrowColor="#000000"/>
  </edge>
  <edge target="816346" label="coexpression" source="834497" directed="false" id="e43">
    <att name="edge_all" type="string" value="3"/>
    <att name="edge_str" type="string" value="3"/>
    <att name="edge_hor" type="string" value="0"/>
    <att name="mr_all" type="real" value="3.28"/>
    <att name="edge_bio" type="string" value="0"/>
    <att name="mr_str" type="real" value="2"/>
    <att name="edge_lig" type="string" value="0"/>
    <att name="edge_tis" type="string" value="0"/>
    <graphics width="3" cy:targetArrow="0" cy:edgeLineType="SOLID" cy:targetArrowColor="#000000" cy:sourceArrow="0" fill="#999999" cy:sourceArrowColor="#000000"/>
  </edge>
  <edge target="816346" label="coexpression" source="835552" directed="false" id="e44">
    <att name="edge_all" type="string" value="2"/>
    <att name="edge_str" type="string" value="0"/>
    <att name="edge_hor" type="string" value="0"/>
    <att name="mr_all" type="real" value="5.82"/>
    <att name="edge_bio" type="string" value="0"/>
    <att name="edge_lig" type="string" value="0"/>
    <att name="edge_tis" type="string" value="0"/>
    <graphics width="2" cy:targetArrow="0" cy:edgeLineType="SOLID" cy:targetArrowColor="#000000" cy:sourceArrow="0" fill="#999999" cy:sourceArrowColor="#000000"/>
  </edge>
  <edge target="816346" label="coexpression" source="843806" directed="false" id="e45">
    <att name="edge_all" type="string" value="3"/>
    <att name="edge_str" type="string" value="3"/>
    <att name="edge_hor" type="string" value="0"/>
    <att name="mr_all" type="real" value="2.63"/>
    <att name="edge_bio" type="string" value="0"/>
    <att name="mr_str" type="real" value="3.16"/>
    <att name="edge_lig" type="string" value="0"/>
    <att name="edge_tis" type="string" value="0"/>
    <graphics width="3" cy:targetArrow="0" cy:edgeLineType="SOLID" cy:targetArrowColor="#000000" cy:sourceArrow="0" fill="#999999" cy:sourceArrowColor="#000000"/>
  </edge>
  <edge target="816806" label="coexpression" source="824528" directed="false" id="e46">
    <att name="mr_bio" type="real" value="2.24"/>
    <att name="edge_all" type="string" value="2"/>
    <att name="edge_str" type="string" value="0"/>
    <att name="edge_hor" type="string" value="0"/>
    <att name="mr_all" type="real" value="8.76"/>
    <att name="edge_bio" type="string" value="3"/>
    <att name="edge_lig" type="string" value="0"/>
    <att name="edge_tis" type="string" value="0"/>
    <graphics width="2" cy:targetArrow="0" cy:edgeLineType="SOLID" cy:targetArrowColor="#000000" cy:sourceArrow="0" fill="#999999" cy:sourceArrowColor="#000000"/>
  </edge>
  <edge target="816806" label="coexpression" source="829927" directed="false" id="e47">
    <att name="edge_all" type="string" value="2"/>
    <att name="edge_str" type="string" value="0"/>
    <att name="edge_hor" type="string" value="0"/>
    <att name="mr_all" type="real" value="7.11"/>
    <att name="edge_bio" type="string" value="0"/>
    <att name="edge_lig" type="string" value="0"/>
    <att name="edge_tis" type="string" value="0"/>
    <graphics width="2" cy:targetArrow="0" cy:edgeLineType="SOLID" cy:targetArrowColor="#000000" cy:sourceArrow="0" fill="#999999" cy:sourceArrowColor="#000000"/>
  </edge>
  <edge target="816806" label="coexpression" source="834461" directed="false" id="e48">
    <att name="edge_all" type="string" value="0"/>
    <att name="edge_str" type="string" value="3"/>
    <att name="edge_hor" type="string" value="0"/>
    <att name="edge_bio" type="string" value="0"/>
    <att name="mr_str" type="real" value="4.36"/>
    <att name="edge_lig" type="string" value="0"/>
    <att name="edge_tis" type="string" value="0"/>
    <graphics width="0" cy:targetArrow="0" cy:edgeLineType="SOLID" cy:targetArrowColor="#000000" cy:sourceArrow="0" fill="#999999" cy:sourceArrowColor="#000000"/>
  </edge>
  <edge target="816819" label="coexpression" source="818166" directed="false" id="e49">
    <att name="edge_all" type="string" value="2"/>
    <att name="edge_str" type="string" value="0"/>
    <att name="edge_hor" type="string" value="0"/>
    <att name="mr_all" type="real" value="11.38"/>
    <att name="edge_bio" type="string" value="0"/>
    <att name="edge_lig" type="string" value="0"/>
    <att name="edge_tis" type="string" value="0"/>
    <graphics width="2" cy:targetArrow="0" cy:edgeLineType="SOLID" cy:targetArrowColor="#000000" cy:sourceArrow="0" fill="#999999" cy:sourceArrowColor="#000000"/>
  </edge>
  <edge target="816819" label="coexpression" source="825513" directed="false" id="e50">
    <att name="edge_all" type="string" value="0"/>
    <att name="edge_str" type="string" value="0"/>
    <att name="edge_hor" type="string" value="3"/>
    <att name="edge_bio" type="string" value="0"/>
    <att name="mr_hor" type="real" value="1"/>
    <att name="edge_lig" type="string" value="0"/>
    <att name="edge_tis" type="string" value="0"/>
    <graphics width="0" cy:targetArrow="0" cy:edgeLineType="SOLID" cy:targetArrowColor="#000000" cy:sourceArrow="0" fill="#999999" cy:sourceArrowColor="#000000"/>
  </edge>
  <edge target="816819" label="coexpression" source="826317" directed="false" id="e51">
    <att name="edge_all" type="string" value="0"/>
    <att name="edge_str" type="string" value="0"/>
    <att name="edge_hor" type="string" value="0"/>
    <att name="edge_bio" type="string" value="0"/>
    <att name="mr_tis" type="real" value="8"/>
    <att name="edge_lig" type="string" value="0"/>
    <att name="edge_tis" type="string" value="2"/>
    <graphics width="0" cy:targetArrow="0" cy:edgeLineType="SOLID" cy:targetArrowColor="#000000" cy:sourceArrow="0" fill="#999999" cy:sourceArrowColor="#000000"/>
  </edge>
  <edge target="816819" label="coexpression" source="829927" directed="false" id="e52">
    <att name="edge_all" type="string" value="0"/>
    <att name="edge_str" type="string" value="0"/>
    <att name="edge_hor" type="string" value="3"/>
    <att name="edge_bio" type="string" value="0"/>
    <att name="mr_hor" type="real" value="2.45"/>
    <att name="edge_lig" type="string" value="0"/>
    <att name="edge_tis" type="string" value="0"/>
    <graphics width="0" cy:targetArrow="0" cy:edgeLineType="SOLID" cy:targetArrowColor="#000000" cy:sourceArrow="0" fill="#999999" cy:sourceArrowColor="#000000"/>
  </edge>
  <edge target="816819" label="coexpression" source="839713" directed="false" id="e53">
    <att name="edge_all" type="string" value="0"/>
    <att name="edge_str" type="string" value="0"/>
    <att name="edge_hor" type="string" value="3"/>
    <att name="edge_bio" type="string" value="0"/>
    <att name="mr_hor" type="real" value="3.74"/>
    <att name="edge_lig" type="string" value="0"/>
    <att name="edge_tis" type="string" value="0"/>
    <graphics width="0" cy:targetArrow="0" cy:edgeLineType="SOLID" cy:targetArrowColor="#000000" cy:sourceArrow="0" fill="#999999" cy:sourceArrowColor="#000000"/>
  </edge>
  <edge target="816819" label="coexpression" source="843939" directed="false" id="e54">
    <att name="edge_all" type="string" value="2"/>
    <att name="edge_str" type="string" value="0"/>
    <att name="edge_hor" type="string" value="0"/>
    <att name="mr_all" type="real" value="7.15"/>
    <att name="edge_bio" type="string" value="0"/>
    <att name="edge_lig" type="string" value="0"/>
    <att name="edge_tis" type="string" value="0"/>
    <graphics width="2" cy:targetArrow="0" cy:edgeLineType="SOLID" cy:targetArrowColor="#000000" cy:sourceArrow="0" fill="#999999" cy:sourceArrowColor="#000000"/>
  </edge>
  <edge target="816861" label="coexpression" source="821505" directed="false" id="e55">
    <att name="edge_all" type="string" value="2"/>
    <att name="edge_str" type="string" value="0"/>
    <att name="edge_hor" type="string" value="0"/>
    <att name="mr_all" type="real" value="5.79"/>
    <att name="edge_bio" type="string" value="0"/>
    <att name="edge_lig" type="string" value="0"/>
    <att name="edge_tis" type="string" value="0"/>
    <graphics width="2" cy:targetArrow="0" cy:edgeLineType="SOLID" cy:targetArrowColor="#000000" cy:sourceArrow="0" fill="#999999" cy:sourceArrowColor="#000000"/>
  </edge>
  <edge target="816861" label="coexpression" source="832595" directed="false" id="e56">
    <att name="mr_bio" type="real" value="1.41"/>
    <att name="edge_all" type="string" value="0"/>
    <att name="edge_str" type="string" value="0"/>
    <att name="edge_hor" type="string" value="0"/>
    <att name="edge_bio" type="string" value="3"/>
    <att name="edge_lig" type="string" value="0"/>
    <att name="edge_tis" type="string" value="0"/>
    <graphics width="0" cy:targetArrow="0" cy:edgeLineType="SOLID" cy:targetArrowColor="#000000" cy:sourceArrow="0" fill="#999999" cy:sourceArrowColor="#000000"/>
  </edge>
  <edge target="816861" label="coexpression" source="838793" directed="false" id="e57">
    <att name="edge_all" type="string" value="0"/>
    <att name="edge_str" type="string" value="3"/>
    <att name="edge_hor" type="string" value="0"/>
    <att name="edge_bio" type="string" value="0"/>
    <att name="mr_str" type="real" value="3.32"/>
    <att name="edge_lig" type="string" value="0"/>
    <att name="edge_tis" type="string" value="0"/>
    <graphics width="0" cy:targetArrow="0" cy:edgeLineType="SOLID" cy:targetArrowColor="#000000" cy:sourceArrow="0" fill="#999999" cy:sourceArrowColor="#000000"/>
  </edge>
  <edge target="816861" label="coexpression" source="841428" directed="false" id="e58">
    <att name="edge_all" type="string" value="2"/>
    <att name="edge_str" type="string" value="0"/>
    <att name="edge_hor" type="string" value="0"/>
    <att name="mr_all" type="real" value="12.88"/>
    <att name="edge_bio" type="string" value="0"/>
    <att name="edge_lig" type="string" value="0"/>
    <att name="edge_tis" type="string" value="0"/>
    <graphics width="2" cy:targetArrow="0" cy:edgeLineType="SOLID" cy:targetArrowColor="#000000" cy:sourceArrow="0" fill="#999999" cy:sourceArrowColor="#000000"/>
  </edge>
  <edge target="816861" label="coexpression" source="844099" directed="false" id="e59">
    <att name="mr_bio" type="real" value="12.12"/>
    <att name="edge_all" type="string" value="0"/>
    <att name="edge_str" type="string" value="0"/>
    <att name="edge_hor" type="string" value="0"/>
    <att name="edge_bio" type="string" value="2"/>
    <att name="edge_lig" type="string" value="0"/>
    <att name="edge_tis" type="string" value="0"/>
    <graphics width="0" cy:targetArrow="0" cy:edgeLineType="SOLID" cy:targetArrowColor="#000000" cy:sourceArrow="0" fill="#999999" cy:sourceArrowColor="#000000"/>
  </edge>
  <edge target="816873" label="coexpression" source="819823" directed="false" id="e60">
    <att name="edge_all" type="string" value="3"/>
    <att name="edge_str" type="string" value="0"/>
    <att name="edge_hor" type="string" value="0"/>
    <att name="mr_all" type="real" value="4.44"/>
    <att name="edge_bio" type="string" value="0"/>
    <att name="edge_lig" type="string" value="0"/>
    <att name="edge_tis" type="string" value="0"/>
    <graphics width="3" cy:targetArrow="0" cy:edgeLineType="SOLID" cy:targetArrowColor="#000000" cy:sourceArrow="0" fill="#999999" cy:sourceArrowColor="#000000"/>
  </edge>
  <edge target="816873" label="coexpression" source="824080" directed="false" id="e61">
    <att name="edge_all" type="string" value="3"/>
    <att name="edge_str" type="string" value="0"/>
    <att name="edge_hor" type="string" value="0"/>
    <att name="mr_all" type="real" value="2.27"/>
    <att name="edge_bio" type="string" value="0"/>
    <att name="edge_lig" type="string" value="0"/>
    <att name="edge_tis" type="string" value="0"/>
    <graphics width="3" cy:targetArrow="0" cy:edgeLineType="SOLID" cy:targetArrowColor="#000000" cy:sourceArrow="0" fill="#999999" cy:sourceArrowColor="#000000"/>
  </edge>
  <edge target="816873" label="coexpression" source="835994" directed="false" id="e62">
    <att name="edge_all" type="string" value="3"/>
    <att name="edge_str" type="string" value="3"/>
    <att name="edge_hor" type="string" value="0"/>
    <att name="mr_all" type="real" value="4.13"/>
    <att name="edge_bio" type="string" value="0"/>
    <att name="mr_str" type="real" value="3.87"/>
    <att name="edge_lig" type="string" value="0"/>
    <att name="edge_tis" type="string" value="0"/>
    <graphics width="3" cy:targetArrow="0" cy:edgeLineType="SOLID" cy:targetArrowColor="#000000" cy:sourceArrow="0" fill="#999999" cy:sourceArrowColor="#000000"/>
  </edge>
  <edge target="816873" label="coexpression" source="837026" directed="false" id="e63">
    <att name="edge_all" type="string" value="0"/>
    <att name="edge_str" type="string" value="0"/>
    <att name="edge_hor" type="string" value="0"/>
    <att name="edge_bio" type="string" value="0"/>
    <att name="mr_tis" type="real" value="3.16"/>
    <att name="edge_lig" type="string" value="0"/>
    <att name="edge_tis" type="string" value="3"/>
    <graphics width="0" cy:targetArrow="0" cy:edgeLineType="SOLID" cy:targetArrowColor="#000000" cy:sourceArrow="0" fill="#999999" cy:sourceArrowColor="#000000"/>
  </edge>
  <edge target="816873" label="coexpression" source="838893" directed="false" id="e64">
    <att name="edge_all" type="string" value="0"/>
    <att name="edge_str" type="string" value="3"/>
    <att name="edge_hor" type="string" value="0"/>
    <att name="edge_bio" type="string" value="0"/>
    <att name="mr_str" type="real" value="3.46"/>
    <att name="edge_lig" type="string" value="0"/>
    <att name="edge_tis" type="string" value="0"/>
    <graphics width="0" cy:targetArrow="0" cy:edgeLineType="SOLID" cy:targetArrowColor="#000000" cy:sourceArrow="0" fill="#999999" cy:sourceArrowColor="#000000"/>
  </edge>
  <edge target="816895" label="coexpression" source="818949" directed="false" id="e65">
    <att name="edge_all" type="string" value="2"/>
    <att name="edge_str" type="string" value="3"/>
    <att name="edge_hor" type="string" value="0"/>
    <att name="mr_all" type="real" value="5.01"/>
    <att name="edge_bio" type="string" value="0"/>
    <att name="mr_tis" type="real" value="16.97"/>
    <att name="mr_str" type="real" value="3.16"/>
    <att name="edge_lig" type="string" value="0"/>
    <att name="edge_tis" type="string" value="2"/>
    <graphics width="2" cy:targetArrow="0" cy:edgeLineType="SOLID" cy:targetArrowColor="#000000" cy:sourceArrow="0" fill="#999999" cy:sourceArrowColor="#000000"/>
  </edge>
  <edge target="816895" label="coexpression" source="818962" directed="false" id="e66">
    <att name="edge_all" type="string" value="2"/>
    <att name="edge_str" type="string" value="0"/>
    <att name="edge_hor" type="string" value="0"/>
    <att name="mr_all" type="real" value="5.38"/>
    <att name="edge_bio" type="string" value="0"/>
    <att name="mr_tis" type="real" value="25.85"/>
    <att name="edge_lig" type="string" value="0"/>
    <att name="edge_tis" type="string" value="1"/>
    <graphics width="2" cy:targetArrow="0" cy:edgeLineType="SOLID" cy:targetArrowColor="#000000" cy:sourceArrow="0" fill="#999999" cy:sourceArrowColor="#000000"/>
  </edge>
  <edge target="816895" label="coexpression" source="829870" directed="false" id="e67">
    <att name="edge_all" type="string" value="3"/>
    <att name="edge_str" type="string" value="3"/>
    <att name="edge_hor" type="string" value="0"/>
    <att name="mr_all" type="real" value="1.54"/>
    <att name="edge_bio" type="string" value="0"/>
    <att name="mr_tis" type="real" value="3.74"/>
    <att name="mr_str" type="real" value="2.24"/>
    <att name="edge_lig" type="string" value="0"/>
    <att name="edge_tis" type="string" value="3"/>
    <graphics width="3" cy:targetArrow="0" cy:edgeLineType="SOLID" cy:targetArrowColor="#000000" cy:sourceArrow="0" fill="#999999" cy:sourceArrowColor="#000000"/>
  </edge>
  <edge target="816895" label="coexpression" source="830877" directed="false" id="e68">
    <att name="edge_all" type="string" value="3"/>
    <att name="edge_str" type="string" value="3"/>
    <att name="edge_hor" type="string" value="3"/>
    <att name="mr_all" type="real" value="2.85"/>
    <att name="edge_bio" type="string" value="0"/>
    <att name="mr_hor" type="real" value="4.24"/>
    <att name="mr_tis" type="real" value="4.24"/>
    <att name="mr_str" type="real" value="2"/>
    <att name="edge_lig" type="string" value="0"/>
    <att name="edge_tis" type="string" value="3"/>
    <graphics width="3" cy:targetArrow="0" cy:edgeLineType="SOLID" cy:targetArrowColor="#000000" cy:sourceArrow="0" fill="#999999" cy:sourceArrowColor="#000000"/>
  </edge>
  <edge target="816895" label="coexpression" source="836173" directed="false" id="e69">
    <att name="edge_all" type="string" value="3"/>
    <att name="edge_str" type="string" value="0"/>
    <att name="edge_hor" type="string" value="0"/>
    <att name="mr_all" type="real" value="2.68"/>
    <att name="edge_bio" type="string" value="0"/>
    <att name="edge_lig" type="string" value="0"/>
    <att name="edge_tis" type="string" value="0"/>
    <graphics width="3" cy:targetArrow="0" cy:edgeLineType="SOLID" cy:targetArrowColor="#000000" cy:sourceArrow="0" fill="#999999" cy:sourceArrowColor="#000000"/>
  </edge>
  <edge target="816895" label="coexpression" source="837026" directed="false" id="e70">
    <att name="edge_all" type="string" value="2"/>
    <att name="edge_str" type="string" value="0"/>
    <att name="edge_hor" type="string" value="0"/>
    <att name="mr_all" type="real" value="9"/>
    <att name="edge_bio" type="string" value="0"/>
    <att name="edge_lig" type="string" value="0"/>
    <att name="edge_tis" type="string" value="0"/>
    <graphics width="2" cy:targetArrow="0" cy:edgeLineType="SOLID" cy:targetArrowColor="#000000" cy:sourceArrow="0" fill="#999999" cy:sourceArrowColor="#000000"/>
  </edge>
  <edge target="816895" label="coexpression" source="837594" directed="false" id="e71">
    <att name="edge_all" type="string" value="2"/>
    <att name="edge_str" type="string" value="0"/>
    <att name="edge_hor" type="string" value="0"/>
    <att name="mr_all" type="real" value="9.42"/>
    <att name="edge_bio" type="string" value="0"/>
    <att name="edge_lig" type="string" value="0"/>
    <att name="edge_tis" type="string" value="0"/>
    <graphics width="2" cy:targetArrow="0" cy:edgeLineType="SOLID" cy:targetArrowColor="#000000" cy:sourceArrow="0" fill="#999999" cy:sourceArrowColor="#000000"/>
  </edge>
  <edge target="816895" label="coexpression" source="838893" directed="false" id="e72">
    <att name="edge_all" type="string" value="2"/>
    <att name="edge_str" type="string" value="3"/>
    <att name="edge_hor" type="string" value="0"/>
    <att name="mr_all" type="real" value="5.57"/>
    <att name="edge_bio" type="string" value="0"/>
    <att name="mr_str" type="real" value="2.83"/>
    <att name="edge_lig" type="string" value="0"/>
    <att name="edge_tis" type="string" value="0"/>
    <graphics width="2" cy:targetArrow="0" cy:edgeLineType="SOLID" cy:targetArrowColor="#000000" cy:sourceArrow="0" fill="#999999" cy:sourceArrowColor="#000000"/>
  </edge>
  <edge target="816900" label="coexpression" source="824220" directed="false" id="e73">
    <att name="edge_all" type="string" value="2"/>
    <att name="edge_str" type="string" value="0"/>
    <att name="edge_hor" type="string" value="0"/>
    <att name="mr_all" type="real" value="14.94"/>
    <att name="edge_bio" type="string" value="0"/>
    <att name="edge_lig" type="string" value="0"/>
    <att name="edge_tis" type="string" value="0"/>
    <graphics width="2" cy:targetArrow="0" cy:edgeLineType="SOLID" cy:targetArrowColor="#000000" cy:sourceArrow="0" fill="#999999" cy:sourceArrowColor="#000000"/>
  </edge>
  <edge target="816900" label="coexpression" source="832595" directed="false" id="e74">
    <att name="edge_all" type="string" value="3"/>
    <att name="edge_str" type="string" value="2"/>
    <att name="edge_hor" type="string" value="0"/>
    <att name="mr_all" type="real" value="4.89"/>
    <att name="edge_bio" type="string" value="0"/>
    <att name="mr_str" type="real" value="14.49"/>
    <att name="edge_lig" type="string" value="0"/>
    <att name="edge_tis" type="string" value="0"/>
    <graphics width="3" cy:targetArrow="0" cy:edgeLineType="SOLID" cy:targetArrowColor="#000000" cy:sourceArrow="0" fill="#999999" cy:sourceArrowColor="#000000"/>
  </edge>
  <edge target="816900" label="coexpression" source="841428" directed="false" id="e75">
    <att name="edge_all" type="string" value="2"/>
    <att name="edge_str" type="string" value="2"/>
    <att name="edge_hor" type="string" value="0"/>
    <att name="mr_all" type="real" value="10.97"/>
    <att name="edge_bio" type="string" value="0"/>
    <att name="mr_str" type="real" value="11.22"/>
    <att name="edge_lig" type="string" value="0"/>
    <att name="edge_tis" type="string" value="0"/>
    <graphics width="2" cy:targetArrow="0" cy:edgeLineType="SOLID" cy:targetArrowColor="#000000" cy:sourceArrow="0" fill="#999999" cy:sourceArrowColor="#000000"/>
  </edge>
  <edge target="817197" label="coexpression" source="824582" directed="false" id="e76">
    <att name="edge_all" type="string" value="3"/>
    <att name="edge_str" type="string" value="0"/>
    <att name="edge_hor" type="string" value="2"/>
    <att name="mr_all" type="real" value="2.94"/>
    <att name="edge_bio" type="string" value="0"/>
    <att name="mr_hor" type="real" value="8.25"/>
    <att name="edge_lig" type="string" value="0"/>
    <att name="edge_tis" type="string" value="0"/>
    <graphics width="3" cy:targetArrow="0" cy:edgeLineType="SOLID" cy:targetArrowColor="#000000" cy:sourceArrow="0" fill="#999999" cy:sourceArrowColor="#000000"/>
  </edge>
  <edge target="817197" label="coexpression" source="835828" directed="false" id="e77">
    <att name="edge_all" type="string" value="3"/>
    <att name="edge_str" type="string" value="0"/>
    <att name="edge_hor" type="string" value="3"/>
    <att name="mr_all" type="real" value="3.18"/>
    <att name="edge_bio" type="string" value="0"/>
    <att name="mr_hor" type="real" value="2.24"/>
    <att name="edge_lig" type="string" value="0"/>
    <att name="edge_tis" type="string" value="0"/>
    <graphics width="3" cy:targetArrow="0" cy:edgeLineType="SOLID" cy:targetArrowColor="#000000" cy:sourceArrow="0" fill="#999999" cy:sourceArrowColor="#000000"/>
  </edge>
  <edge target="817197" label="coexpression" source="839180" directed="false" id="e78">
    <att name="edge_all" type="string" value="3"/>
    <att name="edge_str" type="string" value="2"/>
    <att name="edge_hor" type="string" value="0"/>
    <att name="mr_all" type="real" value="3.09"/>
    <att name="edge_bio" type="string" value="0"/>
    <att name="mr_str" type="real" value="5.83"/>
    <att name="edge_lig" type="string" value="0"/>
    <att name="edge_tis" type="string" value="0"/>
    <graphics width="3" cy:targetArrow="0" cy:edgeLineType="SOLID" cy:targetArrowColor="#000000" cy:sourceArrow="0" fill="#999999" cy:sourceArrowColor="#000000"/>
  </edge>
  <edge target="817280" label="coexpression" source="817416" directed="false" id="e79">
    <att name="edge_all" type="string" value="0"/>
    <att name="edge_str" type="string" value="3"/>
    <att name="edge_hor" type="string" value="0"/>
    <att name="edge_bio" type="string" value="0"/>
    <att name="mr_str" type="real" value="4.9"/>
    <att name="edge_lig" type="string" value="0"/>
    <att name="edge_tis" type="string" value="0"/>
    <graphics width="0" cy:targetArrow="0" cy:edgeLineType="SOLID" cy:targetArrowColor="#000000" cy:sourceArrow="0" fill="#999999" cy:sourceArrowColor="#000000"/>
  </edge>
  <edge target="817280" label="coexpression" source="817571" directed="false" id="e80">
    <att name="edge_all" type="string" value="0"/>
    <att name="edge_str" type="string" value="0"/>
    <att name="edge_hor" type="string" value="0"/>
    <att name="edge_bio" type="string" value="0"/>
    <att name="edge_lig" type="string" value="2"/>
    <att name="edge_tis" type="string" value="0"/>
    <att name="mr_lig" type="real" value="6.71"/>
    <graphics width="0" cy:targetArrow="0" cy:edgeLineType="SOLID" cy:targetArrowColor="#000000" cy:sourceArrow="0" fill="#999999" cy:sourceArrowColor="#000000"/>
  </edge>
  <edge target="817280" label="coexpression" source="817791" directed="false" id="e81">
    <att name="edge_all" type="string" value="0"/>
    <att name="edge_str" type="string" value="3"/>
    <att name="edge_hor" type="string" value="0"/>
    <att name="edge_bio" type="string" value="0"/>
    <att name="mr_str" type="real" value="3.46"/>
    <att name="edge_lig" type="string" value="0"/>
    <att name="edge_tis" type="string" value="0"/>
    <graphics width="0" cy:targetArrow="0" cy:edgeLineType="SOLID" cy:targetArrowColor="#000000" cy:sourceArrow="0" fill="#999999" cy:sourceArrowColor="#000000"/>
  </edge>
  <edge target="817280" label="coexpression" source="818183" directed="false" id="e82">
    <att name="edge_all" type="string" value="3"/>
    <att name="edge_str" type="string" value="3"/>
    <att name="edge_hor" type="string" value="0"/>
    <att name="mr_all" type="real" value="2.76"/>
    <att name="edge_bio" type="string" value="0"/>
    <att name="mr_str" type="real" value="1.41"/>
    <att name="edge_lig" type="string" value="0"/>
    <att name="edge_tis" type="string" value="0"/>
    <graphics width="3" cy:targetArrow="0" cy:edgeLineType="SOLID" cy:targetArrowColor="#000000" cy:sourceArrow="0" fill="#999999" cy:sourceArrowColor="#000000"/>
  </edge>
  <edge target="817280" label="coexpression" source="818528" directed="false" id="e83">
    <att name="edge_all" type="string" value="0"/>
    <att name="edge_str" type="string" value="0"/>
    <att name="edge_hor" type="string" value="3"/>
    <att name="edge_bio" type="string" value="0"/>
    <att name="mr_hor" type="real" value="3.16"/>
    <att name="edge_lig" type="string" value="0"/>
    <att name="edge_tis" type="string" value="0"/>
    <graphics width="0" cy:targetArrow="0" cy:edgeLineType="SOLID" cy:targetArrowColor="#000000" cy:sourceArrow="0" fill="#999999" cy:sourceArrowColor="#000000"/>
  </edge>
  <edge target="817280" label="coexpression" source="820328" directed="false" id="e84">
    <att name="edge_all" type="string" value="0"/>
    <att name="edge_str" type="string" value="3"/>
    <att name="edge_hor" type="string" value="0"/>
    <att name="edge_bio" type="string" value="0"/>
    <att name="mr_str" type="real" value="2.83"/>
    <att name="edge_lig" type="string" value="0"/>
    <att name="edge_tis" type="string" value="0"/>
    <graphics width="0" cy:targetArrow="0" cy:edgeLineType="SOLID" cy:targetArrowColor="#000000" cy:sourceArrow="0" fill="#999999" cy:sourceArrowColor="#000000"/>
  </edge>
  <edge target="817280" label="coexpression" source="827380" directed="false" id="e85">
    <att name="edge_all" type="string" value="0"/>
    <att name="edge_str" type="string" value="2"/>
    <att name="edge_hor" type="string" value="0"/>
    <att name="edge_bio" type="string" value="0"/>
    <att name="mr_str" type="real" value="5.83"/>
    <att name="edge_lig" type="string" value="0"/>
    <att name="edge_tis" type="string" value="0"/>
    <graphics width="0" cy:targetArrow="0" cy:edgeLineType="SOLID" cy:targetArrowColor="#000000" cy:sourceArrow="0" fill="#999999" cy:sourceArrowColor="#000000"/>
  </edge>
  <edge target="817280" label="coexpression" source="839955" directed="false" id="e86">
    <att name="edge_all" type="string" value="3"/>
    <att name="edge_str" type="string" value="0"/>
    <att name="edge_hor" type="string" value="2"/>
    <att name="mr_all" type="real" value="2.39"/>
    <att name="edge_bio" type="string" value="0"/>
    <att name="mr_hor" type="real" value="5.1"/>
    <att name="edge_lig" type="string" value="0"/>
    <att name="edge_tis" type="string" value="0"/>
    <graphics width="3" cy:targetArrow="0" cy:edgeLineType="SOLID" cy:targetArrowColor="#000000" cy:sourceArrow="0" fill="#999999" cy:sourceArrowColor="#000000"/>
  </edge>
  <edge target="817416" label="coexpression" source="817791" directed="false" id="e87">
    <att name="edge_all" type="string" value="0"/>
    <att name="edge_str" type="string" value="2"/>
    <att name="edge_hor" type="string" value="0"/>
    <att name="edge_bio" type="string" value="0"/>
    <att name="mr_tis" type="real" value="4.24"/>
    <att name="mr_str" type="real" value="5.66"/>
    <att name="edge_lig" type="string" value="0"/>
    <att name="edge_tis" type="string" value="3"/>
    <graphics width="0" cy:targetArrow="0" cy:edgeLineType="SOLID" cy:targetArrowColor="#000000" cy:sourceArrow="0" fill="#999999" cy:sourceArrowColor="#000000"/>
  </edge>
  <edge target="817416" label="coexpression" source="818183" directed="false" id="e88">
    <att name="edge_all" type="string" value="3"/>
    <att name="edge_str" type="string" value="0"/>
    <att name="edge_hor" type="string" value="3"/>
    <att name="mr_all" type="real" value="2.5"/>
    <att name="edge_bio" type="string" value="0"/>
    <att name="mr_hor" type="real" value="2.45"/>
    <att name="edge_lig" type="string" value="3"/>
    <att name="edge_tis" type="string" value="0"/>
    <att name="mr_lig" type="real" value="1.73"/>
    <graphics width="3" cy:targetArrow="0" cy:edgeLineType="SOLID" cy:targetArrowColor="#000000" cy:sourceArrow="0" fill="#999999" cy:sourceArrowColor="#000000"/>
  </edge>
  <edge target="817416" label="coexpression" source="818528" directed="false" id="e89">
    <att name="edge_all" type="string" value="0"/>
    <att name="edge_str" type="string" value="0"/>
    <att name="edge_hor" type="string" value="3"/>
    <att name="edge_bio" type="string" value="0"/>
    <att name="mr_hor" type="real" value="3.16"/>
    <att name="edge_lig" type="string" value="0"/>
    <att name="edge_tis" type="string" value="0"/>
    <graphics width="0" cy:targetArrow="0" cy:edgeLineType="SOLID" cy:targetArrowColor="#000000" cy:sourceArrow="0" fill="#999999" cy:sourceArrowColor="#000000"/>
  </edge>
  <edge target="817416" label="coexpression" source="820328" directed="false" id="e90">
    <att name="edge_all" type="string" value="0"/>
    <att name="edge_str" type="string" value="3"/>
    <att name="edge_hor" type="string" value="0"/>
    <att name="edge_bio" type="string" value="0"/>
    <att name="mr_str" type="real" value="3.61"/>
    <att name="edge_lig" type="string" value="0"/>
    <att name="edge_tis" type="string" value="0"/>
    <graphics width="0" cy:targetArrow="0" cy:edgeLineType="SOLID" cy:targetArrowColor="#000000" cy:sourceArrow="0" fill="#999999" cy:sourceArrowColor="#000000"/>
  </edge>
  <edge target="817416" label="coexpression" source="826991" directed="false" id="e91">
    <att name="edge_all" type="string" value="3"/>
    <att name="edge_str" type="string" value="0"/>
    <att name="edge_hor" type="string" value="3"/>
    <att name="mr_all" type="real" value="2.86"/>
    <att name="edge_bio" type="string" value="0"/>
    <att name="mr_hor" type="real" value="1"/>
    <att name="edge_lig" type="string" value="3"/>
    <att name="edge_tis" type="string" value="0"/>
    <att name="mr_lig" type="real" value="2.83"/>
    <graphics width="3" cy:targetArrow="0" cy:edgeLineType="SOLID" cy:targetArrowColor="#000000" cy:sourceArrow="0" fill="#999999" cy:sourceArrowColor="#000000"/>
  </edge>
  <edge target="817416" label="coexpression" source="836771" directed="false" id="e92">
    <att name="edge_all" type="string" value="3"/>
    <att name="edge_str" type="string" value="2"/>
    <att name="edge_hor" type="string" value="0"/>
    <att name="mr_all" type="real" value="3.58"/>
    <att name="edge_bio" type="string" value="0"/>
    <att name="mr_str" type="real" value="6.48"/>
    <att name="edge_lig" type="string" value="0"/>
    <att name="edge_tis" type="string" value="0"/>
    <graphics width="3" cy:targetArrow="0" cy:edgeLineType="SOLID" cy:targetArrowColor="#000000" cy:sourceArrow="0" fill="#999999" cy:sourceArrowColor="#000000"/>
  </edge>
  <edge target="817571" label="coexpression" source="817791" directed="false" id="e93">
    <att name="edge_all" type="string" value="2"/>
    <att name="edge_str" type="string" value="0"/>
    <att name="edge_hor" type="string" value="0"/>
    <att name="mr_all" type="real" value="5.68"/>
    <att name="edge_bio" type="string" value="0"/>
    <att name="edge_lig" type="string" value="0"/>
    <att name="edge_tis" type="string" value="0"/>
    <graphics width="2" cy:targetArrow="0" cy:edgeLineType="SOLID" cy:targetArrowColor="#000000" cy:sourceArrow="0" fill="#999999" cy:sourceArrowColor="#000000"/>
  </edge>
  <edge target="817571" label="coexpression" source="818183" directed="false" id="e94">
    <att name="edge_all" type="string" value="3"/>
    <att name="edge_str" type="string" value="0"/>
    <att name="edge_hor" type="string" value="0"/>
    <att name="mr_all" type="real" value="4.82"/>
    <att name="edge_bio" type="string" value="0"/>
    <att name="edge_lig" type="string" value="0"/>
    <att name="edge_tis" type="string" value="0"/>
    <graphics width="3" cy:targetArrow="0" cy:edgeLineType="SOLID" cy:targetArrowColor="#000000" cy:sourceArrow="0" fill="#999999" cy:sourceArrowColor="#000000"/>
  </edge>
  <edge target="817571" label="coexpression" source="820328" directed="false" id="e95">
    <att name="edge_all" type="string" value="0"/>
    <att name="edge_str" type="string" value="0"/>
    <att name="edge_hor" type="string" value="0"/>
    <att name="edge_bio" type="string" value="0"/>
    <att name="edge_lig" type="string" value="3"/>
    <att name="edge_tis" type="string" value="0"/>
    <att name="mr_lig" type="real" value="1"/>
    <graphics width="0" cy:targetArrow="0" cy:edgeLineType="SOLID" cy:targetArrowColor="#000000" cy:sourceArrow="0" fill="#999999" cy:sourceArrowColor="#000000"/>
  </edge>
  <edge target="817571" label="coexpression" source="826991" directed="false" id="e96">
    <att name="edge_all" type="string" value="3"/>
    <att name="edge_str" type="string" value="0"/>
    <att name="edge_hor" type="string" value="0"/>
    <att name="mr_all" type="real" value="3.62"/>
    <att name="edge_bio" type="string" value="0"/>
    <att name="edge_lig" type="string" value="0"/>
    <att name="edge_tis" type="string" value="0"/>
    <graphics width="3" cy:targetArrow="0" cy:edgeLineType="SOLID" cy:targetArrowColor="#000000" cy:sourceArrow="0" fill="#999999" cy:sourceArrowColor="#000000"/>
  </edge>
  <edge target="817762" label="coexpression" source="822119" directed="false" id="e97">
    <att name="edge_all" type="string" value="3"/>
    <att name="edge_str" type="string" value="3"/>
    <att name="edge_hor" type="string" value="3"/>
    <att name="mr_all" type="real" value="1.61"/>
    <att name="edge_bio" type="string" value="0"/>
    <att name="mr_hor" type="real" value="4.24"/>
    <att name="mr_tis" type="real" value="4.24"/>
    <att name="mr_str" type="real" value="1.41"/>
    <att name="edge_lig" type="string" value="0"/>
    <att name="edge_tis" type="string" value="3"/>
    <graphics width="3" cy:targetArrow="0" cy:edgeLineType="SOLID" cy:targetArrowColor="#000000" cy:sourceArrow="0" fill="#999999" cy:sourceArrowColor="#000000"/>
  </edge>
  <edge target="817762" label="coexpression" source="828877" directed="false" id="e98">
    <att name="edge_all" type="string" value="0"/>
    <att name="edge_str" type="string" value="0"/>
    <att name="edge_hor" type="string" value="2"/>
    <att name="edge_bio" type="string" value="0"/>
    <att name="mr_hor" type="real" value="15.97"/>
    <att name="edge_lig" type="string" value="0"/>
    <att name="edge_tis" type="string" value="0"/>
    <graphics width="0" cy:targetArrow="0" cy:edgeLineType="SOLID" cy:targetArrowColor="#000000" cy:sourceArrow="0" fill="#999999" cy:sourceArrowColor="#000000"/>
  </edge>
  <edge target="817762" label="coexpression" source="831325" directed="false" id="e99">
    <att name="edge_all" type="string" value="2"/>
    <att name="edge_str" type="string" value="0"/>
    <att name="edge_hor" type="string" value="0"/>
    <att name="mr_all" type="real" value="5.35"/>
    <att name="edge_bio" type="string" value="0"/>
    <att name="edge_lig" type="string" value="0"/>
    <att name="edge_tis" type="string" value="0"/>
    <graphics width="2" cy:targetArrow="0" cy:edgeLineType="SOLID" cy:targetArrowColor="#000000" cy:sourceArrow="0" fill="#999999" cy:sourceArrowColor="#000000"/>
  </edge>
  <edge target="817791" label="coexpression" source="818183" directed="false" id="e100">
    <att name="edge_all" type="string" value="3"/>
    <att name="edge_str" type="string" value="3"/>
    <att name="edge_hor" type="string" value="0"/>
    <att name="mr_all" type="real" value="2.81"/>
    <att name="edge_bio" type="string" value="0"/>
    <att name="mr_str" type="real" value="2.45"/>
    <att name="edge_lig" type="string" value="0"/>
    <att name="edge_tis" type="string" value="0"/>
    <graphics width="3" cy:targetArrow="0" cy:edgeLineType="SOLID" cy:targetArrowColor="#000000" cy:sourceArrow="0" fill="#999999" cy:sourceArrowColor="#000000"/>
  </edge>
  <edge target="817791" label="coexpression" source="818528" directed="false" id="e101">
    <att name="edge_all" type="string" value="0"/>
    <att name="edge_str" type="string" value="3"/>
    <att name="edge_hor" type="string" value="0"/>
    <att name="edge_bio" type="string" value="0"/>
    <att name="mr_str" type="real" value="3.46"/>
    <att name="edge_lig" type="string" value="3"/>
    <att name="edge_tis" type="string" value="0"/>
    <att name="mr_lig" type="real" value="2.83"/>
    <graphics width="0" cy:targetArrow="0" cy:edgeLineType="SOLID" cy:targetArrowColor="#000000" cy:sourceArrow="0" fill="#999999" cy:sourceArrowColor="#000000"/>
  </edge>
  <edge target="817791" label="coexpression" source="820328" directed="false" id="e102">
    <att name="edge_all" type="string" value="3"/>
    <att name="edge_str" type="string" value="0"/>
    <att name="edge_hor" type="string" value="0"/>
    <att name="mr_all" type="real" value="4.82"/>
    <att name="edge_bio" type="string" value="0"/>
    <att name="edge_lig" type="string" value="0"/>
    <att name="edge_tis" type="string" value="0"/>
    <graphics width="3" cy:targetArrow="0" cy:edgeLineType="SOLID" cy:targetArrowColor="#000000" cy:sourceArrow="0" fill="#999999" cy:sourceArrowColor="#000000"/>
  </edge>
  <edge target="817791" label="coexpression" source="826991" directed="false" id="e103">
    <att name="edge_all" type="string" value="3"/>
    <att name="edge_str" type="string" value="0"/>
    <att name="edge_hor" type="string" value="0"/>
    <att name="mr_all" type="real" value="3.43"/>
    <att name="edge_bio" type="string" value="0"/>
    <att name="edge_lig" type="string" value="0"/>
    <att name="edge_tis" type="string" value="0"/>
    <graphics width="3" cy:targetArrow="0" cy:edgeLineType="SOLID" cy:targetArrowColor="#000000" cy:sourceArrow="0" fill="#999999" cy:sourceArrowColor="#000000"/>
  </edge>
  <edge target="817791" label="coexpression" source="834223" directed="false" id="e104">
    <att name="edge_all" type="string" value="0"/>
    <att name="edge_str" type="string" value="0"/>
    <att name="edge_hor" type="string" value="3"/>
    <att name="edge_bio" type="string" value="0"/>
    <att name="mr_hor" type="real" value="4"/>
    <att name="edge_lig" type="string" value="0"/>
    <att name="edge_tis" type="string" value="0"/>
    <graphics width="0" cy:targetArrow="0" cy:edgeLineType="SOLID" cy:targetArrowColor="#000000" cy:sourceArrow="0" fill="#999999" cy:sourceArrowColor="#000000"/>
  </edge>
  <edge target="817791" label="coexpression" source="836771" directed="false" id="e105">
    <att name="edge_all" type="string" value="0"/>
    <att name="edge_str" type="string" value="0"/>
    <att name="edge_hor" type="string" value="0"/>
    <att name="edge_bio" type="string" value="0"/>
    <att name="mr_tis" type="real" value="7.21"/>
    <att name="edge_lig" type="string" value="0"/>
    <att name="edge_tis" type="string" value="2"/>
    <graphics width="0" cy:targetArrow="0" cy:edgeLineType="SOLID" cy:targetArrowColor="#000000" cy:sourceArrow="0" fill="#999999" cy:sourceArrowColor="#000000"/>
  </edge>
  <edge target="817950" label="coexpression" source="825037" directed="false" id="e106">
    <att name="mr_bio" type="real" value="3.16"/>
    <att name="edge_all" type="string" value="0"/>
    <att name="edge_str" type="string" value="0"/>
    <att name="edge_hor" type="string" value="0"/>
    <att name="edge_bio" type="string" value="3"/>
    <att name="edge_lig" type="string" value="0"/>
    <att name="edge_tis" type="string" value="0"/>
    <graphics width="0" cy:targetArrow="0" cy:edgeLineType="SOLID" cy:targetArrowColor="#000000" cy:sourceArrow="0" fill="#999999" cy:sourceArrowColor="#000000"/>
  </edge>
  <edge target="817950" label="coexpression" source="830953" directed="false" id="e107">
    <att name="edge_all" type="string" value="0"/>
    <att name="edge_str" type="string" value="0"/>
    <att name="edge_hor" type="string" value="3"/>
    <att name="edge_bio" type="string" value="0"/>
    <att name="mr_hor" type="real" value="3.74"/>
    <att name="edge_lig" type="string" value="0"/>
    <att name="edge_tis" type="string" value="0"/>
    <graphics width="0" cy:targetArrow="0" cy:edgeLineType="SOLID" cy:targetArrowColor="#000000" cy:sourceArrow="0" fill="#999999" cy:sourceArrowColor="#000000"/>
  </edge>
  <edge target="817950" label="coexpression" source="839729" directed="false" id="e108">
    <att name="mr_bio" type="real" value="1.73"/>
    <att name="edge_all" type="string" value="3"/>
    <att name="edge_str" type="string" value="3"/>
    <att name="edge_hor" type="string" value="3"/>
    <att name="mr_all" type="real" value="1"/>
    <att name="edge_bio" type="string" value="3"/>
    <att name="mr_hor" type="real" value="2"/>
    <att name="mr_tis" type="real" value="2.45"/>
    <att name="mr_str" type="real" value="1.41"/>
    <att name="edge_lig" type="string" value="0"/>
    <att name="edge_tis" type="string" value="3"/>
    <graphics width="3" cy:targetArrow="0" cy:edgeLineType="SOLID" cy:targetArrowColor="#000000" cy:sourceArrow="0" fill="#999999" cy:sourceArrowColor="#000000"/>
  </edge>
  <edge target="818139" label="coexpression" source="824976" directed="false" id="e109">
    <att name="edge_all" type="string" value="2"/>
    <att name="edge_str" type="string" value="0"/>
    <att name="edge_hor" type="string" value="0"/>
    <att name="mr_all" type="real" value="9.59"/>
    <att name="edge_bio" type="string" value="0"/>
    <att name="edge_lig" type="string" value="0"/>
    <att name="edge_tis" type="string" value="0"/>
    <graphics width="2" cy:targetArrow="0" cy:edgeLineType="SOLID" cy:targetArrowColor="#000000" cy:sourceArrow="0" fill="#999999" cy:sourceArrowColor="#000000"/>
  </edge>
  <edge target="818139" label="coexpression" source="831031" directed="false" id="e110">
    <att name="mr_bio" type="real" value="5.1"/>
    <att name="edge_all" type="string" value="2"/>
    <att name="edge_str" type="string" value="0"/>
    <att name="edge_hor" type="string" value="0"/>
    <att name="mr_all" type="real" value="5.96"/>
    <att name="edge_bio" type="string" value="2"/>
    <att name="edge_lig" type="string" value="0"/>
    <att name="edge_tis" type="string" value="0"/>
    <graphics width="2" cy:targetArrow="0" cy:edgeLineType="SOLID" cy:targetArrowColor="#000000" cy:sourceArrow="0" fill="#999999" cy:sourceArrowColor="#000000"/>
  </edge>
  <edge target="818139" label="coexpression" source="831868" directed="false" id="e111">
    <att name="edge_all" type="string" value="2"/>
    <att name="edge_str" type="string" value="0"/>
    <att name="edge_hor" type="string" value="0"/>
    <att name="mr_all" type="real" value="7.85"/>
    <att name="edge_bio" type="string" value="0"/>
    <att name="edge_lig" type="string" value="0"/>
    <att name="edge_tis" type="string" value="0"/>
    <graphics width="2" cy:targetArrow="0" cy:edgeLineType="SOLID" cy:targetArrowColor="#000000" cy:sourceArrow="0" fill="#999999" cy:sourceArrowColor="#000000"/>
  </edge>
  <edge target="818146" label="coexpression" source="833050" directed="false" id="e112">
    <att name="edge_all" type="string" value="2"/>
    <att name="edge_str" type="string" value="0"/>
    <att name="edge_hor" type="string" value="0"/>
    <att name="mr_all" type="real" value="11.95"/>
    <att name="edge_bio" type="string" value="0"/>
    <att name="edge_lig" type="string" value="0"/>
    <att name="edge_tis" type="string" value="0"/>
    <graphics width="2" cy:targetArrow="0" cy:edgeLineType="SOLID" cy:targetArrowColor="#000000" cy:sourceArrow="0" fill="#999999" cy:sourceArrowColor="#000000"/>
  </edge>
  <edge target="818146" label="coexpression" source="837819" directed="false" id="e113">
    <att name="edge_all" type="string" value="2"/>
    <att name="edge_str" type="string" value="0"/>
    <att name="edge_hor" type="string" value="0"/>
    <att name="mr_all" type="real" value="9.96"/>
    <att name="edge_bio" type="string" value="0"/>
    <att name="edge_lig" type="string" value="0"/>
    <att name="edge_tis" type="string" value="0"/>
    <graphics width="2" cy:targetArrow="0" cy:edgeLineType="SOLID" cy:targetArrowColor="#000000" cy:sourceArrow="0" fill="#999999" cy:sourceArrowColor="#000000"/>
  </edge>
  <edge target="818166" label="coexpression" source="824188" directed="false" id="e114">
    <att name="edge_all" type="string" value="0"/>
    <att name="edge_str" type="string" value="0"/>
    <att name="edge_hor" type="string" value="3"/>
    <att name="edge_bio" type="string" value="0"/>
    <att name="mr_hor" type="real" value="4.12"/>
    <att name="edge_lig" type="string" value="0"/>
    <att name="edge_tis" type="string" value="0"/>
    <graphics width="0" cy:targetArrow="0" cy:edgeLineType="SOLID" cy:targetArrowColor="#000000" cy:sourceArrow="0" fill="#999999" cy:sourceArrowColor="#000000"/>
  </edge>
  <edge target="818166" label="coexpression" source="824410" directed="false" id="e115">
    <att name="edge_all" type="string" value="3"/>
    <att name="edge_str" type="string" value="3"/>
    <att name="edge_hor" type="string" value="0"/>
    <att name="mr_all" type="real" value="1.04"/>
    <att name="edge_bio" type="string" value="0"/>
    <att name="mr_tis" type="real" value="1"/>
    <att name="mr_str" type="real" value="4.69"/>
    <att name="edge_lig" type="string" value="0"/>
    <att name="edge_tis" type="string" value="3"/>
    <graphics width="3" cy:targetArrow="0" cy:edgeLineType="SOLID" cy:targetArrowColor="#000000" cy:sourceArrow="0" fill="#999999" cy:sourceArrowColor="#000000"/>
  </edge>
  <edge target="818166" label="coexpression" source="831601" directed="false" id="e116">
    <att name="edge_all" type="string" value="0"/>
    <att name="edge_str" type="string" value="2"/>
    <att name="edge_hor" type="string" value="0"/>
    <att name="edge_bio" type="string" value="0"/>
    <att name="mr_str" type="real" value="6"/>
    <att name="edge_lig" type="string" value="0"/>
    <att name="edge_tis" type="string" value="0"/>
    <graphics width="0" cy:targetArrow="0" cy:edgeLineType="SOLID" cy:targetArrowColor="#000000" cy:sourceArrow="0" fill="#999999" cy:sourceArrowColor="#000000"/>
  </edge>
  <edge target="818181" label="coexpression" source="819562" directed="false" id="e117">
    <att name="edge_all" type="string" value="1"/>
    <att name="edge_str" type="string" value="0"/>
    <att name="edge_hor" type="string" value="0"/>
    <att name="mr_all" type="real" value="30.21"/>
    <att name="edge_bio" type="string" value="0"/>
    <att name="edge_lig" type="string" value="0"/>
    <att name="edge_tis" type="string" value="0"/>
    <graphics width="1" cy:targetArrow="0" cy:edgeLineType="SOLID" cy:targetArrowColor="#000000" cy:sourceArrow="0" fill="#999999" cy:sourceArrowColor="#000000"/>
  </edge>
  <edge target="818181" label="coexpression" source="820331" directed="false" id="e118">
    <att name="edge_all" type="string" value="2"/>
    <att name="edge_str" type="string" value="0"/>
    <att name="edge_hor" type="string" value="0"/>
    <att name="mr_all" type="real" value="8.69"/>
    <att name="edge_bio" type="string" value="0"/>
    <att name="edge_lig" type="string" value="0"/>
    <att name="edge_tis" type="string" value="0"/>
    <graphics width="2" cy:targetArrow="0" cy:edgeLineType="SOLID" cy:targetArrowColor="#000000" cy:sourceArrow="0" fill="#999999" cy:sourceArrowColor="#000000"/>
  </edge>
  <edge target="818181" label="coexpression" source="831174" directed="false" id="e119">
    <att name="edge_all" type="string" value="2"/>
    <att name="edge_str" type="string" value="0"/>
    <att name="edge_hor" type="string" value="0"/>
    <att name="mr_all" type="real" value="10.6"/>
    <att name="edge_bio" type="string" value="0"/>
    <att name="mr_tis" type="real" value="12.53"/>
    <att name="edge_lig" type="string" value="0"/>
    <att name="edge_tis" type="string" value="2"/>
    <graphics width="2" cy:targetArrow="0" cy:edgeLineType="SOLID" cy:targetArrowColor="#000000" cy:sourceArrow="0" fill="#999999" cy:sourceArrowColor="#000000"/>
  </edge>
  <edge target="818183" label="coexpression" source="818528" directed="false" id="e120">
    <att name="edge_all" type="string" value="3"/>
    <att name="edge_str" type="string" value="3"/>
    <att name="edge_hor" type="string" value="3"/>
    <att name="mr_all" type="real" value="2"/>
    <att name="edge_bio" type="string" value="0"/>
    <att name="mr_hor" type="real" value="2.65"/>
    <att name="mr_tis" type="real" value="3.87"/>
    <att name="mr_str" type="real" value="3.16"/>
    <att name="edge_lig" type="string" value="0"/>
    <att name="edge_tis" type="string" value="3"/>
    <graphics width="3" cy:targetArrow="0" cy:edgeLineType="SOLID" cy:targetArrowColor="#000000" cy:sourceArrow="0" fill="#999999" cy:sourceArrowColor="#000000"/>
  </edge>
  <edge target="818183" label="coexpression" source="819761" directed="false" id="e121">
    <att name="edge_all" type="string" value="3"/>
    <att name="edge_str" type="string" value="0"/>
    <att name="edge_hor" type="string" value="0"/>
    <att name="mr_all" type="real" value="4.8"/>
    <att name="edge_bio" type="string" value="0"/>
    <att name="edge_lig" type="string" value="0"/>
    <att name="edge_tis" type="string" value="0"/>
    <graphics width="3" cy:targetArrow="0" cy:edgeLineType="SOLID" cy:targetArrowColor="#000000" cy:sourceArrow="0" fill="#999999" cy:sourceArrowColor="#000000"/>
  </edge>
  <edge target="818183" label="coexpression" source="820328" directed="false" id="e122">
    <att name="edge_all" type="string" value="3"/>
    <att name="edge_str" type="string" value="3"/>
    <att name="edge_hor" type="string" value="3"/>
    <att name="mr_all" type="real" value="1.45"/>
    <att name="edge_bio" type="string" value="0"/>
    <att name="mr_hor" type="real" value="1"/>
    <att name="mr_tis" type="real" value="3.46"/>
    <att name="mr_str" type="real" value="1.73"/>
    <att name="edge_lig" type="string" value="0"/>
    <att name="edge_tis" type="string" value="3"/>
    <graphics width="3" cy:targetArrow="0" cy:edgeLineType="SOLID" cy:targetArrowColor="#000000" cy:sourceArrow="0" fill="#999999" cy:sourceArrowColor="#000000"/>
  </edge>
  <edge target="818183" label="coexpression" source="826991" directed="false" id="e123">
    <att name="edge_all" type="string" value="3"/>
    <att name="edge_str" type="string" value="3"/>
    <att name="edge_hor" type="string" value="0"/>
    <att name="mr_all" type="real" value="1"/>
    <att name="edge_bio" type="string" value="0"/>
    <att name="mr_tis" type="real" value="1"/>
    <att name="mr_str" type="real" value="2.83"/>
    <att name="edge_lig" type="string" value="3"/>
    <att name="edge_tis" type="string" value="3"/>
    <att name="mr_lig" type="real" value="1.41"/>
    <graphics width="3" cy:targetArrow="0" cy:edgeLineType="SOLID" cy:targetArrowColor="#000000" cy:sourceArrow="0" fill="#999999" cy:sourceArrowColor="#000000"/>
  </edge>
  <edge target="818183" label="coexpression" source="827380" directed="false" id="e124">
    <att name="edge_all" type="string" value="2"/>
    <att name="edge_str" type="string" value="0"/>
    <att name="edge_hor" type="string" value="0"/>
    <att name="mr_all" type="real" value="5.33"/>
    <att name="edge_bio" type="string" value="0"/>
    <att name="mr_tis" type="real" value="3.74"/>
    <att name="edge_lig" type="string" value="0"/>
    <att name="edge_tis" type="string" value="3"/>
    <graphics width="2" cy:targetArrow="0" cy:edgeLineType="SOLID" cy:targetArrowColor="#000000" cy:sourceArrow="0" fill="#999999" cy:sourceArrowColor="#000000"/>
  </edge>
  <edge target="818183" label="coexpression" source="834223" directed="false" id="e125">
    <att name="edge_all" type="string" value="3"/>
    <att name="edge_str" type="string" value="3"/>
    <att name="edge_hor" type="string" value="3"/>
    <att name="mr_all" type="real" value="3.71"/>
    <att name="edge_bio" type="string" value="0"/>
    <att name="mr_hor" type="real" value="2.45"/>
    <att name="mr_str" type="real" value="1"/>
    <att name="edge_lig" type="string" value="0"/>
    <att name="edge_tis" type="string" value="0"/>
    <graphics width="3" cy:targetArrow="0" cy:edgeLineType="SOLID" cy:targetArrowColor="#000000" cy:sourceArrow="0" fill="#999999" cy:sourceArrowColor="#000000"/>
  </edge>
  <edge target="818183" label="coexpression" source="836771" directed="false" id="e126">
    <att name="edge_all" type="string" value="3"/>
    <att name="edge_str" type="string" value="0"/>
    <att name="edge_hor" type="string" value="0"/>
    <att name="mr_all" type="real" value="4.26"/>
    <att name="edge_bio" type="string" value="0"/>
    <att name="edge_lig" type="string" value="0"/>
    <att name="edge_tis" type="string" value="0"/>
    <graphics width="3" cy:targetArrow="0" cy:edgeLineType="SOLID" cy:targetArrowColor="#000000" cy:sourceArrow="0" fill="#999999" cy:sourceArrowColor="#000000"/>
  </edge>
  <edge target="818183" label="coexpression" source="837028" directed="false" id="e127">
    <att name="edge_all" type="string" value="2"/>
    <att name="edge_str" type="string" value="0"/>
    <att name="edge_hor" type="string" value="0"/>
    <att name="mr_all" type="real" value="5.81"/>
    <att name="edge_bio" type="string" value="0"/>
    <att name="edge_lig" type="string" value="0"/>
    <att name="edge_tis" type="string" value="0"/>
    <graphics width="2" cy:targetArrow="0" cy:edgeLineType="SOLID" cy:targetArrowColor="#000000" cy:sourceArrow="0" fill="#999999" cy:sourceArrowColor="#000000"/>
  </edge>
  <edge target="818183" label="coexpression" source="839955" directed="false" id="e128">
    <att name="edge_all" type="string" value="3"/>
    <att name="edge_str" type="string" value="3"/>
    <att name="edge_hor" type="string" value="3"/>
    <att name="mr_all" type="real" value="1.7"/>
    <att name="edge_bio" type="string" value="0"/>
    <att name="mr_hor" type="real" value="2.24"/>
    <att name="mr_str" type="real" value="3.74"/>
    <att name="edge_lig" type="string" value="0"/>
    <att name="edge_tis" type="string" value="0"/>
    <graphics width="3" cy:targetArrow="0" cy:edgeLineType="SOLID" cy:targetArrowColor="#000000" cy:sourceArrow="0" fill="#999999" cy:sourceArrowColor="#000000"/>
  </edge>
  <edge target="818183" label="coexpression" source="842455" directed="false" id="e129">
    <att name="edge_all" type="string" value="3"/>
    <att name="edge_str" type="string" value="0"/>
    <att name="edge_hor" type="string" value="0"/>
    <att name="mr_all" type="real" value="4.17"/>
    <att name="edge_bio" type="string" value="0"/>
    <att name="edge_lig" type="string" value="0"/>
    <att name="edge_tis" type="string" value="0"/>
    <graphics width="3" cy:targetArrow="0" cy:edgeLineType="SOLID" cy:targetArrowColor="#000000" cy:sourceArrow="0" fill="#999999" cy:sourceArrowColor="#000000"/>
  </edge>
  <edge target="818194" label="coexpression" source="819684" directed="false" id="e130">
    <att name="edge_all" type="string" value="2"/>
    <att name="edge_str" type="string" value="0"/>
    <att name="edge_hor" type="string" value="0"/>
    <att name="mr_all" type="real" value="9.17"/>
    <att name="edge_bio" type="string" value="0"/>
    <att name="mr_tis" type="real" value="2.65"/>
    <att name="edge_lig" type="string" value="0"/>
    <att name="edge_tis" type="string" value="3"/>
    <graphics width="2" cy:targetArrow="0" cy:edgeLineType="SOLID" cy:targetArrowColor="#000000" cy:sourceArrow="0" fill="#999999" cy:sourceArrowColor="#000000"/>
  </edge>
  <edge target="818194" label="coexpression" source="820752" directed="false" id="e131">
    <att name="edge_all" type="string" value="2"/>
    <att name="edge_str" type="string" value="0"/>
    <att name="edge_hor" type="string" value="0"/>
    <att name="mr_all" type="real" value="7.06"/>
    <att name="edge_bio" type="string" value="0"/>
    <att name="edge_lig" type="string" value="0"/>
    <att name="edge_tis" type="string" value="0"/>
    <graphics width="2" cy:targetArrow="0" cy:edgeLineType="SOLID" cy:targetArrowColor="#000000" cy:sourceArrow="0" fill="#999999" cy:sourceArrowColor="#000000"/>
  </edge>
  <edge target="818194" label="coexpression" source="823815" directed="false" id="e132">
    <att name="edge_all" type="string" value="0"/>
    <att name="edge_str" type="string" value="0"/>
    <att name="edge_hor" type="string" value="3"/>
    <att name="edge_bio" type="string" value="0"/>
    <att name="mr_hor" type="real" value="4.9"/>
    <att name="edge_lig" type="string" value="0"/>
    <att name="edge_tis" type="string" value="0"/>
    <graphics width="0" cy:targetArrow="0" cy:edgeLineType="SOLID" cy:targetArrowColor="#000000" cy:sourceArrow="0" fill="#999999" cy:sourceArrowColor="#000000"/>
  </edge>
  <edge target="818194" label="coexpression" source="830313" directed="false" id="e133">
    <att name="mr_bio" type="real" value="12.25"/>
    <att name="edge_all" type="string" value="3"/>
    <att name="edge_str" type="string" value="0"/>
    <att name="edge_hor" type="string" value="0"/>
    <att name="mr_all" type="real" value="4.43"/>
    <att name="edge_bio" type="string" value="2"/>
    <att name="edge_lig" type="string" value="0"/>
    <att name="edge_tis" type="string" value="0"/>
    <graphics width="3" cy:targetArrow="0" cy:edgeLineType="SOLID" cy:targetArrowColor="#000000" cy:sourceArrow="0" fill="#999999" cy:sourceArrowColor="#000000"/>
  </edge>
  <edge target="818194" label="coexpression" source="839666" directed="false" id="e134">
    <att name="edge_all" type="string" value="0"/>
    <att name="edge_str" type="string" value="0"/>
    <att name="edge_hor" type="string" value="0"/>
    <att name="edge_bio" type="string" value="0"/>
    <att name="mr_tis" type="real" value="2"/>
    <att name="edge_lig" type="string" value="0"/>
    <att name="edge_tis" type="string" value="3"/>
    <graphics width="0" cy:targetArrow="0" cy:edgeLineType="SOLID" cy:targetArrowColor="#000000" cy:sourceArrow="0" fill="#999999" cy:sourceArrowColor="#000000"/>
  </edge>
  <edge target="818237" label="coexpression" source="818876" directed="false" id="e135">
    <att name="edge_all" type="string" value="2"/>
    <att name="edge_str" type="string" value="0"/>
    <att name="edge_hor" type="string" value="0"/>
    <att name="mr_all" type="real" value="7.09"/>
    <att name="edge_bio" type="string" value="0"/>
    <att name="edge_lig" type="string" value="0"/>
    <att name="edge_tis" type="string" value="0"/>
    <graphics width="2" cy:targetArrow="0" cy:edgeLineType="SOLID" cy:targetArrowColor="#000000" cy:sourceArrow="0" fill="#999999" cy:sourceArrowColor="#000000"/>
  </edge>
  <edge target="818237" label="coexpression" source="833810" directed="false" id="e136">
    <att name="edge_all" type="string" value="2"/>
    <att name="edge_str" type="string" value="0"/>
    <att name="edge_hor" type="string" value="0"/>
    <att name="mr_all" type="real" value="5.25"/>
    <att name="edge_bio" type="string" value="0"/>
    <att name="edge_lig" type="string" value="0"/>
    <att name="edge_tis" type="string" value="0"/>
    <graphics width="2" cy:targetArrow="0" cy:edgeLineType="SOLID" cy:targetArrowColor="#000000" cy:sourceArrow="0" fill="#999999" cy:sourceArrowColor="#000000"/>
  </edge>
  <edge target="818237" label="coexpression" source="834461" directed="false" id="e137">
    <att name="edge_all" type="string" value="3"/>
    <att name="edge_str" type="string" value="0"/>
    <att name="edge_hor" type="string" value="0"/>
    <att name="mr_all" type="real" value="3.67"/>
    <att name="edge_bio" type="string" value="0"/>
    <att name="mr_tis" type="real" value="8.37"/>
    <att name="edge_lig" type="string" value="0"/>
    <att name="edge_tis" type="string" value="2"/>
    <graphics width="3" cy:targetArrow="0" cy:edgeLineType="SOLID" cy:targetArrowColor="#000000" cy:sourceArrow="0" fill="#999999" cy:sourceArrowColor="#000000"/>
  </edge>
  <edge target="818237" label="coexpression" source="842778" directed="false" id="e138">
    <att name="edge_all" type="string" value="2"/>
    <att name="edge_str" type="string" value="0"/>
    <att name="edge_hor" type="string" value="0"/>
    <att name="mr_all" type="real" value="11.61"/>
    <att name="edge_bio" type="string" value="0"/>
    <att name="edge_lig" type="string" value="0"/>
    <att name="edge_tis" type="string" value="0"/>
    <graphics width="2" cy:targetArrow="0" cy:edgeLineType="SOLID" cy:targetArrowColor="#000000" cy:sourceArrow="0" fill="#999999" cy:sourceArrowColor="#000000"/>
  </edge>
  <edge target="818237" label="coexpression" source="844269" directed="false" id="e139">
    <att name="edge_all" type="string" value="3"/>
    <att name="edge_str" type="string" value="0"/>
    <att name="edge_hor" type="string" value="0"/>
    <att name="mr_all" type="real" value="1.3"/>
    <att name="edge_bio" type="string" value="0"/>
    <att name="mr_tis" type="real" value="3.74"/>
    <att name="edge_lig" type="string" value="0"/>
    <att name="edge_tis" type="string" value="3"/>
    <graphics width="3" cy:targetArrow="0" cy:edgeLineType="SOLID" cy:targetArrowColor="#000000" cy:sourceArrow="0" fill="#999999" cy:sourceArrowColor="#000000"/>
  </edge>
  <edge target="818347" label="coexpression" source="818949" directed="false" id="e140">
    <att name="edge_all" type="string" value="0"/>
    <att name="edge_str" type="string" value="2"/>
    <att name="edge_hor" type="string" value="0"/>
    <att name="edge_bio" type="string" value="0"/>
    <att name="mr_str" type="real" value="12.12"/>
    <att name="edge_lig" type="string" value="0"/>
    <att name="edge_tis" type="string" value="0"/>
    <graphics width="0" cy:targetArrow="0" cy:edgeLineType="SOLID" cy:targetArrowColor="#000000" cy:sourceArrow="0" fill="#999999" cy:sourceArrowColor="#000000"/>
  </edge>
  <edge target="818347" label="coexpression" source="819823" directed="false" id="e141">
    <att name="edge_all" type="string" value="2"/>
    <att name="edge_str" type="string" value="0"/>
    <att name="edge_hor" type="string" value="0"/>
    <att name="mr_all" type="real" value="7.06"/>
    <att name="edge_bio" type="string" value="0"/>
    <att name="edge_lig" type="string" value="0"/>
    <att name="edge_tis" type="string" value="0"/>
    <graphics width="2" cy:targetArrow="0" cy:edgeLineType="SOLID" cy:targetArrowColor="#000000" cy:sourceArrow="0" fill="#999999" cy:sourceArrowColor="#000000"/>
  </edge>
  <edge target="818347" label="coexpression" source="824080" directed="false" id="e142">
    <att name="edge_all" type="string" value="3"/>
    <att name="edge_str" type="string" value="2"/>
    <att name="edge_hor" type="string" value="0"/>
    <att name="mr_all" type="real" value="4.75"/>
    <att name="edge_bio" type="string" value="0"/>
    <att name="mr_str" type="real" value="12.17"/>
    <att name="edge_lig" type="string" value="0"/>
    <att name="edge_tis" type="string" value="0"/>
    <graphics width="3" cy:targetArrow="0" cy:edgeLineType="SOLID" cy:targetArrowColor="#000000" cy:sourceArrow="0" fill="#999999" cy:sourceArrowColor="#000000"/>
  </edge>
  <edge target="818347" label="coexpression" source="835994" directed="false" id="e143">
    <att name="edge_all" type="string" value="2"/>
    <att name="edge_str" type="string" value="0"/>
    <att name="edge_hor" type="string" value="0"/>
    <att name="mr_all" type="real" value="5.4"/>
    <att name="edge_bio" type="string" value="0"/>
    <att name="edge_lig" type="string" value="0"/>
    <att name="edge_tis" type="string" value="0"/>
    <graphics width="2" cy:targetArrow="0" cy:edgeLineType="SOLID" cy:targetArrowColor="#000000" cy:sourceArrow="0" fill="#999999" cy:sourceArrowColor="#000000"/>
  </edge>
  <edge target="818528" label="coexpression" source="820328" directed="false" id="e144">
    <att name="edge_all" type="string" value="3"/>
    <att name="edge_str" type="string" value="3"/>
    <att name="edge_hor" type="string" value="0"/>
    <att name="mr_all" type="real" value="2.62"/>
    <att name="edge_bio" type="string" value="0"/>
    <att name="mr_tis" type="real" value="4.47"/>
    <att name="mr_str" type="real" value="1.41"/>
    <att name="edge_lig" type="string" value="0"/>
    <att name="edge_tis" type="string" value="3"/>
    <graphics width="3" cy:targetArrow="0" cy:edgeLineType="SOLID" cy:targetArrowColor="#000000" cy:sourceArrow="0" fill="#999999" cy:sourceArrowColor="#000000"/>
  </edge>
  <edge target="818528" label="coexpression" source="826991" directed="false" id="e145">
    <att name="edge_all" type="string" value="3"/>
    <att name="edge_str" type="string" value="0"/>
    <att name="edge_hor" type="string" value="0"/>
    <att name="mr_all" type="real" value="4.21"/>
    <att name="edge_bio" type="string" value="0"/>
    <att name="edge_lig" type="string" value="0"/>
    <att name="edge_tis" type="string" value="0"/>
    <graphics width="3" cy:targetArrow="0" cy:edgeLineType="SOLID" cy:targetArrowColor="#000000" cy:sourceArrow="0" fill="#999999" cy:sourceArrowColor="#000000"/>
  </edge>
  <edge target="818528" label="coexpression" source="835242" directed="false" id="e146">
    <att name="edge_all" type="string" value="2"/>
    <att name="edge_str" type="string" value="0"/>
    <att name="edge_hor" type="string" value="0"/>
    <att name="mr_all" type="real" value="5.46"/>
    <att name="edge_bio" type="string" value="0"/>
    <att name="edge_lig" type="string" value="0"/>
    <att name="edge_tis" type="string" value="0"/>
    <graphics width="2" cy:targetArrow="0" cy:edgeLineType="SOLID" cy:targetArrowColor="#000000" cy:sourceArrow="0" fill="#999999" cy:sourceArrowColor="#000000"/>
  </edge>
  <edge target="818528" label="coexpression" source="840901" directed="false" id="e147">
    <att name="edge_all" type="string" value="2"/>
    <att name="edge_str" type="string" value="0"/>
    <att name="edge_hor" type="string" value="0"/>
    <att name="mr_all" type="real" value="6.75"/>
    <att name="edge_bio" type="string" value="0"/>
    <att name="mr_tis" type="real" value="7.42"/>
    <att name="edge_lig" type="string" value="0"/>
    <att name="edge_tis" type="string" value="2"/>
    <graphics width="2" cy:targetArrow="0" cy:edgeLineType="SOLID" cy:targetArrowColor="#000000" cy:sourceArrow="0" fill="#999999" cy:sourceArrowColor="#000000"/>
  </edge>
  <edge target="818548" label="coexpression" source="826730" directed="false" id="e148">
    <att name="edge_all" type="string" value="2"/>
    <att name="edge_str" type="string" value="3"/>
    <att name="edge_hor" type="string" value="0"/>
    <att name="mr_all" type="real" value="6.55"/>
    <att name="edge_bio" type="string" value="0"/>
    <att name="mr_str" type="real" value="4.9"/>
    <att name="edge_lig" type="string" value="0"/>
    <att name="edge_tis" type="string" value="0"/>
    <graphics width="2" cy:targetArrow="0" cy:edgeLineType="SOLID" cy:targetArrowColor="#000000" cy:sourceArrow="0" fill="#999999" cy:sourceArrowColor="#000000"/>
  </edge>
  <edge target="818548" label="coexpression" source="828559" directed="false" id="e149">
    <att name="edge_all" type="string" value="2"/>
    <att name="edge_str" type="string" value="0"/>
    <att name="edge_hor" type="string" value="0"/>
    <att name="mr_all" type="real" value="6.07"/>
    <att name="edge_bio" type="string" value="0"/>
    <att name="edge_lig" type="string" value="0"/>
    <att name="edge_tis" type="string" value="0"/>
    <graphics width="2" cy:targetArrow="0" cy:edgeLineType="SOLID" cy:targetArrowColor="#000000" cy:sourceArrow="0" fill="#999999" cy:sourceArrowColor="#000000"/>
  </edge>
  <edge target="818548" label="coexpression" source="829100" directed="false" id="e150">
    <att name="edge_all" type="string" value="3"/>
    <att name="edge_str" type="string" value="0"/>
    <att name="edge_hor" type="string" value="3"/>
    <att name="mr_all" type="real" value="3.92"/>
    <att name="edge_bio" type="string" value="0"/>
    <att name="mr_hor" type="real" value="3.46"/>
    <att name="edge_lig" type="string" value="0"/>
    <att name="edge_tis" type="string" value="0"/>
    <graphics width="3" cy:targetArrow="0" cy:edgeLineType="SOLID" cy:targetArrowColor="#000000" cy:sourceArrow="0" fill="#999999" cy:sourceArrowColor="#000000"/>
  </edge>
  <edge target="818548" label="coexpression" source="831601" directed="false" id="e151">
    <att name="edge_all" type="string" value="0"/>
    <att name="edge_str" type="string" value="0"/>
    <att name="edge_hor" type="string" value="0"/>
    <att name="edge_bio" type="string" value="0"/>
    <att name="edge_lig" type="string" value="2"/>
    <att name="edge_tis" type="string" value="0"/>
    <att name="mr_lig" type="real" value="5.74"/>
    <graphics width="0" cy:targetArrow="0" cy:edgeLineType="SOLID" cy:targetArrowColor="#000000" cy:sourceArrow="0" fill="#999999" cy:sourceArrowColor="#000000"/>
  </edge>
  <edge target="818548" label="coexpression" source="836074" directed="false" id="e152">
    <att name="edge_all" type="string" value="0"/>
    <att name="edge_str" type="string" value="0"/>
    <att name="edge_hor" type="string" value="0"/>
    <att name="edge_bio" type="string" value="0"/>
    <att name="mr_tis" type="real" value="2"/>
    <att name="edge_lig" type="string" value="0"/>
    <att name="edge_tis" type="string" value="3"/>
    <graphics width="0" cy:targetArrow="0" cy:edgeLineType="SOLID" cy:targetArrowColor="#000000" cy:sourceArrow="0" fill="#999999" cy:sourceArrowColor="#000000"/>
  </edge>
  <edge target="818548" label="coexpression" source="843688" directed="false" id="e153">
    <att name="edge_all" type="string" value="0"/>
    <att name="edge_str" type="string" value="0"/>
    <att name="edge_hor" type="string" value="0"/>
    <att name="edge_bio" type="string" value="0"/>
    <att name="mr_tis" type="real" value="4.9"/>
    <att name="edge_lig" type="string" value="0"/>
    <att name="edge_tis" type="string" value="3"/>
    <graphics width="0" cy:targetArrow="0" cy:edgeLineType="SOLID" cy:targetArrowColor="#000000" cy:sourceArrow="0" fill="#999999" cy:sourceArrowColor="#000000"/>
  </edge>
  <edge target="818548" label="coexpression" source="843993" directed="false" id="e154">
    <att name="mr_bio" type="real" value="2.83"/>
    <att name="edge_all" type="string" value="0"/>
    <att name="edge_str" type="string" value="0"/>
    <att name="edge_hor" type="string" value="0"/>
    <att name="edge_bio" type="string" value="3"/>
    <att name="edge_lig" type="string" value="0"/>
    <att name="edge_tis" type="string" value="0"/>
    <graphics width="0" cy:targetArrow="0" cy:edgeLineType="SOLID" cy:targetArrowColor="#000000" cy:sourceArrow="0" fill="#999999" cy:sourceArrowColor="#000000"/>
  </edge>
  <edge target="818588" label="coexpression" source="819622" directed="false" id="e155">
    <att name="mr_bio" type="real" value="2.45"/>
    <att name="edge_all" type="string" value="0"/>
    <att name="edge_str" type="string" value="0"/>
    <att name="edge_hor" type="string" value="0"/>
    <att name="edge_bio" type="string" value="3"/>
    <att name="mr_tis" type="real" value="3.46"/>
    <att name="edge_lig" type="string" value="0"/>
    <att name="edge_tis" type="string" value="3"/>
    <graphics width="0" cy:targetArrow="0" cy:edgeLineType="SOLID" cy:targetArrowColor="#000000" cy:sourceArrow="0" fill="#999999" cy:sourceArrowColor="#000000"/>
  </edge>
  <edge target="818588" label="coexpression" source="838981" directed="false" id="e156">
    <att name="edge_all" type="string" value="3"/>
    <att name="edge_str" type="string" value="0"/>
    <att name="edge_hor" type="string" value="0"/>
    <att name="mr_all" type="real" value="2.91"/>
    <att name="edge_bio" type="string" value="0"/>
    <att name="edge_lig" type="string" value="0"/>
    <att name="edge_tis" type="string" value="0"/>
    <graphics width="3" cy:targetArrow="0" cy:edgeLineType="SOLID" cy:targetArrowColor="#000000" cy:sourceArrow="0" fill="#999999" cy:sourceArrowColor="#000000"/>
  </edge>
  <edge target="818588" label="coexpression" source="839126" directed="false" id="e157">
    <att name="edge_all" type="string" value="3"/>
    <att name="edge_str" type="string" value="0"/>
    <att name="edge_hor" type="string" value="0"/>
    <att name="mr_all" type="real" value="3.35"/>
    <att name="edge_bio" type="string" value="0"/>
    <att name="edge_lig" type="string" value="0"/>
    <att name="edge_tis" type="string" value="0"/>
    <graphics width="3" cy:targetArrow="0" cy:edgeLineType="SOLID" cy:targetArrowColor="#000000" cy:sourceArrow="0" fill="#999999" cy:sourceArrowColor="#000000"/>
  </edge>
  <edge target="818588" label="coexpression" source="843993" directed="false" id="e158">
    <att name="mr_bio" type="real" value="1.41"/>
    <att name="edge_all" type="string" value="0"/>
    <att name="edge_str" type="string" value="0"/>
    <att name="edge_hor" type="string" value="0"/>
    <att name="edge_bio" type="string" value="3"/>
    <att name="edge_lig" type="string" value="0"/>
    <att name="edge_tis" type="string" value="0"/>
    <graphics width="0" cy:targetArrow="0" cy:edgeLineType="SOLID" cy:targetArrowColor="#000000" cy:sourceArrow="0" fill="#999999" cy:sourceArrowColor="#000000"/>
  </edge>
  <edge target="818605" label="coexpression" source="823815" directed="false" id="e159">
    <att name="edge_all" type="string" value="0"/>
    <att name="edge_str" type="string" value="3"/>
    <att name="edge_hor" type="string" value="0"/>
    <att name="edge_bio" type="string" value="0"/>
    <att name="mr_str" type="real" value="2.83"/>
    <att name="edge_lig" type="string" value="0"/>
    <att name="edge_tis" type="string" value="0"/>
    <graphics width="0" cy:targetArrow="0" cy:edgeLineType="SOLID" cy:targetArrowColor="#000000" cy:sourceArrow="0" fill="#999999" cy:sourceArrowColor="#000000"/>
  </edge>
  <edge target="818605" label="coexpression" source="836103" directed="false" id="e160">
    <att name="edge_all" type="string" value="0"/>
    <att name="edge_str" type="string" value="0"/>
    <att name="edge_hor" type="string" value="0"/>
    <att name="edge_bio" type="string" value="0"/>
    <att name="mr_tis" type="real" value="2.83"/>
    <att name="edge_lig" type="string" value="0"/>
    <att name="edge_tis" type="string" value="3"/>
    <graphics width="0" cy:targetArrow="0" cy:edgeLineType="SOLID" cy:targetArrowColor="#000000" cy:sourceArrow="0" fill="#999999" cy:sourceArrowColor="#000000"/>
  </edge>
  <edge target="818605" label="coexpression" source="836739" directed="false" id="e161">
    <att name="edge_all" type="string" value="2"/>
    <att name="edge_str" type="string" value="3"/>
    <att name="edge_hor" type="string" value="0"/>
    <att name="mr_all" type="real" value="5.81"/>
    <att name="edge_bio" type="string" value="0"/>
    <att name="mr_str" type="real" value="3.16"/>
    <att name="edge_lig" type="string" value="0"/>
    <att name="edge_tis" type="string" value="0"/>
    <graphics width="2" cy:targetArrow="0" cy:edgeLineType="SOLID" cy:targetArrowColor="#000000" cy:sourceArrow="0" fill="#999999" cy:sourceArrowColor="#000000"/>
  </edge>
  <edge target="818605" label="coexpression" source="838981" directed="false" id="e162">
    <att name="edge_all" type="string" value="0"/>
    <att name="edge_str" type="string" value="0"/>
    <att name="edge_hor" type="string" value="0"/>
    <att name="edge_bio" type="string" value="0"/>
    <att name="mr_tis" type="real" value="1"/>
    <att name="edge_lig" type="string" value="0"/>
    <att name="edge_tis" type="string" value="3"/>
    <graphics width="0" cy:targetArrow="0" cy:edgeLineType="SOLID" cy:targetArrowColor="#000000" cy:sourceArrow="0" fill="#999999" cy:sourceArrowColor="#000000"/>
  </edge>
  <edge target="818605" label="coexpression" source="839666" directed="false" id="e163">
    <att name="edge_all" type="string" value="3"/>
    <att name="edge_str" type="string" value="3"/>
    <att name="edge_hor" type="string" value="0"/>
    <att name="mr_all" type="real" value="2.54"/>
    <att name="edge_bio" type="string" value="0"/>
    <att name="mr_str" type="real" value="1"/>
    <att name="edge_lig" type="string" value="0"/>
    <att name="edge_tis" type="string" value="0"/>
    <graphics width="3" cy:targetArrow="0" cy:edgeLineType="SOLID" cy:targetArrowColor="#000000" cy:sourceArrow="0" fill="#999999" cy:sourceArrowColor="#000000"/>
  </edge>
  <edge target="818656" label="coexpression" source="820441" directed="false" id="e164">
    <att name="edge_all" type="string" value="0"/>
    <att name="edge_str" type="string" value="0"/>
    <att name="edge_hor" type="string" value="3"/>
    <att name="edge_bio" type="string" value="0"/>
    <att name="mr_hor" type="real" value="3.74"/>
    <att name="edge_lig" type="string" value="3"/>
    <att name="edge_tis" type="string" value="0"/>
    <att name="mr_lig" type="real" value="2"/>
    <graphics width="0" cy:targetArrow="0" cy:edgeLineType="SOLID" cy:targetArrowColor="#000000" cy:sourceArrow="0" fill="#999999" cy:sourceArrowColor="#000000"/>
  </edge>
  <edge target="818656" label="coexpression" source="831013" directed="false" id="e165">
    <att name="edge_all" type="string" value="0"/>
    <att name="edge_str" type="string" value="0"/>
    <att name="edge_hor" type="string" value="0"/>
    <att name="edge_bio" type="string" value="0"/>
    <att name="edge_lig" type="string" value="3"/>
    <att name="edge_tis" type="string" value="0"/>
    <att name="mr_lig" type="real" value="2.24"/>
    <graphics width="0" cy:targetArrow="0" cy:edgeLineType="SOLID" cy:targetArrowColor="#000000" cy:sourceArrow="0" fill="#999999" cy:sourceArrowColor="#000000"/>
  </edge>
  <edge target="818656" label="coexpression" source="838608" directed="false" id="e166">
    <att name="edge_all" type="string" value="3"/>
    <att name="edge_str" type="string" value="0"/>
    <att name="edge_hor" type="string" value="0"/>
    <att name="mr_all" type="real" value="4.12"/>
    <att name="edge_bio" type="string" value="0"/>
    <att name="edge_lig" type="string" value="0"/>
    <att name="edge_tis" type="string" value="0"/>
    <graphics width="3" cy:targetArrow="0" cy:edgeLineType="SOLID" cy:targetArrowColor="#000000" cy:sourceArrow="0" fill="#999999" cy:sourceArrowColor="#000000"/>
  </edge>
  <edge target="818656" label="coexpression" source="843806" directed="false" id="e167">
    <att name="mr_bio" type="real" value="1.41"/>
    <att name="edge_all" type="string" value="3"/>
    <att name="edge_str" type="string" value="3"/>
    <att name="edge_hor" type="string" value="0"/>
    <att name="mr_all" type="real" value="1.06"/>
    <att name="edge_bio" type="string" value="3"/>
    <att name="mr_str" type="real" value="1"/>
    <att name="edge_lig" type="string" value="0"/>
    <att name="edge_tis" type="string" value="0"/>
    <graphics width="3" cy:targetArrow="0" cy:edgeLineType="SOLID" cy:targetArrowColor="#000000" cy:sourceArrow="0" fill="#999999" cy:sourceArrowColor="#000000"/>
  </edge>
  <edge target="818876" label="coexpression" source="834461" directed="false" id="e168">
    <att name="edge_all" type="string" value="3"/>
    <att name="edge_str" type="string" value="0"/>
    <att name="edge_hor" type="string" value="0"/>
    <att name="mr_all" type="real" value="4.21"/>
    <att name="edge_bio" type="string" value="0"/>
    <att name="edge_lig" type="string" value="0"/>
    <att name="edge_tis" type="string" value="0"/>
    <graphics width="3" cy:targetArrow="0" cy:edgeLineType="SOLID" cy:targetArrowColor="#000000" cy:sourceArrow="0" fill="#999999" cy:sourceArrowColor="#000000"/>
  </edge>
  <edge target="818876" label="coexpression" source="844269" directed="false" id="e169">
    <att name="edge_all" type="string" value="0"/>
    <att name="edge_str" type="string" value="0"/>
    <att name="edge_hor" type="string" value="2"/>
    <att name="edge_bio" type="string" value="0"/>
    <att name="mr_hor" type="real" value="6.93"/>
    <att name="edge_lig" type="string" value="0"/>
    <att name="edge_tis" type="string" value="0"/>
    <graphics width="0" cy:targetArrow="0" cy:edgeLineType="SOLID" cy:targetArrowColor="#000000" cy:sourceArrow="0" fill="#999999" cy:sourceArrowColor="#000000"/>
  </edge>
  <edge target="818907" label="coexpression" source="834098" directed="false" id="e170">
    <att name="edge_all" type="string" value="0"/>
    <att name="edge_str" type="string" value="0"/>
    <att name="edge_hor" type="string" value="0"/>
    <att name="edge_bio" type="string" value="0"/>
    <att name="mr_tis" type="real" value="4"/>
    <att name="edge_lig" type="string" value="0"/>
    <att name="edge_tis" type="string" value="3"/>
    <graphics width="0" cy:targetArrow="0" cy:edgeLineType="SOLID" cy:targetArrowColor="#000000" cy:sourceArrow="0" fill="#999999" cy:sourceArrowColor="#000000"/>
  </edge>
  <edge target="818907" label="coexpression" source="834223" directed="false" id="e171">
    <att name="edge_all" type="string" value="2"/>
    <att name="edge_str" type="string" value="0"/>
    <att name="edge_hor" type="string" value="0"/>
    <att name="mr_all" type="real" value="9.94"/>
    <att name="edge_bio" type="string" value="0"/>
    <att name="edge_lig" type="string" value="0"/>
    <att name="edge_tis" type="string" value="0"/>
    <graphics width="2" cy:targetArrow="0" cy:edgeLineType="SOLID" cy:targetArrowColor="#000000" cy:sourceArrow="0" fill="#999999" cy:sourceArrowColor="#000000"/>
  </edge>
  <edge target="818907" label="coexpression" source="839659" directed="false" id="e172">
    <att name="edge_all" type="string" value="3"/>
    <att name="edge_str" type="string" value="0"/>
    <att name="edge_hor" type="string" value="0"/>
    <att name="mr_all" type="real" value="4.2"/>
    <att name="edge_bio" type="string" value="0"/>
    <att name="edge_lig" type="string" value="0"/>
    <att name="edge_tis" type="string" value="0"/>
    <graphics width="3" cy:targetArrow="0" cy:edgeLineType="SOLID" cy:targetArrowColor="#000000" cy:sourceArrow="0" fill="#999999" cy:sourceArrowColor="#000000"/>
  </edge>
  <edge target="818949" label="coexpression" source="829870" directed="false" id="e173">
    <att name="edge_all" type="string" value="2"/>
    <att name="edge_str" type="string" value="0"/>
    <att name="edge_hor" type="string" value="0"/>
    <att name="mr_all" type="real" value="8.27"/>
    <att name="edge_bio" type="string" value="0"/>
    <att name="edge_lig" type="string" value="0"/>
    <att name="edge_tis" type="string" value="0"/>
    <graphics width="2" cy:targetArrow="0" cy:edgeLineType="SOLID" cy:targetArrowColor="#000000" cy:sourceArrow="0" fill="#999999" cy:sourceArrowColor="#000000"/>
  </edge>
  <edge target="818949" label="coexpression" source="838893" directed="false" id="e174">
    <att name="edge_all" type="string" value="2"/>
    <att name="edge_str" type="string" value="0"/>
    <att name="edge_hor" type="string" value="0"/>
    <att name="mr_all" type="real" value="8.34"/>
    <att name="edge_bio" type="string" value="0"/>
    <att name="edge_lig" type="string" value="0"/>
    <att name="edge_tis" type="string" value="0"/>
    <graphics width="2" cy:targetArrow="0" cy:edgeLineType="SOLID" cy:targetArrowColor="#000000" cy:sourceArrow="0" fill="#999999" cy:sourceArrowColor="#000000"/>
  </edge>
  <edge target="818962" label="coexpression" source="829870" directed="false" id="e175">
    <att name="edge_all" type="string" value="2"/>
    <att name="edge_str" type="string" value="0"/>
    <att name="edge_hor" type="string" value="0"/>
    <att name="mr_all" type="real" value="6.48"/>
    <att name="edge_bio" type="string" value="0"/>
    <att name="edge_lig" type="string" value="0"/>
    <att name="edge_tis" type="string" value="0"/>
    <graphics width="2" cy:targetArrow="0" cy:edgeLineType="SOLID" cy:targetArrowColor="#000000" cy:sourceArrow="0" fill="#999999" cy:sourceArrowColor="#000000"/>
  </edge>
  <edge target="818962" label="coexpression" source="836173" directed="false" id="e176">
    <att name="edge_all" type="string" value="3"/>
    <att name="edge_str" type="string" value="0"/>
    <att name="edge_hor" type="string" value="0"/>
    <att name="mr_all" type="real" value="2.04"/>
    <att name="edge_bio" type="string" value="0"/>
    <att name="edge_lig" type="string" value="0"/>
    <att name="edge_tis" type="string" value="0"/>
    <graphics width="3" cy:targetArrow="0" cy:edgeLineType="SOLID" cy:targetArrowColor="#000000" cy:sourceArrow="0" fill="#999999" cy:sourceArrowColor="#000000"/>
  </edge>
  <edge target="819129" label="coexpression" source="819562" directed="false" id="e177">
    <att name="mr_bio" type="real" value="1.41"/>
    <att name="edge_all" type="string" value="0"/>
    <att name="edge_str" type="string" value="0"/>
    <att name="edge_hor" type="string" value="0"/>
    <att name="edge_bio" type="string" value="3"/>
    <att name="edge_lig" type="string" value="0"/>
    <att name="edge_tis" type="string" value="0"/>
    <graphics width="0" cy:targetArrow="0" cy:edgeLineType="SOLID" cy:targetArrowColor="#000000" cy:sourceArrow="0" fill="#999999" cy:sourceArrowColor="#000000"/>
  </edge>
  <edge target="819129" label="coexpression" source="831174" directed="false" id="e178">
    <att name="edge_all" type="string" value="2"/>
    <att name="edge_str" type="string" value="0"/>
    <att name="edge_hor" type="string" value="0"/>
    <att name="mr_all" type="real" value="5.22"/>
    <att name="edge_bio" type="string" value="0"/>
    <att name="edge_lig" type="string" value="0"/>
    <att name="edge_tis" type="string" value="0"/>
    <graphics width="2" cy:targetArrow="0" cy:edgeLineType="SOLID" cy:targetArrowColor="#000000" cy:sourceArrow="0" fill="#999999" cy:sourceArrowColor="#000000"/>
  </edge>
  <edge target="819129" label="coexpression" source="844074" directed="false" id="e179">
    <att name="mr_bio" type="real" value="12.57"/>
    <att name="edge_all" type="string" value="1"/>
    <att name="edge_str" type="string" value="0"/>
    <att name="edge_hor" type="string" value="0"/>
    <att name="mr_all" type="real" value="28.64"/>
    <att name="edge_bio" type="string" value="2"/>
    <att name="edge_lig" type="string" value="0"/>
    <att name="edge_tis" type="string" value="0"/>
    <graphics width="1" cy:targetArrow="0" cy:edgeLineType="SOLID" cy:targetArrowColor="#000000" cy:sourceArrow="0" fill="#999999" cy:sourceArrowColor="#000000"/>
  </edge>
  <edge target="819562" label="coexpression" source="831174" directed="false" id="e180">
    <att name="edge_all" type="string" value="3"/>
    <att name="edge_str" type="string" value="3"/>
    <att name="edge_hor" type="string" value="0"/>
    <att name="mr_all" type="real" value="1.96"/>
    <att name="edge_bio" type="string" value="0"/>
    <att name="mr_str" type="real" value="2.83"/>
    <att name="edge_lig" type="string" value="0"/>
    <att name="edge_tis" type="string" value="0"/>
    <graphics width="3" cy:targetArrow="0" cy:edgeLineType="SOLID" cy:targetArrowColor="#000000" cy:sourceArrow="0" fill="#999999" cy:sourceArrowColor="#000000"/>
  </edge>
  <edge target="819622" label="coexpression" source="824405" directed="false" id="e181">
    <att name="edge_all" type="string" value="0"/>
    <att name="edge_str" type="string" value="2"/>
    <att name="edge_hor" type="string" value="0"/>
    <att name="edge_bio" type="string" value="0"/>
    <att name="mr_str" type="real" value="5.29"/>
    <att name="edge_lig" type="string" value="0"/>
    <att name="edge_tis" type="string" value="0"/>
    <graphics width="0" cy:targetArrow="0" cy:edgeLineType="SOLID" cy:targetArrowColor="#000000" cy:sourceArrow="0" fill="#999999" cy:sourceArrowColor="#000000"/>
  </edge>
  <edge target="819622" label="coexpression" source="828559" directed="false" id="e182">
    <att name="edge_all" type="string" value="0"/>
    <att name="edge_str" type="string" value="0"/>
    <att name="edge_hor" type="string" value="3"/>
    <att name="edge_bio" type="string" value="0"/>
    <att name="mr_hor" type="real" value="4.9"/>
    <att name="edge_lig" type="string" value="0"/>
    <att name="edge_tis" type="string" value="0"/>
    <graphics width="0" cy:targetArrow="0" cy:edgeLineType="SOLID" cy:targetArrowColor="#000000" cy:sourceArrow="0" fill="#999999" cy:sourceArrowColor="#000000"/>
  </edge>
  <edge target="819622" label="coexpression" source="829100" directed="false" id="e183">
    <att name="edge_all" type="string" value="3"/>
    <att name="edge_str" type="string" value="0"/>
    <att name="edge_hor" type="string" value="0"/>
    <att name="mr_all" type="real" value="2.96"/>
    <att name="edge_bio" type="string" value="0"/>
    <att name="edge_lig" type="string" value="0"/>
    <att name="edge_tis" type="string" value="0"/>
    <graphics width="3" cy:targetArrow="0" cy:edgeLineType="SOLID" cy:targetArrowColor="#000000" cy:sourceArrow="0" fill="#999999" cy:sourceArrowColor="#000000"/>
  </edge>
  <edge target="819622" label="coexpression" source="838981" directed="false" id="e184">
    <att name="mr_bio" type="real" value="1.73"/>
    <att name="edge_all" type="string" value="0"/>
    <att name="edge_str" type="string" value="0"/>
    <att name="edge_hor" type="string" value="0"/>
    <att name="edge_bio" type="string" value="3"/>
    <att name="edge_lig" type="string" value="0"/>
    <att name="edge_tis" type="string" value="0"/>
    <graphics width="0" cy:targetArrow="0" cy:edgeLineType="SOLID" cy:targetArrowColor="#000000" cy:sourceArrow="0" fill="#999999" cy:sourceArrowColor="#000000"/>
  </edge>
  <edge target="819622" label="coexpression" source="839126" directed="false" id="e185">
    <att name="edge_all" type="string" value="0"/>
    <att name="edge_str" type="string" value="3"/>
    <att name="edge_hor" type="string" value="0"/>
    <att name="edge_bio" type="string" value="0"/>
    <att name="mr_str" type="real" value="4.24"/>
    <att name="edge_lig" type="string" value="0"/>
    <att name="edge_tis" type="string" value="0"/>
    <graphics width="0" cy:targetArrow="0" cy:edgeLineType="SOLID" cy:targetArrowColor="#000000" cy:sourceArrow="0" fill="#999999" cy:sourceArrowColor="#000000"/>
  </edge>
  <edge target="819622" label="coexpression" source="843993" directed="false" id="e186">
    <att name="mr_bio" type="real" value="2.83"/>
    <att name="edge_all" type="string" value="3"/>
    <att name="edge_str" type="string" value="0"/>
    <att name="edge_hor" type="string" value="0"/>
    <att name="mr_all" type="real" value="2.96"/>
    <att name="edge_bio" type="string" value="3"/>
    <att name="edge_lig" type="string" value="0"/>
    <att name="edge_tis" type="string" value="0"/>
    <graphics width="3" cy:targetArrow="0" cy:edgeLineType="SOLID" cy:targetArrowColor="#000000" cy:sourceArrow="0" fill="#999999" cy:sourceArrowColor="#000000"/>
  </edge>
  <edge target="819684" label="coexpression" source="824405" directed="false" id="e187">
    <att name="mr_bio" type="real" value="1.41"/>
    <att name="edge_all" type="string" value="3"/>
    <att name="edge_str" type="string" value="0"/>
    <att name="edge_hor" type="string" value="0"/>
    <att name="mr_all" type="real" value="2.92"/>
    <att name="edge_bio" type="string" value="3"/>
    <att name="edge_lig" type="string" value="0"/>
    <att name="edge_tis" type="string" value="0"/>
    <graphics width="3" cy:targetArrow="0" cy:edgeLineType="SOLID" cy:targetArrowColor="#000000" cy:sourceArrow="0" fill="#999999" cy:sourceArrowColor="#000000"/>
  </edge>
  <edge target="819684" label="coexpression" source="839126" directed="false" id="e188">
    <att name="edge_all" type="string" value="3"/>
    <att name="edge_str" type="string" value="0"/>
    <att name="edge_hor" type="string" value="0"/>
    <att name="mr_all" type="real" value="3.28"/>
    <att name="edge_bio" type="string" value="0"/>
    <att name="edge_lig" type="string" value="0"/>
    <att name="edge_tis" type="string" value="0"/>
    <graphics width="3" cy:targetArrow="0" cy:edgeLineType="SOLID" cy:targetArrowColor="#000000" cy:sourceArrow="0" fill="#999999" cy:sourceArrowColor="#000000"/>
  </edge>
  <edge target="819761" label="coexpression" source="820328" directed="false" id="e189">
    <att name="edge_all" type="string" value="0"/>
    <att name="edge_str" type="string" value="3"/>
    <att name="edge_hor" type="string" value="0"/>
    <att name="edge_bio" type="string" value="0"/>
    <att name="mr_str" type="real" value="4"/>
    <att name="edge_lig" type="string" value="0"/>
    <att name="edge_tis" type="string" value="0"/>
    <graphics width="0" cy:targetArrow="0" cy:edgeLineType="SOLID" cy:targetArrowColor="#000000" cy:sourceArrow="0" fill="#999999" cy:sourceArrowColor="#000000"/>
  </edge>
  <edge target="819761" label="coexpression" source="826991" directed="false" id="e190">
    <att name="edge_all" type="string" value="3"/>
    <att name="edge_str" type="string" value="0"/>
    <att name="edge_hor" type="string" value="0"/>
    <att name="mr_all" type="real" value="4.62"/>
    <att name="edge_bio" type="string" value="0"/>
    <att name="mr_tis" type="real" value="4"/>
    <att name="edge_lig" type="string" value="0"/>
    <att name="edge_tis" type="string" value="3"/>
    <graphics width="3" cy:targetArrow="0" cy:edgeLineType="SOLID" cy:targetArrowColor="#000000" cy:sourceArrow="0" fill="#999999" cy:sourceArrowColor="#000000"/>
  </edge>
  <edge target="819761" label="coexpression" source="837028" directed="false" id="e191">
    <att name="edge_all" type="string" value="0"/>
    <att name="edge_str" type="string" value="3"/>
    <att name="edge_hor" type="string" value="0"/>
    <att name="edge_bio" type="string" value="0"/>
    <att name="mr_str" type="real" value="4.24"/>
    <att name="edge_lig" type="string" value="0"/>
    <att name="edge_tis" type="string" value="0"/>
    <graphics width="0" cy:targetArrow="0" cy:edgeLineType="SOLID" cy:targetArrowColor="#000000" cy:sourceArrow="0" fill="#999999" cy:sourceArrowColor="#000000"/>
  </edge>
  <edge target="819761" label="coexpression" source="839659" directed="false" id="e192">
    <att name="edge_all" type="string" value="0"/>
    <att name="edge_str" type="string" value="0"/>
    <att name="edge_hor" type="string" value="0"/>
    <att name="edge_bio" type="string" value="0"/>
    <att name="edge_lig" type="string" value="3"/>
    <att name="edge_tis" type="string" value="0"/>
    <att name="mr_lig" type="real" value="3.46"/>
    <graphics width="0" cy:targetArrow="0" cy:edgeLineType="SOLID" cy:targetArrowColor="#000000" cy:sourceArrow="0" fill="#999999" cy:sourceArrowColor="#000000"/>
  </edge>
  <edge target="819761" label="coexpression" source="840901" directed="false" id="e193">
    <att name="edge_all" type="string" value="0"/>
    <att name="edge_str" type="string" value="2"/>
    <att name="edge_hor" type="string" value="0"/>
    <att name="edge_bio" type="string" value="0"/>
    <att name="mr_str" type="real" value="5"/>
    <att name="edge_lig" type="string" value="0"/>
    <att name="edge_tis" type="string" value="0"/>
    <graphics width="0" cy:targetArrow="0" cy:edgeLineType="SOLID" cy:targetArrowColor="#000000" cy:sourceArrow="0" fill="#999999" cy:sourceArrowColor="#000000"/>
  </edge>
  <edge target="819761" label="coexpression" source="843438" directed="false" id="e194">
    <att name="edge_all" type="string" value="3"/>
    <att name="edge_str" type="string" value="0"/>
    <att name="edge_hor" type="string" value="0"/>
    <att name="mr_all" type="real" value="4.67"/>
    <att name="edge_bio" type="string" value="0"/>
    <att name="edge_lig" type="string" value="0"/>
    <att name="edge_tis" type="string" value="0"/>
    <graphics width="3" cy:targetArrow="0" cy:edgeLineType="SOLID" cy:targetArrowColor="#000000" cy:sourceArrow="0" fill="#999999" cy:sourceArrowColor="#000000"/>
  </edge>
  <edge target="819780" label="coexpression" source="824220" directed="false" id="e195">
    <att name="edge_all" type="string" value="2"/>
    <att name="edge_str" type="string" value="0"/>
    <att name="edge_hor" type="string" value="0"/>
    <att name="mr_all" type="real" value="9.62"/>
    <att name="edge_bio" type="string" value="0"/>
    <att name="edge_lig" type="string" value="0"/>
    <att name="edge_tis" type="string" value="0"/>
    <graphics width="2" cy:targetArrow="0" cy:edgeLineType="SOLID" cy:targetArrowColor="#000000" cy:sourceArrow="0" fill="#999999" cy:sourceArrowColor="#000000"/>
  </edge>
  <edge target="819780" label="coexpression" source="831807" directed="false" id="e196">
    <att name="edge_all" type="string" value="0"/>
    <att name="edge_str" type="string" value="0"/>
    <att name="edge_hor" type="string" value="0"/>
    <att name="edge_bio" type="string" value="0"/>
    <att name="mr_tis" type="real" value="5"/>
    <att name="edge_lig" type="string" value="0"/>
    <att name="edge_tis" type="string" value="2"/>
    <graphics width="0" cy:targetArrow="0" cy:edgeLineType="SOLID" cy:targetArrowColor="#000000" cy:sourceArrow="0" fill="#999999" cy:sourceArrowColor="#000000"/>
  </edge>
  <edge target="819780" label="coexpression" source="842938" directed="false" id="e197">
    <att name="edge_all" type="string" value="3"/>
    <att name="edge_str" type="string" value="3"/>
    <att name="edge_hor" type="string" value="0"/>
    <att name="mr_all" type="real" value="3.3"/>
    <att name="edge_bio" type="string" value="0"/>
    <att name="mr_str" type="real" value="2.45"/>
    <att name="edge_lig" type="string" value="0"/>
    <att name="edge_tis" type="string" value="0"/>
    <graphics width="3" cy:targetArrow="0" cy:edgeLineType="SOLID" cy:targetArrowColor="#000000" cy:sourceArrow="0" fill="#999999" cy:sourceArrowColor="#000000"/>
  </edge>
  <edge target="819823" label="coexpression" source="824080" directed="false" id="e198">
    <att name="edge_all" type="string" value="3"/>
    <att name="edge_str" type="string" value="3"/>
    <att name="edge_hor" type="string" value="0"/>
    <att name="mr_all" type="real" value="1"/>
    <att name="edge_bio" type="string" value="0"/>
    <att name="mr_tis" type="real" value="7.21"/>
    <att name="mr_str" type="real" value="4.9"/>
    <att name="edge_lig" type="string" value="0"/>
    <att name="edge_tis" type="string" value="2"/>
    <graphics width="3" cy:targetArrow="0" cy:edgeLineType="SOLID" cy:targetArrowColor="#000000" cy:sourceArrow="0" fill="#999999" cy:sourceArrowColor="#000000"/>
  </edge>
  <edge target="819823" label="coexpression" source="829870" directed="false" id="e199">
    <att name="edge_all" type="string" value="0"/>
    <att name="edge_str" type="string" value="3"/>
    <att name="edge_hor" type="string" value="0"/>
    <att name="edge_bio" type="string" value="0"/>
    <att name="mr_str" type="real" value="2.65"/>
    <att name="edge_lig" type="string" value="0"/>
    <att name="edge_tis" type="string" value="0"/>
    <graphics width="0" cy:targetArrow="0" cy:edgeLineType="SOLID" cy:targetArrowColor="#000000" cy:sourceArrow="0" fill="#999999" cy:sourceArrowColor="#000000"/>
  </edge>
  <edge target="819823" label="coexpression" source="835994" directed="false" id="e200">
    <att name="edge_all" type="string" value="2"/>
    <att name="edge_str" type="string" value="0"/>
    <att name="edge_hor" type="string" value="0"/>
    <att name="mr_all" type="real" value="5.24"/>
    <att name="edge_bio" type="string" value="0"/>
    <att name="edge_lig" type="string" value="0"/>
    <att name="edge_tis" type="string" value="0"/>
    <graphics width="2" cy:targetArrow="0" cy:edgeLineType="SOLID" cy:targetArrowColor="#000000" cy:sourceArrow="0" fill="#999999" cy:sourceArrowColor="#000000"/>
  </edge>
  <edge target="819823" label="coexpression" source="838893" directed="false" id="e201">
    <att name="edge_all" type="string" value="0"/>
    <att name="edge_str" type="string" value="3"/>
    <att name="edge_hor" type="string" value="0"/>
    <att name="edge_bio" type="string" value="0"/>
    <att name="mr_str" type="real" value="2"/>
    <att name="edge_lig" type="string" value="0"/>
    <att name="edge_tis" type="string" value="0"/>
    <graphics width="0" cy:targetArrow="0" cy:edgeLineType="SOLID" cy:targetArrowColor="#000000" cy:sourceArrow="0" fill="#999999" cy:sourceArrowColor="#000000"/>
  </edge>
  <edge target="820053" label="coexpression" source="822148" directed="false" id="e202">
    <att name="mr_bio" type="real" value="2.24"/>
    <att name="edge_all" type="string" value="2"/>
    <att name="edge_str" type="string" value="0"/>
    <att name="edge_hor" type="string" value="0"/>
    <att name="mr_all" type="real" value="5.7"/>
    <att name="edge_bio" type="string" value="3"/>
    <att name="edge_lig" type="string" value="0"/>
    <att name="edge_tis" type="string" value="0"/>
    <graphics width="2" cy:targetArrow="0" cy:edgeLineType="SOLID" cy:targetArrowColor="#000000" cy:sourceArrow="0" fill="#999999" cy:sourceArrowColor="#000000"/>
  </edge>
  <edge target="820053" label="coexpression" source="824582" directed="false" id="e203">
    <att name="edge_all" type="string" value="0"/>
    <att name="edge_str" type="string" value="0"/>
    <att name="edge_hor" type="string" value="3"/>
    <att name="edge_bio" type="string" value="0"/>
    <att name="mr_hor" type="real" value="4.47"/>
    <att name="edge_lig" type="string" value="0"/>
    <att name="edge_tis" type="string" value="0"/>
    <graphics width="0" cy:targetArrow="0" cy:edgeLineType="SOLID" cy:targetArrowColor="#000000" cy:sourceArrow="0" fill="#999999" cy:sourceArrowColor="#000000"/>
  </edge>
  <edge target="820053" label="coexpression" source="825513" directed="false" id="e204">
    <att name="edge_all" type="string" value="0"/>
    <att name="edge_str" type="string" value="0"/>
    <att name="edge_hor" type="string" value="2"/>
    <att name="edge_bio" type="string" value="0"/>
    <att name="mr_hor" type="real" value="5.2"/>
    <att name="edge_lig" type="string" value="0"/>
    <att name="edge_tis" type="string" value="0"/>
    <graphics width="0" cy:targetArrow="0" cy:edgeLineType="SOLID" cy:targetArrowColor="#000000" cy:sourceArrow="0" fill="#999999" cy:sourceArrowColor="#000000"/>
  </edge>
  <edge target="820053" label="coexpression" source="843777" directed="false" id="e205">
    <att name="edge_all" type="string" value="3"/>
    <att name="edge_str" type="string" value="0"/>
    <att name="edge_hor" type="string" value="2"/>
    <att name="mr_all" type="real" value="4.86"/>
    <att name="edge_bio" type="string" value="0"/>
    <att name="mr_hor" type="real" value="6.32"/>
    <att name="edge_lig" type="string" value="0"/>
    <att name="edge_tis" type="string" value="0"/>
    <graphics width="3" cy:targetArrow="0" cy:edgeLineType="SOLID" cy:targetArrowColor="#000000" cy:sourceArrow="0" fill="#999999" cy:sourceArrowColor="#000000"/>
  </edge>
  <edge target="820175" label="coexpression" source="829793" directed="false" id="e206">
    <att name="edge_all" type="string" value="2"/>
    <att name="edge_str" type="string" value="0"/>
    <att name="edge_hor" type="string" value="0"/>
    <att name="mr_all" type="real" value="11.02"/>
    <att name="edge_bio" type="string" value="0"/>
    <att name="edge_lig" type="string" value="0"/>
    <att name="edge_tis" type="string" value="0"/>
    <graphics width="2" cy:targetArrow="0" cy:edgeLineType="SOLID" cy:targetArrowColor="#000000" cy:sourceArrow="0" fill="#999999" cy:sourceArrowColor="#000000"/>
  </edge>
  <edge target="820175" label="coexpression" source="836280" directed="false" id="e207">
    <att name="edge_all" type="string" value="2"/>
    <att name="edge_str" type="string" value="0"/>
    <att name="edge_hor" type="string" value="0"/>
    <att name="mr_all" type="real" value="17.16"/>
    <att name="edge_bio" type="string" value="0"/>
    <att name="edge_lig" type="string" value="0"/>
    <att name="edge_tis" type="string" value="0"/>
    <graphics width="2" cy:targetArrow="0" cy:edgeLineType="SOLID" cy:targetArrowColor="#000000" cy:sourceArrow="0" fill="#999999" cy:sourceArrowColor="#000000"/>
  </edge>
  <edge target="820328" label="coexpression" source="826991" directed="false" id="e208">
    <att name="edge_all" type="string" value="3"/>
    <att name="edge_str" type="string" value="0"/>
    <att name="edge_hor" type="string" value="0"/>
    <att name="mr_all" type="real" value="2.09"/>
    <att name="edge_bio" type="string" value="0"/>
    <att name="mr_tis" type="real" value="2.65"/>
    <att name="edge_lig" type="string" value="0"/>
    <att name="edge_tis" type="string" value="3"/>
    <graphics width="3" cy:targetArrow="0" cy:edgeLineType="SOLID" cy:targetArrowColor="#000000" cy:sourceArrow="0" fill="#999999" cy:sourceArrowColor="#000000"/>
  </edge>
  <edge target="820328" label="coexpression" source="827380" directed="false" id="e209">
    <att name="edge_all" type="string" value="3"/>
    <att name="edge_str" type="string" value="0"/>
    <att name="edge_hor" type="string" value="0"/>
    <att name="mr_all" type="real" value="4.67"/>
    <att name="edge_bio" type="string" value="0"/>
    <att name="mr_tis" type="real" value="3"/>
    <att name="edge_lig" type="string" value="0"/>
    <att name="edge_tis" type="string" value="3"/>
    <graphics width="3" cy:targetArrow="0" cy:edgeLineType="SOLID" cy:targetArrowColor="#000000" cy:sourceArrow="0" fill="#999999" cy:sourceArrowColor="#000000"/>
  </edge>
  <edge target="820328" label="coexpression" source="834223" directed="false" id="e210">
    <att name="edge_all" type="string" value="0"/>
    <att name="edge_str" type="string" value="0"/>
    <att name="edge_hor" type="string" value="0"/>
    <att name="edge_bio" type="string" value="0"/>
    <att name="edge_lig" type="string" value="3"/>
    <att name="edge_tis" type="string" value="0"/>
    <att name="mr_lig" type="real" value="2"/>
    <graphics width="0" cy:targetArrow="0" cy:edgeLineType="SOLID" cy:targetArrowColor="#000000" cy:sourceArrow="0" fill="#999999" cy:sourceArrowColor="#000000"/>
  </edge>
  <edge target="820328" label="coexpression" source="836679" directed="false" id="e211">
    <att name="edge_all" type="string" value="0"/>
    <att name="edge_str" type="string" value="0"/>
    <att name="edge_hor" type="string" value="2"/>
    <att name="edge_bio" type="string" value="0"/>
    <att name="mr_hor" type="real" value="6.93"/>
    <att name="edge_lig" type="string" value="0"/>
    <att name="edge_tis" type="string" value="0"/>
    <graphics width="0" cy:targetArrow="0" cy:edgeLineType="SOLID" cy:targetArrowColor="#000000" cy:sourceArrow="0" fill="#999999" cy:sourceArrowColor="#000000"/>
  </edge>
  <edge target="820328" label="coexpression" source="839955" directed="false" id="e212">
    <att name="edge_all" type="string" value="0"/>
    <att name="edge_str" type="string" value="3"/>
    <att name="edge_hor" type="string" value="3"/>
    <att name="edge_bio" type="string" value="0"/>
    <att name="mr_hor" type="real" value="3.46"/>
    <att name="mr_str" type="real" value="2.45"/>
    <att name="edge_lig" type="string" value="0"/>
    <att name="edge_tis" type="string" value="0"/>
    <graphics width="0" cy:targetArrow="0" cy:edgeLineType="SOLID" cy:targetArrowColor="#000000" cy:sourceArrow="0" fill="#999999" cy:sourceArrowColor="#000000"/>
  </edge>
  <edge target="820331" label="coexpression" source="831174" directed="false" id="e213">
    <att name="edge_all" type="string" value="1"/>
    <att name="edge_str" type="string" value="0"/>
    <att name="edge_hor" type="string" value="0"/>
    <att name="mr_all" type="real" value="23.36"/>
    <att name="edge_bio" type="string" value="0"/>
    <att name="edge_lig" type="string" value="0"/>
    <att name="edge_tis" type="string" value="0"/>
    <graphics width="1" cy:targetArrow="0" cy:edgeLineType="SOLID" cy:targetArrowColor="#000000" cy:sourceArrow="0" fill="#999999" cy:sourceArrowColor="#000000"/>
  </edge>
  <edge target="820331" label="coexpression" source="839794" directed="false" id="e214">
    <att name="edge_all" type="string" value="0"/>
    <att name="edge_str" type="string" value="0"/>
    <att name="edge_hor" type="string" value="0"/>
    <att name="edge_bio" type="string" value="0"/>
    <att name="mr_tis" type="real" value="8.12"/>
    <att name="edge_lig" type="string" value="0"/>
    <att name="edge_tis" type="string" value="2"/>
    <graphics width="0" cy:targetArrow="0" cy:edgeLineType="SOLID" cy:targetArrowColor="#000000" cy:sourceArrow="0" fill="#999999" cy:sourceArrowColor="#000000"/>
  </edge>
  <edge target="820441" label="coexpression" source="831013" directed="false" id="e215">
    <att name="mr_bio" type="real" value="3.16"/>
    <att name="edge_all" type="string" value="0"/>
    <att name="edge_str" type="string" value="0"/>
    <att name="edge_hor" type="string" value="0"/>
    <att name="edge_bio" type="string" value="3"/>
    <att name="edge_lig" type="string" value="0"/>
    <att name="edge_tis" type="string" value="0"/>
    <graphics width="0" cy:targetArrow="0" cy:edgeLineType="SOLID" cy:targetArrowColor="#000000" cy:sourceArrow="0" fill="#999999" cy:sourceArrowColor="#000000"/>
  </edge>
  <edge target="820441" label="coexpression" source="834948" directed="false" id="e216">
    <att name="edge_all" type="string" value="3"/>
    <att name="edge_str" type="string" value="0"/>
    <att name="edge_hor" type="string" value="0"/>
    <att name="mr_all" type="real" value="1.77"/>
    <att name="edge_bio" type="string" value="0"/>
    <att name="edge_lig" type="string" value="0"/>
    <att name="edge_tis" type="string" value="0"/>
    <graphics width="3" cy:targetArrow="0" cy:edgeLineType="SOLID" cy:targetArrowColor="#000000" cy:sourceArrow="0" fill="#999999" cy:sourceArrowColor="#000000"/>
  </edge>
  <edge target="820441" label="coexpression" source="838608" directed="false" id="e217">
    <att name="edge_all" type="string" value="3"/>
    <att name="edge_str" type="string" value="0"/>
    <att name="edge_hor" type="string" value="0"/>
    <att name="mr_all" type="real" value="3.42"/>
    <att name="edge_bio" type="string" value="0"/>
    <att name="edge_lig" type="string" value="0"/>
    <att name="edge_tis" type="string" value="0"/>
    <graphics width="3" cy:targetArrow="0" cy:edgeLineType="SOLID" cy:targetArrowColor="#000000" cy:sourceArrow="0" fill="#999999" cy:sourceArrowColor="#000000"/>
  </edge>
  <edge target="820752" label="coexpression" source="830313" directed="false" id="e218">
    <att name="mr_bio" type="real" value="1.41"/>
    <att name="edge_all" type="string" value="2"/>
    <att name="edge_str" type="string" value="0"/>
    <att name="edge_hor" type="string" value="0"/>
    <att name="mr_all" type="real" value="5.58"/>
    <att name="edge_bio" type="string" value="3"/>
    <att name="edge_lig" type="string" value="0"/>
    <att name="edge_tis" type="string" value="0"/>
    <graphics width="2" cy:targetArrow="0" cy:edgeLineType="SOLID" cy:targetArrowColor="#000000" cy:sourceArrow="0" fill="#999999" cy:sourceArrowColor="#000000"/>
  </edge>
  <edge target="820752" label="coexpression" source="836074" directed="false" id="e219">
    <att name="mr_bio" type="real" value="7.48"/>
    <att name="edge_all" type="string" value="0"/>
    <att name="edge_str" type="string" value="0"/>
    <att name="edge_hor" type="string" value="0"/>
    <att name="edge_bio" type="string" value="2"/>
    <att name="edge_lig" type="string" value="0"/>
    <att name="edge_tis" type="string" value="0"/>
    <graphics width="0" cy:targetArrow="0" cy:edgeLineType="SOLID" cy:targetArrowColor="#000000" cy:sourceArrow="0" fill="#999999" cy:sourceArrowColor="#000000"/>
  </edge>
  <edge target="820752" label="coexpression" source="836433" directed="false" id="e220">
    <att name="edge_all" type="string" value="0"/>
    <att name="edge_str" type="string" value="3"/>
    <att name="edge_hor" type="string" value="0"/>
    <att name="edge_bio" type="string" value="0"/>
    <att name="mr_str" type="real" value="3.46"/>
    <att name="edge_lig" type="string" value="0"/>
    <att name="edge_tis" type="string" value="0"/>
    <graphics width="0" cy:targetArrow="0" cy:edgeLineType="SOLID" cy:targetArrowColor="#000000" cy:sourceArrow="0" fill="#999999" cy:sourceArrowColor="#000000"/>
  </edge>
  <edge target="820752" label="coexpression" source="838981" directed="false" id="e221">
    <att name="edge_all" type="string" value="0"/>
    <att name="edge_str" type="string" value="0"/>
    <att name="edge_hor" type="string" value="0"/>
    <att name="edge_bio" type="string" value="0"/>
    <att name="mr_tis" type="real" value="1.41"/>
    <att name="edge_lig" type="string" value="2"/>
    <att name="edge_tis" type="string" value="3"/>
    <att name="mr_lig" type="real" value="6.71"/>
    <graphics width="0" cy:targetArrow="0" cy:edgeLineType="SOLID" cy:targetArrowColor="#000000" cy:sourceArrow="0" fill="#999999" cy:sourceArrowColor="#000000"/>
  </edge>
  <edge target="820752" label="coexpression" source="839666" directed="false" id="e222">
    <att name="edge_all" type="string" value="0"/>
    <att name="edge_str" type="string" value="0"/>
    <att name="edge_hor" type="string" value="0"/>
    <att name="edge_bio" type="string" value="0"/>
    <att name="mr_tis" type="real" value="4.9"/>
    <att name="edge_lig" type="string" value="0"/>
    <att name="edge_tis" type="string" value="3"/>
    <graphics width="0" cy:targetArrow="0" cy:edgeLineType="SOLID" cy:targetArrowColor="#000000" cy:sourceArrow="0" fill="#999999" cy:sourceArrowColor="#000000"/>
  </edge>
  <edge target="820784" label="coexpression" source="832032" directed="false" id="e223">
    <att name="mr_bio" type="real" value="2"/>
    <att name="edge_all" type="string" value="3"/>
    <att name="edge_str" type="string" value="0"/>
    <att name="edge_hor" type="string" value="0"/>
    <att name="mr_all" type="real" value="1.76"/>
    <att name="edge_bio" type="string" value="3"/>
    <att name="mr_tis" type="real" value="1"/>
    <att name="edge_lig" type="string" value="0"/>
    <att name="edge_tis" type="string" value="3"/>
    <graphics width="3" cy:targetArrow="0" cy:edgeLineType="SOLID" cy:targetArrowColor="#000000" cy:sourceArrow="0" fill="#999999" cy:sourceArrowColor="#000000"/>
  </edge>
  <edge target="820784" label="coexpression" source="832147" directed="false" id="e224">
    <att name="mr_bio" type="real" value="2.45"/>
    <att name="edge_all" type="string" value="0"/>
    <att name="edge_str" type="string" value="0"/>
    <att name="edge_hor" type="string" value="0"/>
    <att name="edge_bio" type="string" value="3"/>
    <att name="edge_lig" type="string" value="0"/>
    <att name="edge_tis" type="string" value="0"/>
    <graphics width="0" cy:targetArrow="0" cy:edgeLineType="SOLID" cy:targetArrowColor="#000000" cy:sourceArrow="0" fill="#999999" cy:sourceArrowColor="#000000"/>
  </edge>
  <edge target="820784" label="coexpression" source="832356" directed="false" id="e225">
    <att name="mr_bio" type="real" value="1.41"/>
    <att name="edge_all" type="string" value="3"/>
    <att name="edge_str" type="string" value="3"/>
    <att name="edge_hor" type="string" value="0"/>
    <att name="mr_all" type="real" value="1.47"/>
    <att name="edge_bio" type="string" value="3"/>
    <att name="mr_str" type="real" value="1.41"/>
    <att name="edge_lig" type="string" value="0"/>
    <att name="edge_tis" type="string" value="0"/>
    <graphics width="3" cy:targetArrow="0" cy:edgeLineType="SOLID" cy:targetArrowColor="#000000" cy:sourceArrow="0" fill="#999999" cy:sourceArrowColor="#000000"/>
  </edge>
  <edge target="821505" label="coexpression" source="824646" directed="false" id="e226">
    <att name="edge_all" type="string" value="2"/>
    <att name="edge_str" type="string" value="3"/>
    <att name="edge_hor" type="string" value="0"/>
    <att name="mr_all" type="real" value="5.67"/>
    <att name="edge_bio" type="string" value="0"/>
    <att name="mr_str" type="real" value="3.16"/>
    <att name="edge_lig" type="string" value="0"/>
    <att name="edge_tis" type="string" value="0"/>
    <graphics width="2" cy:targetArrow="0" cy:edgeLineType="SOLID" cy:targetArrowColor="#000000" cy:sourceArrow="0" fill="#999999" cy:sourceArrowColor="#000000"/>
  </edge>
  <edge target="821505" label="coexpression" source="829878" directed="false" id="e227">
    <att name="edge_all" type="string" value="2"/>
    <att name="edge_str" type="string" value="0"/>
    <att name="edge_hor" type="string" value="0"/>
    <att name="mr_all" type="real" value="5.89"/>
    <att name="edge_bio" type="string" value="0"/>
    <att name="edge_lig" type="string" value="0"/>
    <att name="edge_tis" type="string" value="0"/>
    <graphics width="2" cy:targetArrow="0" cy:edgeLineType="SOLID" cy:targetArrowColor="#000000" cy:sourceArrow="0" fill="#999999" cy:sourceArrowColor="#000000"/>
  </edge>
  <edge target="821505" label="coexpression" source="832595" directed="false" id="e228">
    <att name="edge_all" type="string" value="0"/>
    <att name="edge_str" type="string" value="0"/>
    <att name="edge_hor" type="string" value="0"/>
    <att name="edge_bio" type="string" value="0"/>
    <att name="mr_tis" type="real" value="2.83"/>
    <att name="edge_lig" type="string" value="0"/>
    <att name="edge_tis" type="string" value="3"/>
    <graphics width="0" cy:targetArrow="0" cy:edgeLineType="SOLID" cy:targetArrowColor="#000000" cy:sourceArrow="0" fill="#999999" cy:sourceArrowColor="#000000"/>
  </edge>
  <edge target="821505" label="coexpression" source="837537" directed="false" id="e229">
    <att name="edge_all" type="string" value="3"/>
    <att name="edge_str" type="string" value="0"/>
    <att name="edge_hor" type="string" value="3"/>
    <att name="mr_all" type="real" value="1.62"/>
    <att name="edge_bio" type="string" value="0"/>
    <att name="mr_hor" type="real" value="1.41"/>
    <att name="edge_lig" type="string" value="0"/>
    <att name="edge_tis" type="string" value="0"/>
    <graphics width="3" cy:targetArrow="0" cy:edgeLineType="SOLID" cy:targetArrowColor="#000000" cy:sourceArrow="0" fill="#999999" cy:sourceArrowColor="#000000"/>
  </edge>
  <edge target="821505" label="coexpression" source="840399" directed="false" id="e230">
    <att name="edge_all" type="string" value="0"/>
    <att name="edge_str" type="string" value="0"/>
    <att name="edge_hor" type="string" value="0"/>
    <att name="edge_bio" type="string" value="0"/>
    <att name="mr_tis" type="real" value="2"/>
    <att name="edge_lig" type="string" value="0"/>
    <att name="edge_tis" type="string" value="3"/>
    <graphics width="0" cy:targetArrow="0" cy:edgeLineType="SOLID" cy:targetArrowColor="#000000" cy:sourceArrow="0" fill="#999999" cy:sourceArrowColor="#000000"/>
  </edge>
  <edge target="821505" label="coexpression" source="841428" directed="false" id="e231">
    <att name="mr_bio" type="real" value="5.74"/>
    <att name="edge_all" type="string" value="3"/>
    <att name="edge_str" type="string" value="3"/>
    <att name="edge_hor" type="string" value="0"/>
    <att name="mr_all" type="real" value="1.24"/>
    <att name="edge_bio" type="string" value="2"/>
    <att name="mr_tis" type="real" value="3"/>
    <att name="mr_str" type="real" value="1.41"/>
    <att name="edge_lig" type="string" value="0"/>
    <att name="edge_tis" type="string" value="3"/>
    <graphics width="3" cy:targetArrow="0" cy:edgeLineType="SOLID" cy:targetArrowColor="#000000" cy:sourceArrow="0" fill="#999999" cy:sourceArrowColor="#000000"/>
  </edge>
  <edge target="821505" label="coexpression" source="842144" directed="false" id="e232">
    <att name="mr_bio" type="real" value="1.73"/>
    <att name="edge_all" type="string" value="3"/>
    <att name="edge_str" type="string" value="0"/>
    <att name="edge_hor" type="string" value="0"/>
    <att name="mr_all" type="real" value="4.09"/>
    <att name="edge_bio" type="string" value="3"/>
    <att name="edge_lig" type="string" value="0"/>
    <att name="edge_tis" type="string" value="0"/>
    <graphics width="3" cy:targetArrow="0" cy:edgeLineType="SOLID" cy:targetArrowColor="#000000" cy:sourceArrow="0" fill="#999999" cy:sourceArrowColor="#000000"/>
  </edge>
  <edge target="821505" label="coexpression" source="843345" directed="false" id="e233">
    <att name="mr_bio" type="real" value="2.83"/>
    <att name="edge_all" type="string" value="0"/>
    <att name="edge_str" type="string" value="3"/>
    <att name="edge_hor" type="string" value="0"/>
    <att name="edge_bio" type="string" value="3"/>
    <att name="mr_str" type="real" value="3.74"/>
    <att name="edge_lig" type="string" value="0"/>
    <att name="edge_tis" type="string" value="0"/>
    <graphics width="0" cy:targetArrow="0" cy:edgeLineType="SOLID" cy:targetArrowColor="#000000" cy:sourceArrow="0" fill="#999999" cy:sourceArrowColor="#000000"/>
  </edge>
  <edge target="822119" label="coexpression" source="822148" directed="false" id="e234">
    <att name="edge_all" type="string" value="0"/>
    <att name="edge_str" type="string" value="0"/>
    <att name="edge_hor" type="string" value="0"/>
    <att name="edge_bio" type="string" value="0"/>
    <att name="edge_lig" type="string" value="3"/>
    <att name="edge_tis" type="string" value="0"/>
    <att name="mr_lig" type="real" value="3"/>
    <graphics width="0" cy:targetArrow="0" cy:edgeLineType="SOLID" cy:targetArrowColor="#000000" cy:sourceArrow="0" fill="#999999" cy:sourceArrowColor="#000000"/>
  </edge>
  <edge target="822119" label="coexpression" source="822153" directed="false" id="e235">
    <att name="edge_all" type="string" value="2"/>
    <att name="edge_str" type="string" value="0"/>
    <att name="edge_hor" type="string" value="0"/>
    <att name="mr_all" type="real" value="8.29"/>
    <att name="edge_bio" type="string" value="0"/>
    <att name="edge_lig" type="string" value="0"/>
    <att name="edge_tis" type="string" value="0"/>
    <graphics width="2" cy:targetArrow="0" cy:edgeLineType="SOLID" cy:targetArrowColor="#000000" cy:sourceArrow="0" fill="#999999" cy:sourceArrowColor="#000000"/>
  </edge>
  <edge target="822119" label="coexpression" source="831325" directed="false" id="e236">
    <att name="edge_all" type="string" value="2"/>
    <att name="edge_str" type="string" value="0"/>
    <att name="edge_hor" type="string" value="0"/>
    <att name="mr_all" type="real" value="6.16"/>
    <att name="edge_bio" type="string" value="0"/>
    <att name="edge_lig" type="string" value="0"/>
    <att name="edge_tis" type="string" value="0"/>
    <graphics width="2" cy:targetArrow="0" cy:edgeLineType="SOLID" cy:targetArrowColor="#000000" cy:sourceArrow="0" fill="#999999" cy:sourceArrowColor="#000000"/>
  </edge>
  <edge target="822119" label="coexpression" source="836103" directed="false" id="e237">
    <att name="edge_all" type="string" value="0"/>
    <att name="edge_str" type="string" value="0"/>
    <att name="edge_hor" type="string" value="3"/>
    <att name="edge_bio" type="string" value="0"/>
    <att name="mr_hor" type="real" value="2.83"/>
    <att name="edge_lig" type="string" value="0"/>
    <att name="edge_tis" type="string" value="0"/>
    <graphics width="0" cy:targetArrow="0" cy:edgeLineType="SOLID" cy:targetArrowColor="#000000" cy:sourceArrow="0" fill="#999999" cy:sourceArrowColor="#000000"/>
  </edge>
  <edge target="822119" label="coexpression" source="841047" directed="false" id="e238">
    <att name="edge_all" type="string" value="0"/>
    <att name="edge_str" type="string" value="3"/>
    <att name="edge_hor" type="string" value="0"/>
    <att name="edge_bio" type="string" value="0"/>
    <att name="mr_str" type="real" value="2.45"/>
    <att name="edge_lig" type="string" value="0"/>
    <att name="edge_tis" type="string" value="0"/>
    <graphics width="0" cy:targetArrow="0" cy:edgeLineType="SOLID" cy:targetArrowColor="#000000" cy:sourceArrow="0" fill="#999999" cy:sourceArrowColor="#000000"/>
  </edge>
  <edge target="822148" label="coexpression" source="838483" directed="false" id="e239">
    <att name="edge_all" type="string" value="0"/>
    <att name="edge_str" type="string" value="0"/>
    <att name="edge_hor" type="string" value="3"/>
    <att name="edge_bio" type="string" value="0"/>
    <att name="mr_hor" type="real" value="3.46"/>
    <att name="edge_lig" type="string" value="0"/>
    <att name="edge_tis" type="string" value="0"/>
    <graphics width="0" cy:targetArrow="0" cy:edgeLineType="SOLID" cy:targetArrowColor="#000000" cy:sourceArrow="0" fill="#999999" cy:sourceArrowColor="#000000"/>
  </edge>
  <edge target="822148" label="coexpression" source="843777" directed="false" id="e240">
    <att name="edge_all" type="string" value="3"/>
    <att name="edge_str" type="string" value="2"/>
    <att name="edge_hor" type="string" value="0"/>
    <att name="mr_all" type="real" value="1.83"/>
    <att name="edge_bio" type="string" value="0"/>
    <att name="mr_str" type="real" value="5"/>
    <att name="edge_lig" type="string" value="0"/>
    <att name="edge_tis" type="string" value="0"/>
    <graphics width="3" cy:targetArrow="0" cy:edgeLineType="SOLID" cy:targetArrowColor="#000000" cy:sourceArrow="0" fill="#999999" cy:sourceArrowColor="#000000"/>
  </edge>
  <edge target="822220" label="coexpression" source="824528" directed="false" id="e241">
    <att name="edge_all" type="string" value="0"/>
    <att name="edge_str" type="string" value="0"/>
    <att name="edge_hor" type="string" value="2"/>
    <att name="edge_bio" type="string" value="0"/>
    <att name="mr_hor" type="real" value="5.83"/>
    <att name="edge_lig" type="string" value="0"/>
    <att name="edge_tis" type="string" value="0"/>
    <graphics width="0" cy:targetArrow="0" cy:edgeLineType="SOLID" cy:targetArrowColor="#000000" cy:sourceArrow="0" fill="#999999" cy:sourceArrowColor="#000000"/>
  </edge>
  <edge target="822220" label="coexpression" source="833762" directed="false" id="e242">
    <att name="edge_all" type="string" value="1"/>
    <att name="edge_str" type="string" value="0"/>
    <att name="edge_hor" type="string" value="0"/>
    <att name="mr_all" type="real" value="63.64"/>
    <att name="edge_bio" type="string" value="0"/>
    <att name="edge_lig" type="string" value="0"/>
    <att name="edge_tis" type="string" value="0"/>
    <graphics width="1" cy:targetArrow="0" cy:edgeLineType="SOLID" cy:targetArrowColor="#000000" cy:sourceArrow="0" fill="#999999" cy:sourceArrowColor="#000000"/>
  </edge>
  <edge target="822220" label="coexpression" source="835115" directed="false" id="e243">
    <att name="edge_all" type="string" value="1"/>
    <att name="edge_str" type="string" value="0"/>
    <att name="edge_hor" type="string" value="0"/>
    <att name="mr_all" type="real" value="52.68"/>
    <att name="edge_bio" type="string" value="0"/>
    <att name="edge_lig" type="string" value="0"/>
    <att name="edge_tis" type="string" value="0"/>
    <graphics width="1" cy:targetArrow="0" cy:edgeLineType="SOLID" cy:targetArrowColor="#000000" cy:sourceArrow="0" fill="#999999" cy:sourceArrowColor="#000000"/>
  </edge>
  <edge target="822591" label="coexpression" source="829074" directed="false" id="e244">
    <att name="edge_all" type="string" value="2"/>
    <att name="edge_str" type="string" value="0"/>
    <att name="edge_hor" type="string" value="0"/>
    <att name="mr_all" type="real" value="7.41"/>
    <att name="edge_bio" type="string" value="0"/>
    <att name="edge_lig" type="string" value="0"/>
    <att name="edge_tis" type="string" value="0"/>
    <graphics width="2" cy:targetArrow="0" cy:edgeLineType="SOLID" cy:targetArrowColor="#000000" cy:sourceArrow="0" fill="#999999" cy:sourceArrowColor="#000000"/>
  </edge>
  <edge target="822591" label="coexpression" source="836761" directed="false" id="e245">
    <att name="edge_all" type="string" value="3"/>
    <att name="edge_str" type="string" value="0"/>
    <att name="edge_hor" type="string" value="0"/>
    <att name="mr_all" type="real" value="1.95"/>
    <att name="edge_bio" type="string" value="0"/>
    <att name="edge_lig" type="string" value="0"/>
    <att name="edge_tis" type="string" value="0"/>
    <graphics width="3" cy:targetArrow="0" cy:edgeLineType="SOLID" cy:targetArrowColor="#000000" cy:sourceArrow="0" fill="#999999" cy:sourceArrowColor="#000000"/>
  </edge>
  <edge target="822591" label="coexpression" source="838409" directed="false" id="e246">
    <att name="edge_all" type="string" value="0"/>
    <att name="edge_str" type="string" value="2"/>
    <att name="edge_hor" type="string" value="0"/>
    <att name="edge_bio" type="string" value="0"/>
    <att name="mr_str" type="real" value="15.87"/>
    <att name="edge_lig" type="string" value="0"/>
    <att name="edge_tis" type="string" value="0"/>
    <graphics width="0" cy:targetArrow="0" cy:edgeLineType="SOLID" cy:targetArrowColor="#000000" cy:sourceArrow="0" fill="#999999" cy:sourceArrowColor="#000000"/>
  </edge>
  <edge target="822623" label="coexpression" source="825365" directed="false" id="e247">
    <att name="edge_all" type="string" value="1"/>
    <att name="edge_str" type="string" value="0"/>
    <att name="edge_hor" type="string" value="0"/>
    <att name="mr_all" type="real" value="23.62"/>
    <att name="edge_bio" type="string" value="0"/>
    <att name="edge_lig" type="string" value="0"/>
    <att name="edge_tis" type="string" value="0"/>
    <graphics width="1" cy:targetArrow="0" cy:edgeLineType="SOLID" cy:targetArrowColor="#000000" cy:sourceArrow="0" fill="#999999" cy:sourceArrowColor="#000000"/>
  </edge>
  <edge target="822623" label="coexpression" source="826571" directed="false" id="e248">
    <att name="edge_all" type="string" value="3"/>
    <att name="edge_str" type="string" value="2"/>
    <att name="edge_hor" type="string" value="0"/>
    <att name="mr_all" type="real" value="4.38"/>
    <att name="edge_bio" type="string" value="0"/>
    <att name="mr_str" type="real" value="16.49"/>
    <att name="edge_lig" type="string" value="0"/>
    <att name="edge_tis" type="string" value="0"/>
    <graphics width="3" cy:targetArrow="0" cy:edgeLineType="SOLID" cy:targetArrowColor="#000000" cy:sourceArrow="0" fill="#999999" cy:sourceArrowColor="#000000"/>
  </edge>
  <edge target="822623" label="coexpression" source="827046" directed="false" id="e249">
    <att name="mr_bio" type="real" value="5.48"/>
    <att name="edge_all" type="string" value="3"/>
    <att name="edge_str" type="string" value="3"/>
    <att name="edge_hor" type="string" value="3"/>
    <att name="mr_all" type="real" value="2.8"/>
    <att name="edge_bio" type="string" value="2"/>
    <att name="mr_hor" type="real" value="4.47"/>
    <att name="mr_tis" type="real" value="3"/>
    <att name="mr_str" type="real" value="3.46"/>
    <att name="edge_lig" type="string" value="0"/>
    <att name="edge_tis" type="string" value="3"/>
    <graphics width="3" cy:targetArrow="0" cy:edgeLineType="SOLID" cy:targetArrowColor="#000000" cy:sourceArrow="0" fill="#999999" cy:sourceArrowColor="#000000"/>
  </edge>
  <edge target="822623" label="coexpression" source="834291" directed="false" id="e250">
    <att name="mr_bio" type="real" value="3.46"/>
    <att name="edge_all" type="string" value="3"/>
    <att name="edge_str" type="string" value="3"/>
    <att name="edge_hor" type="string" value="0"/>
    <att name="mr_all" type="real" value="3.68"/>
    <att name="edge_bio" type="string" value="3"/>
    <att name="mr_str" type="real" value="4.9"/>
    <att name="edge_lig" type="string" value="0"/>
    <att name="edge_tis" type="string" value="0"/>
    <graphics width="3" cy:targetArrow="0" cy:edgeLineType="SOLID" cy:targetArrowColor="#000000" cy:sourceArrow="0" fill="#999999" cy:sourceArrowColor="#000000"/>
  </edge>
  <edge target="822623" label="coexpression" source="835489" directed="false" id="e251">
    <att name="mr_bio" type="real" value="4.9"/>
    <att name="edge_all" type="string" value="3"/>
    <att name="edge_str" type="string" value="3"/>
    <att name="edge_hor" type="string" value="3"/>
    <att name="mr_all" type="real" value="1.73"/>
    <att name="edge_bio" type="string" value="3"/>
    <att name="mr_hor" type="real" value="2.45"/>
    <att name="mr_tis" type="real" value="1.41"/>
    <att name="mr_str" type="real" value="2.24"/>
    <att name="edge_lig" type="string" value="0"/>
    <att name="edge_tis" type="string" value="3"/>
    <graphics width="3" cy:targetArrow="0" cy:edgeLineType="SOLID" cy:targetArrowColor="#000000" cy:sourceArrow="0" fill="#999999" cy:sourceArrowColor="#000000"/>
  </edge>
  <edge target="822623" label="coexpression" source="838550" directed="false" id="e252">
    <att name="edge_all" type="string" value="2"/>
    <att name="edge_str" type="string" value="0"/>
    <att name="edge_hor" type="string" value="0"/>
    <att name="mr_all" type="real" value="13.1"/>
    <att name="edge_bio" type="string" value="0"/>
    <att name="edge_lig" type="string" value="0"/>
    <att name="edge_tis" type="string" value="0"/>
    <graphics width="2" cy:targetArrow="0" cy:edgeLineType="SOLID" cy:targetArrowColor="#000000" cy:sourceArrow="0" fill="#999999" cy:sourceArrowColor="#000000"/>
  </edge>
  <edge target="823185" label="coexpression" source="838154" directed="false" id="e253">
    <att name="edge_all" type="string" value="0"/>
    <att name="edge_str" type="string" value="2"/>
    <att name="edge_hor" type="string" value="0"/>
    <att name="edge_bio" type="string" value="0"/>
    <att name="mr_tis" type="real" value="6.24"/>
    <att name="mr_str" type="real" value="6.24"/>
    <att name="edge_lig" type="string" value="0"/>
    <att name="edge_tis" type="string" value="2"/>
    <graphics width="0" cy:targetArrow="0" cy:edgeLineType="SOLID" cy:targetArrowColor="#000000" cy:sourceArrow="0" fill="#999999" cy:sourceArrowColor="#000000"/>
  </edge>
  <edge target="823815" label="coexpression" source="824855" directed="false" id="e254">
    <att name="mr_bio" type="real" value="3.46"/>
    <att name="edge_all" type="string" value="0"/>
    <att name="edge_str" type="string" value="0"/>
    <att name="edge_hor" type="string" value="0"/>
    <att name="edge_bio" type="string" value="3"/>
    <att name="edge_lig" type="string" value="0"/>
    <att name="edge_tis" type="string" value="0"/>
    <graphics width="0" cy:targetArrow="0" cy:edgeLineType="SOLID" cy:targetArrowColor="#000000" cy:sourceArrow="0" fill="#999999" cy:sourceArrowColor="#000000"/>
  </edge>
  <edge target="823815" label="coexpression" source="825291" directed="false" id="e255">
    <att name="edge_all" type="string" value="0"/>
    <att name="edge_str" type="string" value="0"/>
    <att name="edge_hor" type="string" value="0"/>
    <att name="edge_bio" type="string" value="0"/>
    <att name="mr_tis" type="real" value="1"/>
    <att name="edge_lig" type="string" value="0"/>
    <att name="edge_tis" type="string" value="3"/>
    <graphics width="0" cy:targetArrow="0" cy:edgeLineType="SOLID" cy:targetArrowColor="#000000" cy:sourceArrow="0" fill="#999999" cy:sourceArrowColor="#000000"/>
  </edge>
  <edge target="823815" label="coexpression" source="828559" directed="false" id="e256">
    <att name="mr_bio" type="real" value="1.41"/>
    <att name="edge_all" type="string" value="0"/>
    <att name="edge_str" type="string" value="0"/>
    <att name="edge_hor" type="string" value="0"/>
    <att name="edge_bio" type="string" value="3"/>
    <att name="edge_lig" type="string" value="0"/>
    <att name="edge_tis" type="string" value="0"/>
    <graphics width="0" cy:targetArrow="0" cy:edgeLineType="SOLID" cy:targetArrowColor="#000000" cy:sourceArrow="0" fill="#999999" cy:sourceArrowColor="#000000"/>
  </edge>
  <edge target="823815" label="coexpression" source="829100" directed="false" id="e257">
    <att name="edge_all" type="string" value="3"/>
    <att name="edge_str" type="string" value="0"/>
    <att name="edge_hor" type="string" value="0"/>
    <att name="mr_all" type="real" value="4.52"/>
    <att name="edge_bio" type="string" value="0"/>
    <att name="edge_lig" type="string" value="0"/>
    <att name="edge_tis" type="string" value="0"/>
    <graphics width="3" cy:targetArrow="0" cy:edgeLineType="SOLID" cy:targetArrowColor="#000000" cy:sourceArrow="0" fill="#999999" cy:sourceArrowColor="#000000"/>
  </edge>
  <edge target="823815" label="coexpression" source="836074" directed="false" id="e258">
    <att name="edge_all" type="string" value="3"/>
    <att name="edge_str" type="string" value="0"/>
    <att name="edge_hor" type="string" value="3"/>
    <att name="mr_all" type="real" value="2.13"/>
    <att name="edge_bio" type="string" value="0"/>
    <att name="mr_hor" type="real" value="4.58"/>
    <att name="edge_lig" type="string" value="0"/>
    <att name="edge_tis" type="string" value="0"/>
    <graphics width="3" cy:targetArrow="0" cy:edgeLineType="SOLID" cy:targetArrowColor="#000000" cy:sourceArrow="0" fill="#999999" cy:sourceArrowColor="#000000"/>
  </edge>
  <edge target="823815" label="coexpression" source="836103" directed="false" id="e259">
    <att name="edge_all" type="string" value="0"/>
    <att name="edge_str" type="string" value="0"/>
    <att name="edge_hor" type="string" value="0"/>
    <att name="edge_bio" type="string" value="0"/>
    <att name="mr_tis" type="real" value="2.45"/>
    <att name="edge_lig" type="string" value="0"/>
    <att name="edge_tis" type="string" value="3"/>
    <graphics width="0" cy:targetArrow="0" cy:edgeLineType="SOLID" cy:targetArrowColor="#000000" cy:sourceArrow="0" fill="#999999" cy:sourceArrowColor="#000000"/>
  </edge>
  <edge target="823815" label="coexpression" source="839666" directed="false" id="e260">
    <att name="mr_bio" type="real" value="2"/>
    <att name="edge_all" type="string" value="3"/>
    <att name="edge_str" type="string" value="3"/>
    <att name="edge_hor" type="string" value="0"/>
    <att name="mr_all" type="real" value="4.18"/>
    <att name="edge_bio" type="string" value="3"/>
    <att name="mr_str" type="real" value="1.41"/>
    <att name="edge_lig" type="string" value="0"/>
    <att name="edge_tis" type="string" value="0"/>
    <graphics width="3" cy:targetArrow="0" cy:edgeLineType="SOLID" cy:targetArrowColor="#000000" cy:sourceArrow="0" fill="#999999" cy:sourceArrowColor="#000000"/>
  </edge>
  <edge target="823815" label="coexpression" source="843688" directed="false" id="e261">
    <att name="mr_bio" type="real" value="2"/>
    <att name="edge_all" type="string" value="0"/>
    <att name="edge_str" type="string" value="0"/>
    <att name="edge_hor" type="string" value="0"/>
    <att name="edge_bio" type="string" value="3"/>
    <att name="edge_lig" type="string" value="0"/>
    <att name="edge_tis" type="string" value="0"/>
    <graphics width="0" cy:targetArrow="0" cy:edgeLineType="SOLID" cy:targetArrowColor="#000000" cy:sourceArrow="0" fill="#999999" cy:sourceArrowColor="#000000"/>
  </edge>
  <edge target="824004" label="coexpression" source="824528" directed="false" id="e262">
    <att name="mr_bio" type="real" value="1.73"/>
    <att name="edge_all" type="string" value="0"/>
    <att name="edge_str" type="string" value="0"/>
    <att name="edge_hor" type="string" value="0"/>
    <att name="edge_bio" type="string" value="3"/>
    <att name="edge_lig" type="string" value="0"/>
    <att name="edge_tis" type="string" value="0"/>
    <graphics width="0" cy:targetArrow="0" cy:edgeLineType="SOLID" cy:targetArrowColor="#000000" cy:sourceArrow="0" fill="#999999" cy:sourceArrowColor="#000000"/>
  </edge>
  <edge target="824004" label="coexpression" source="827178" directed="false" id="e263">
    <att name="edge_all" type="string" value="3"/>
    <att name="edge_str" type="string" value="2"/>
    <att name="edge_hor" type="string" value="0"/>
    <att name="mr_all" type="real" value="1.6"/>
    <att name="edge_bio" type="string" value="0"/>
    <att name="mr_str" type="real" value="5.48"/>
    <att name="edge_lig" type="string" value="0"/>
    <att name="edge_tis" type="string" value="0"/>
    <graphics width="3" cy:targetArrow="0" cy:edgeLineType="SOLID" cy:targetArrowColor="#000000" cy:sourceArrow="0" fill="#999999" cy:sourceArrowColor="#000000"/>
  </edge>
  <edge target="824004" label="coexpression" source="829927" directed="false" id="e264">
    <att name="edge_all" type="string" value="2"/>
    <att name="edge_str" type="string" value="3"/>
    <att name="edge_hor" type="string" value="3"/>
    <att name="mr_all" type="real" value="7.17"/>
    <att name="edge_bio" type="string" value="0"/>
    <att name="mr_hor" type="real" value="2.45"/>
    <att name="mr_str" type="real" value="1.73"/>
    <att name="edge_lig" type="string" value="0"/>
    <att name="edge_tis" type="string" value="0"/>
    <graphics width="2" cy:targetArrow="0" cy:edgeLineType="SOLID" cy:targetArrowColor="#000000" cy:sourceArrow="0" fill="#999999" cy:sourceArrowColor="#000000"/>
  </edge>
  <edge target="824004" label="coexpression" source="844421" directed="false" id="e265">
    <att name="mr_bio" type="real" value="4.47"/>
    <att name="edge_all" type="string" value="2"/>
    <att name="edge_str" type="string" value="0"/>
    <att name="edge_hor" type="string" value="0"/>
    <att name="mr_all" type="real" value="7.18"/>
    <att name="edge_bio" type="string" value="3"/>
    <att name="edge_lig" type="string" value="0"/>
    <att name="edge_tis" type="string" value="0"/>
    <graphics width="2" cy:targetArrow="0" cy:edgeLineType="SOLID" cy:targetArrowColor="#000000" cy:sourceArrow="0" fill="#999999" cy:sourceArrowColor="#000000"/>
  </edge>
  <edge target="824080" label="coexpression" source="835994" directed="false" id="e266">
    <att name="edge_all" type="string" value="3"/>
    <att name="edge_str" type="string" value="0"/>
    <att name="edge_hor" type="string" value="0"/>
    <att name="mr_all" type="real" value="1.63"/>
    <att name="edge_bio" type="string" value="0"/>
    <att name="edge_lig" type="string" value="0"/>
    <att name="edge_tis" type="string" value="0"/>
    <graphics width="3" cy:targetArrow="0" cy:edgeLineType="SOLID" cy:targetArrowColor="#000000" cy:sourceArrow="0" fill="#999999" cy:sourceArrowColor="#000000"/>
  </edge>
  <edge target="824080" label="coexpression" source="838893" directed="false" id="e267">
    <att name="edge_all" type="string" value="0"/>
    <att name="edge_str" type="string" value="3"/>
    <att name="edge_hor" type="string" value="0"/>
    <att name="edge_bio" type="string" value="0"/>
    <att name="mr_str" type="real" value="4.24"/>
    <att name="edge_lig" type="string" value="0"/>
    <att name="edge_tis" type="string" value="0"/>
    <graphics width="0" cy:targetArrow="0" cy:edgeLineType="SOLID" cy:targetArrowColor="#000000" cy:sourceArrow="0" fill="#999999" cy:sourceArrowColor="#000000"/>
  </edge>
  <edge target="824188" label="coexpression" source="824410" directed="false" id="e268">
    <att name="edge_all" type="string" value="0"/>
    <att name="edge_str" type="string" value="0"/>
    <att name="edge_hor" type="string" value="0"/>
    <att name="edge_bio" type="string" value="0"/>
    <att name="edge_lig" type="string" value="2"/>
    <att name="edge_tis" type="string" value="0"/>
    <att name="mr_lig" type="real" value="10.49"/>
    <graphics width="0" cy:targetArrow="0" cy:edgeLineType="SOLID" cy:targetArrowColor="#000000" cy:sourceArrow="0" fill="#999999" cy:sourceArrowColor="#000000"/>
  </edge>
  <edge target="824188" label="coexpression" source="830720" directed="false" id="e269">
    <att name="edge_all" type="string" value="3"/>
    <att name="edge_str" type="string" value="0"/>
    <att name="edge_hor" type="string" value="0"/>
    <att name="mr_all" type="real" value="2.6"/>
    <att name="edge_bio" type="string" value="0"/>
    <att name="edge_lig" type="string" value="0"/>
    <att name="edge_tis" type="string" value="0"/>
    <graphics width="3" cy:targetArrow="0" cy:edgeLineType="SOLID" cy:targetArrowColor="#000000" cy:sourceArrow="0" fill="#999999" cy:sourceArrowColor="#000000"/>
  </edge>
  <edge target="824188" label="coexpression" source="831109" directed="false" id="e270">
    <att name="edge_all" type="string" value="3"/>
    <att name="edge_str" type="string" value="0"/>
    <att name="edge_hor" type="string" value="0"/>
    <att name="mr_all" type="real" value="3.3"/>
    <att name="edge_bio" type="string" value="0"/>
    <att name="edge_lig" type="string" value="0"/>
    <att name="edge_tis" type="string" value="0"/>
    <graphics width="3" cy:targetArrow="0" cy:edgeLineType="SOLID" cy:targetArrowColor="#000000" cy:sourceArrow="0" fill="#999999" cy:sourceArrowColor="#000000"/>
  </edge>
  <edge target="824188" label="coexpression" source="838483" directed="false" id="e271">
    <att name="edge_all" type="string" value="2"/>
    <att name="edge_str" type="string" value="0"/>
    <att name="edge_hor" type="string" value="0"/>
    <att name="mr_all" type="real" value="5.71"/>
    <att name="edge_bio" type="string" value="0"/>
    <att name="edge_lig" type="string" value="0"/>
    <att name="edge_tis" type="string" value="0"/>
    <graphics width="2" cy:targetArrow="0" cy:edgeLineType="SOLID" cy:targetArrowColor="#000000" cy:sourceArrow="0" fill="#999999" cy:sourceArrowColor="#000000"/>
  </edge>
  <edge target="824188" label="coexpression" source="843939" directed="false" id="e272">
    <att name="edge_all" type="string" value="2"/>
    <att name="edge_str" type="string" value="0"/>
    <att name="edge_hor" type="string" value="0"/>
    <att name="mr_all" type="real" value="5.73"/>
    <att name="edge_bio" type="string" value="0"/>
    <att name="edge_lig" type="string" value="0"/>
    <att name="edge_tis" type="string" value="0"/>
    <graphics width="2" cy:targetArrow="0" cy:edgeLineType="SOLID" cy:targetArrowColor="#000000" cy:sourceArrow="0" fill="#999999" cy:sourceArrowColor="#000000"/>
  </edge>
  <edge target="824220" label="coexpression" source="836702" directed="false" id="e273">
    <att name="edge_all" type="string" value="3"/>
    <att name="edge_str" type="string" value="0"/>
    <att name="edge_hor" type="string" value="0"/>
    <att name="mr_all" type="real" value="3.89"/>
    <att name="edge_bio" type="string" value="0"/>
    <att name="edge_lig" type="string" value="0"/>
    <att name="edge_tis" type="string" value="0"/>
    <graphics width="3" cy:targetArrow="0" cy:edgeLineType="SOLID" cy:targetArrowColor="#000000" cy:sourceArrow="0" fill="#999999" cy:sourceArrowColor="#000000"/>
  </edge>
  <edge target="824220" label="coexpression" source="842938" directed="false" id="e274">
    <att name="edge_all" type="string" value="2"/>
    <att name="edge_str" type="string" value="0"/>
    <att name="edge_hor" type="string" value="0"/>
    <att name="mr_all" type="real" value="13.22"/>
    <att name="edge_bio" type="string" value="0"/>
    <att name="edge_lig" type="string" value="0"/>
    <att name="edge_tis" type="string" value="0"/>
    <graphics width="2" cy:targetArrow="0" cy:edgeLineType="SOLID" cy:targetArrowColor="#000000" cy:sourceArrow="0" fill="#999999" cy:sourceArrowColor="#000000"/>
  </edge>
  <edge target="824267" label="coexpression" source="834100" directed="false" id="e275">
    <att name="edge_all" type="string" value="3"/>
    <att name="edge_str" type="string" value="0"/>
    <att name="edge_hor" type="string" value="0"/>
    <att name="mr_all" type="real" value="3.94"/>
    <att name="edge_bio" type="string" value="0"/>
    <att name="edge_lig" type="string" value="0"/>
    <att name="edge_tis" type="string" value="0"/>
    <graphics width="3" cy:targetArrow="0" cy:edgeLineType="SOLID" cy:targetArrowColor="#000000" cy:sourceArrow="0" fill="#999999" cy:sourceArrowColor="#000000"/>
  </edge>
  <edge target="824267" label="coexpression" source="843172" directed="false" id="e276">
    <att name="edge_all" type="string" value="2"/>
    <att name="edge_str" type="string" value="0"/>
    <att name="edge_hor" type="string" value="0"/>
    <att name="mr_all" type="real" value="7.56"/>
    <att name="edge_bio" type="string" value="0"/>
    <att name="edge_lig" type="string" value="0"/>
    <att name="edge_tis" type="string" value="0"/>
    <graphics width="2" cy:targetArrow="0" cy:edgeLineType="SOLID" cy:targetArrowColor="#000000" cy:sourceArrow="0" fill="#999999" cy:sourceArrowColor="#000000"/>
  </edge>
  <edge target="824405" label="coexpression" source="824764" directed="false" id="e277">
    <att name="edge_all" type="string" value="0"/>
    <att name="edge_str" type="string" value="0"/>
    <att name="edge_hor" type="string" value="3"/>
    <att name="edge_bio" type="string" value="0"/>
    <att name="mr_hor" type="real" value="2"/>
    <att name="edge_lig" type="string" value="0"/>
    <att name="edge_tis" type="string" value="0"/>
    <graphics width="0" cy:targetArrow="0" cy:edgeLineType="SOLID" cy:targetArrowColor="#000000" cy:sourceArrow="0" fill="#999999" cy:sourceArrowColor="#000000"/>
  </edge>
  <edge target="824405" label="coexpression" source="830720" directed="false" id="e278">
    <att name="edge_all" type="string" value="3"/>
    <att name="edge_str" type="string" value="0"/>
    <att name="edge_hor" type="string" value="0"/>
    <att name="mr_all" type="real" value="3.28"/>
    <att name="edge_bio" type="string" value="0"/>
    <att name="edge_lig" type="string" value="0"/>
    <att name="edge_tis" type="string" value="0"/>
    <graphics width="3" cy:targetArrow="0" cy:edgeLineType="SOLID" cy:targetArrowColor="#000000" cy:sourceArrow="0" fill="#999999" cy:sourceArrowColor="#000000"/>
  </edge>
  <edge target="824405" label="coexpression" source="836739" directed="false" id="e279">
    <att name="edge_all" type="string" value="2"/>
    <att name="edge_str" type="string" value="0"/>
    <att name="edge_hor" type="string" value="0"/>
    <att name="mr_all" type="real" value="6.92"/>
    <att name="edge_bio" type="string" value="0"/>
    <att name="edge_lig" type="string" value="0"/>
    <att name="edge_tis" type="string" value="0"/>
    <graphics width="2" cy:targetArrow="0" cy:edgeLineType="SOLID" cy:targetArrowColor="#000000" cy:sourceArrow="0" fill="#999999" cy:sourceArrowColor="#000000"/>
  </edge>
  <edge target="824405" label="coexpression" source="838483" directed="false" id="e280">
    <att name="mr_bio" type="real" value="3"/>
    <att name="edge_all" type="string" value="3"/>
    <att name="edge_str" type="string" value="0"/>
    <att name="edge_hor" type="string" value="0"/>
    <att name="mr_all" type="real" value="1.66"/>
    <att name="edge_bio" type="string" value="3"/>
    <att name="edge_lig" type="string" value="0"/>
    <att name="edge_tis" type="string" value="0"/>
    <graphics width="3" cy:targetArrow="0" cy:edgeLineType="SOLID" cy:targetArrowColor="#000000" cy:sourceArrow="0" fill="#999999" cy:sourceArrowColor="#000000"/>
  </edge>
  <edge target="824410" label="coexpression" source="827896" directed="false" id="e281">
    <att name="mr_bio" type="real" value="1.41"/>
    <att name="edge_all" type="string" value="2"/>
    <att name="edge_str" type="string" value="3"/>
    <att name="edge_hor" type="string" value="0"/>
    <att name="mr_all" type="real" value="11.08"/>
    <att name="edge_bio" type="string" value="3"/>
    <att name="mr_str" type="real" value="2.45"/>
    <att name="edge_lig" type="string" value="0"/>
    <att name="edge_tis" type="string" value="0"/>
    <graphics width="2" cy:targetArrow="0" cy:edgeLineType="SOLID" cy:targetArrowColor="#000000" cy:sourceArrow="0" fill="#999999" cy:sourceArrowColor="#000000"/>
  </edge>
  <edge target="824410" label="coexpression" source="831753" directed="false" id="e282">
    <att name="mr_bio" type="real" value="6"/>
    <att name="edge_all" type="string" value="2"/>
    <att name="edge_str" type="string" value="0"/>
    <att name="edge_hor" type="string" value="0"/>
    <att name="mr_all" type="real" value="7.9"/>
    <att name="edge_bio" type="string" value="2"/>
    <att name="edge_lig" type="string" value="0"/>
    <att name="edge_tis" type="string" value="0"/>
    <graphics width="2" cy:targetArrow="0" cy:edgeLineType="SOLID" cy:targetArrowColor="#000000" cy:sourceArrow="0" fill="#999999" cy:sourceArrowColor="#000000"/>
  </edge>
  <edge target="824528" label="coexpression" source="829927" directed="false" id="e283">
    <att name="edge_all" type="string" value="3"/>
    <att name="edge_str" type="string" value="0"/>
    <att name="edge_hor" type="string" value="0"/>
    <att name="mr_all" type="real" value="2.5"/>
    <att name="edge_bio" type="string" value="0"/>
    <att name="edge_lig" type="string" value="0"/>
    <att name="edge_tis" type="string" value="0"/>
    <graphics width="3" cy:targetArrow="0" cy:edgeLineType="SOLID" cy:targetArrowColor="#000000" cy:sourceArrow="0" fill="#999999" cy:sourceArrowColor="#000000"/>
  </edge>
  <edge target="824528" label="coexpression" source="831109" directed="false" id="e284">
    <att name="edge_all" type="string" value="2"/>
    <att name="edge_str" type="string" value="0"/>
    <att name="edge_hor" type="string" value="0"/>
    <att name="mr_all" type="real" value="5.7"/>
    <att name="edge_bio" type="string" value="0"/>
    <att name="edge_lig" type="string" value="0"/>
    <att name="edge_tis" type="string" value="0"/>
    <graphics width="2" cy:targetArrow="0" cy:edgeLineType="SOLID" cy:targetArrowColor="#000000" cy:sourceArrow="0" fill="#999999" cy:sourceArrowColor="#000000"/>
  </edge>
  <edge target="824582" label="coexpression" source="828418" directed="false" id="e285">
    <att name="edge_all" type="string" value="0"/>
    <att name="edge_str" type="string" value="0"/>
    <att name="edge_hor" type="string" value="0"/>
    <att name="edge_bio" type="string" value="0"/>
    <att name="mr_tis" type="real" value="5.92"/>
    <att name="edge_lig" type="string" value="0"/>
    <att name="edge_tis" type="string" value="2"/>
    <graphics width="0" cy:targetArrow="0" cy:edgeLineType="SOLID" cy:targetArrowColor="#000000" cy:sourceArrow="0" fill="#999999" cy:sourceArrowColor="#000000"/>
  </edge>
  <edge target="824582" label="coexpression" source="835828" directed="false" id="e286">
    <att name="edge_all" type="string" value="3"/>
    <att name="edge_str" type="string" value="0"/>
    <att name="edge_hor" type="string" value="0"/>
    <att name="mr_all" type="real" value="2.18"/>
    <att name="edge_bio" type="string" value="0"/>
    <att name="edge_lig" type="string" value="2"/>
    <att name="edge_tis" type="string" value="0"/>
    <att name="mr_lig" type="real" value="9.17"/>
    <graphics width="3" cy:targetArrow="0" cy:edgeLineType="SOLID" cy:targetArrowColor="#000000" cy:sourceArrow="0" fill="#999999" cy:sourceArrowColor="#000000"/>
  </edge>
  <edge target="824582" label="coexpression" source="839180" directed="false" id="e287">
    <att name="edge_all" type="string" value="3"/>
    <att name="edge_str" type="string" value="0"/>
    <att name="edge_hor" type="string" value="0"/>
    <att name="mr_all" type="real" value="1.97"/>
    <att name="edge_bio" type="string" value="0"/>
    <att name="mr_tis" type="real" value="4.9"/>
    <att name="edge_lig" type="string" value="0"/>
    <att name="edge_tis" type="string" value="3"/>
    <graphics width="3" cy:targetArrow="0" cy:edgeLineType="SOLID" cy:targetArrowColor="#000000" cy:sourceArrow="0" fill="#999999" cy:sourceArrowColor="#000000"/>
  </edge>
  <edge target="824582" label="coexpression" source="839713" directed="false" id="e288">
    <att name="edge_all" type="string" value="3"/>
    <att name="edge_str" type="string" value="0"/>
    <att name="edge_hor" type="string" value="0"/>
    <att name="mr_all" type="real" value="4.57"/>
    <att name="edge_bio" type="string" value="0"/>
    <att name="edge_lig" type="string" value="0"/>
    <att name="edge_tis" type="string" value="0"/>
    <graphics width="3" cy:targetArrow="0" cy:edgeLineType="SOLID" cy:targetArrowColor="#000000" cy:sourceArrow="0" fill="#999999" cy:sourceArrowColor="#000000"/>
  </edge>
  <edge target="824582" label="coexpression" source="843777" directed="false" id="e289">
    <att name="edge_all" type="string" value="0"/>
    <att name="edge_str" type="string" value="0"/>
    <att name="edge_hor" type="string" value="3"/>
    <att name="edge_bio" type="string" value="0"/>
    <att name="mr_hor" type="real" value="1"/>
    <att name="edge_lig" type="string" value="0"/>
    <att name="edge_tis" type="string" value="0"/>
    <graphics width="0" cy:targetArrow="0" cy:edgeLineType="SOLID" cy:targetArrowColor="#000000" cy:sourceArrow="0" fill="#999999" cy:sourceArrowColor="#000000"/>
  </edge>
  <edge target="824582" label="coexpression" source="844307" directed="false" id="e290">
    <att name="mr_bio" type="real" value="2.83"/>
    <att name="edge_all" type="string" value="2"/>
    <att name="edge_str" type="string" value="0"/>
    <att name="edge_hor" type="string" value="0"/>
    <att name="mr_all" type="real" value="6.57"/>
    <att name="edge_bio" type="string" value="3"/>
    <att name="edge_lig" type="string" value="0"/>
    <att name="edge_tis" type="string" value="0"/>
    <graphics width="2" cy:targetArrow="0" cy:edgeLineType="SOLID" cy:targetArrowColor="#000000" cy:sourceArrow="0" fill="#999999" cy:sourceArrowColor="#000000"/>
  </edge>
  <edge target="824623" label="coexpression" source="824624" directed="false" id="e291">
    <att name="edge_all" type="string" value="3"/>
    <att name="edge_str" type="string" value="3"/>
    <att name="edge_hor" type="string" value="3"/>
    <att name="mr_all" type="real" value="2.47"/>
    <att name="edge_bio" type="string" value="0"/>
    <att name="mr_hor" type="real" value="3.87"/>
    <att name="mr_str" type="real" value="2.45"/>
    <att name="edge_lig" type="string" value="3"/>
    <att name="edge_tis" type="string" value="0"/>
    <att name="mr_lig" type="real" value="1.73"/>
    <graphics width="3" cy:targetArrow="0" cy:edgeLineType="SOLID" cy:targetArrowColor="#000000" cy:sourceArrow="0" fill="#999999" cy:sourceArrowColor="#000000"/>
  </edge>
  <edge target="824623" label="coexpression" source="826400" directed="false" id="e292">
    <att name="edge_all" type="string" value="3"/>
    <att name="edge_str" type="string" value="0"/>
    <att name="edge_hor" type="string" value="0"/>
    <att name="mr_all" type="real" value="3.47"/>
    <att name="edge_bio" type="string" value="0"/>
    <att name="edge_lig" type="string" value="0"/>
    <att name="edge_tis" type="string" value="0"/>
    <graphics width="3" cy:targetArrow="0" cy:edgeLineType="SOLID" cy:targetArrowColor="#000000" cy:sourceArrow="0" fill="#999999" cy:sourceArrowColor="#000000"/>
  </edge>
  <edge target="824623" label="coexpression" source="830551" directed="false" id="e293">
    <att name="edge_all" type="string" value="0"/>
    <att name="edge_str" type="string" value="3"/>
    <att name="edge_hor" type="string" value="0"/>
    <att name="edge_bio" type="string" value="0"/>
    <att name="mr_str" type="real" value="4.58"/>
    <att name="edge_lig" type="string" value="0"/>
    <att name="edge_tis" type="string" value="0"/>
    <graphics width="0" cy:targetArrow="0" cy:edgeLineType="SOLID" cy:targetArrowColor="#000000" cy:sourceArrow="0" fill="#999999" cy:sourceArrowColor="#000000"/>
  </edge>
  <edge target="824623" label="coexpression" source="830552" directed="false" id="e294">
    <att name="edge_all" type="string" value="3"/>
    <att name="edge_str" type="string" value="0"/>
    <att name="edge_hor" type="string" value="3"/>
    <att name="mr_all" type="real" value="4.84"/>
    <att name="edge_bio" type="string" value="0"/>
    <att name="mr_hor" type="real" value="2.45"/>
    <att name="edge_lig" type="string" value="0"/>
    <att name="edge_tis" type="string" value="0"/>
    <graphics width="3" cy:targetArrow="0" cy:edgeLineType="SOLID" cy:targetArrowColor="#000000" cy:sourceArrow="0" fill="#999999" cy:sourceArrowColor="#000000"/>
  </edge>
  <edge target="824623" label="coexpression" source="838982" directed="false" id="e295">
    <att name="edge_all" type="string" value="0"/>
    <att name="edge_str" type="string" value="0"/>
    <att name="edge_hor" type="string" value="0"/>
    <att name="edge_bio" type="string" value="0"/>
    <att name="edge_lig" type="string" value="3"/>
    <att name="edge_tis" type="string" value="0"/>
    <att name="mr_lig" type="real" value="2"/>
    <graphics width="0" cy:targetArrow="0" cy:edgeLineType="SOLID" cy:targetArrowColor="#000000" cy:sourceArrow="0" fill="#999999" cy:sourceArrowColor="#000000"/>
  </edge>
  <edge target="824624" label="coexpression" source="826400" directed="false" id="e296">
    <att name="mr_bio" type="real" value="2"/>
    <att name="edge_all" type="string" value="3"/>
    <att name="edge_str" type="string" value="0"/>
    <att name="edge_hor" type="string" value="0"/>
    <att name="mr_all" type="real" value="2.65"/>
    <att name="edge_bio" type="string" value="3"/>
[truncated: 147,893 more chars]
